# Supplementary material for: Distinct epigenetic landscapes underlie the pathobiology of pancreatic cancer subtypes
Source: Nat Commun. 2018 May 17;9:1978. doi: 10.1038/s41467-018-04383-6 (PMC5958058; doi:10.1038/s41467-018-04383-6)
Supplement: Supplementary file 4 — Supplementary Data 1 [file 41467_2018_4383_MOESM4_ESM.xlsx]

## Sheet: E1
Supplementary Data File 1: GSEA enriched pathways for each chromatin state (E1)
pathway	pval	ES	NES	size	leadingEdge	exprmean_centered
REACTOME_MEIOSIS	0.000999001	0.655252	1.1786	107	DIDO1,HIST1H2AB,HIST1H2BB,HIST1H3B,HIST1H3C,HIST1H4B,ATR,HIST1H2BF,HIST1H3D,HIST1H3H,HIST1H4D,HIST1H4E,HIST2H2BE,LMNA,MSH5,CDK4,H2AFX,H3F3A,HIST1H2AJ,HIST1H2BL,HIST1H2BM,HIST1H3G,HIST1H4J,HIST2H2AC,MLH3,STAG1,TERF2,UBE2I,BRCA1,HIST1H2BG,HIST1H2BJ,HIST1H2BK,SUN2,SYCP2,ACD,ATM,HIST1H2AC,HIST1H2AE,HIST1H2BC,HIST1H2BD,HIST1H2BN,HIST1H3I,HIST1H3J,HIST1H4A,RPA3,HIST1H2AD,HIST1H3E,HIST1H4C,HIST2H2AA3,HI…	-0.188595
REACTOME_RNA_POL_I_TRANSCRIPTION	0.000999001	0.659977	1.17889	82	HIST1H2AB,HIST1H2BB,HIST1H3B,HIST1H3C,HIST1H4B,EHMT2,HIST1H2BF,HIST1H3D,HIST1H3H,HIST1H4D,HIST1H4E,HIST2H2BE,GTF2H4,H2AFX,H3F3A,HIST1H2AJ,HIST1H2BL,HIST1H2BM,HIST1H3G,HIST1H4J,HIST2H2AC,POLR1C,HIST1H2BG,HIST1H2BJ,HIST1H2BK,HIST1H2AC,HIST1H2AE,HIST1H2BC,HIST1H2BD,HIST1H2BN,HIST1H3I,HIST1H3J,HIST1H4A,HIST1H2AD,HIST1H3E,HIST1H4C,HIST2H2AA3,HIST2H2AA4,HIST2H3A,HIST2H3C,KAT2B,MNAT1,CDK7,GTF2H3,H2AFZ,H…	-0.207176
REACTOME_TRANSCRIPTION	0.000999001	0.599051	1.09051	193	HIST1H2AB,HIST1H2BB,HIST1H3B,HIST1H3C,HIST1H4B,SLBP,TAF13,EHMT2,HIST1H2BF,HIST1H3D,HIST1H3H,HIST1H4D,HIST1H4E,HIST2H2BE,PABPN1,SRSF3,SRSF4,U2AF2,CPSF2,GTF2E2,GTF2H4,H2AFX,H3F3A,HIST1H2AJ,HIST1H2BL,HIST1H2BM,HIST1H3G,HIST1H4J,HIST2H2AC,POLR1C,SNAPC1,TAF10,TAF5,BRF1,CPSF7,GTF3C2,HIST1H2BG,HIST1H2BJ,HIST1H2BK,SNAPC2,SNRPD3,SRSF7,TCEB1,CSTF3,HIST1H2AC,HIST1H2AE,HIST1H2BC,HIST1H2BD,HIST1H2BN,HIST1H3I,…	0.31914
REACTOME_RNA_POL_I_RNA_POL_III_AND_MITOCHONDRIAL_TRANSCRIPTION	0.000999001	0.639591	1.15272	115	HIST1H2AB,HIST1H2BB,HIST1H3B,HIST1H3C,HIST1H4B,EHMT2,HIST1H2BF,HIST1H3D,HIST1H3H,HIST1H4D,HIST1H4E,HIST2H2BE,GTF2H4,H2AFX,H3F3A,HIST1H2AJ,HIST1H2BL,HIST1H2BM,HIST1H3G,HIST1H4J,HIST2H2AC,POLR1C,SNAPC1,BRF1,GTF3C2,HIST1H2BG,HIST1H2BJ,HIST1H2BK,SNAPC2,HIST1H2AC,HIST1H2AE,HIST1H2BC,HIST1H2BD,HIST1H2BN,HIST1H3I,HIST1H3J,HIST1H4A,POLR3K,TFB2M,HIST1H2AD,HIST1H3E,HIST1H4C,HIST2H2AA3,HIST2H2AA4,HIST2H3A,H…	-0.0808979
REACTOME_CHROMOSOME_MAINTENANCE	0.000999001	0.635859	1.14484	110	DIDO1,HIST1H2AB,HIST1H2BB,HIST1H4B,POLD3,ATR,HIST1H2BF,HIST1H4D,HIST1H4E,HIST2H2BE,LMNA,H2AFX,HIST1H2AJ,HIST1H2BL,HIST1H2BM,HIST1H4J,HIST2H2AC,STAG1,TERF2,UBE2I,BRCA1,CENPA,HIST1H2BG,HIST1H2BJ,HIST1H2BK,SUN2,SYCP2,ACD,HIST1H2AC,HIST1H2AE,HIST1H2BC,HIST1H2BD,HIST1H2BN,HIST1H4A,NPM1,POLD2,RPA3,CASC5,HIST1H2AD,HIST1H4C,HIST2H2AA3,HIST2H2AA4,OIP5,POLA2,POLD1,POLD4,RSF1,RUVBL2,SYNE2,H2AFZ,HIST1H2BI,HI…	0.0883245
REACTOME_L1CAM_INTERACTIONS	0.000999001	0.658111	1.17228	74	EGFR,ITGB1,SPTBN2,SRC,AP2A2,CSNK2B,RPS6KA4,AP2A1,AP2B1,EZR,NRP1,PAK1,ITGA1,RPS6KA2,SPTBN4,AP2M1,DNM2,DPYSL2,SDCBP,CNTNAP1,MAP2K1,MAPK3,NCAN,NUMB,RANBP9,SPTBN1,STIP1,ANK3,AP2S1,DNM1,ANK1,LAMC1,NRP2,RPS6KA1,KIAA1598,MAP2K2,SPTAN1,ITGAV,RPS6KA5,ALCAM,CLTA,CSNK2A1,CSNK2A2,DLG1,MAPK1,LAMB1,RAC1	0.863423
REACTOME_MEIOTIC_RECOMBINATION	0.000999001	0.667975	1.19285	81	HIST1H2AB,HIST1H2BB,HIST1H3B,HIST1H3C,HIST1H4B,HIST1H2BF,HIST1H3D,HIST1H3H,HIST1H4D,HIST1H4E,HIST2H2BE,MSH5,CDK4,H2AFX,H3F3A,HIST1H2AJ,HIST1H2BL,HIST1H2BM,HIST1H3G,HIST1H4J,HIST2H2AC,MLH3,BRCA1,HIST1H2BG,HIST1H2BJ,HIST1H2BK,ATM,HIST1H2AC,HIST1H2AE,HIST1H2BC,HIST1H2BD,HIST1H2BN,HIST1H3I,HIST1H3J,HIST1H4A,RPA3,HIST1H2AD,HIST1H3E,HIST1H4C,HIST2H2AA3,HIST2H2AA4,HIST2H3A,HIST2H3C,H2AFZ,HIST1H2BI,HIST4…	-0.347267
REACTOME_MEIOTIC_SYNAPSIS	0.000999001	0.658924	1.1708	68	DIDO1,HIST1H2AB,HIST1H2BB,HIST1H4B,ATR,HIST1H2BF,HIST1H4D,HIST1H4E,HIST2H2BE,LMNA,H2AFX,HIST1H2AJ,HIST1H2BL,HIST1H2BM,HIST1H4J,HIST2H2AC,STAG1,TERF2,UBE2I,BRCA1,HIST1H2BG,HIST1H2BJ,HIST1H2BK,SUN2,SYCP2,ACD,HIST1H2AC,HIST1H2AE,HIST1H2BC,HIST1H2BD,HIST1H2BN,HIST1H4A,HIST1H2AD,HIST1H4C,HIST2H2AA3,HIST2H2AA4,SYNE2,H2AFZ,HIST1H2BI,HIST4H4,POT1,FKBP6,HIST1H4F,HIST1H4I,HIST1H4K,TINF2,HIST1H2BE,HIST1H2BO…	-0.179087
REACTOME_AMYLOIDS	0.000999001	0.692869	1.23476	75	HIST1H2AB,HIST1H2BB,HIST1H3B,HIST1H3C,HIST1H4B,HIST1H2BF,HIST1H3D,HIST1H3H,HIST1H4D,HIST1H4E,HIST2H2BE,H2AFX,H3F3A,HIST1H2AJ,HIST1H2BL,HIST1H2BM,HIST1H3G,HIST1H4J,HIST2H2AC,GSN,HIST1H2BG,HIST1H2BJ,HIST1H2BK,HIST1H2AC,HIST1H2AE,HIST1H2BC,HIST1H2BD,HIST1H2BN,HIST1H3I,HIST1H3J,HIST1H4A,HSPG2,HIST1H2AD,HIST1H3E,HIST1H4C,HIST2H2AA3,HIST2H2AA4,HIST2H3A,HIST2H3C,ITM2B,LYZ,H2AFZ,HIST1H2BI,HIST4H4,HIST1H4…	-0.185638
KEGG_SYSTEMIC_LUPUS_ERYTHEMATOSUS	0.000999001	0.636178	1.1479	121	HIST1H2AB,HIST1H2BB,HIST1H3B,HIST1H3C,HIST1H4B,C2,HIST1H2BF,HIST1H3D,HIST1H3H,HIST1H4D,HIST1H4E,HIST2H2BE,HLA-DMA,H2AFX,H3F3A,HIST1H2AJ,HIST1H2BL,HIST1H2BM,HIST1H3G,HIST1H4J,HIST2H2AC,ACTN4,C1S,C3,HIST1H2AH,HIST1H2BG,HIST1H2BJ,HIST1H2BK,SNRPD3,C1R,HIST1H2AC,HIST1H2AE,HIST1H2BC,HIST1H2BD,HIST1H2BN,HIST1H3I,HIST1H3J,HIST1H4A,HIST2H2AB,HIST1H2AD,HIST1H2AL,HIST1H3E,HIST1H4C,HIST2H2AA3,HIST2H2AA4,HIST…	-0.352328
REACTOME_RNA_POL_I_PROMOTER_OPENING	0.001998	0.710161	1.25405	58	HIST1H2AB,HIST1H2BB,HIST1H3B,HIST1H3C,HIST1H4B,HIST1H2BF,HIST1H3D,HIST1H3H,HIST1H4D,HIST1H4E,HIST2H2BE,H2AFX,H3F3A,HIST1H2AJ,HIST1H2BL,HIST1H2BM,HIST1H3G,HIST1H4J,HIST2H2AC,HIST1H2BG,HIST1H2BJ,HIST1H2BK,HIST1H2AC,HIST1H2AE,HIST1H2BC,HIST1H2BD,HIST1H2BN,HIST1H3I,HIST1H3J,HIST1H4A,HIST1H2AD,HIST1H3E,HIST1H4C,HIST2H2AA3,HIST2H2AA4,HIST2H3A,HIST2H3C,H2AFZ,HIST1H2BI,HIST4H4,MAPK3,UBTF,HIST1H4F,HIST1H4…	-0.431046
REACTOME_TELOMERE_MAINTENANCE	0.001998	0.644996	1.14812	72	HIST1H2AB,HIST1H2BB,HIST1H4B,POLD3,HIST1H2BF,HIST1H4D,HIST1H4E,HIST2H2BE,H2AFX,HIST1H2AJ,HIST1H2BL,HIST1H2BM,HIST1H4J,HIST2H2AC,TERF2,HIST1H2BG,HIST1H2BJ,HIST1H2BK,ACD,HIST1H2AC,HIST1H2AE,HIST1H2BC,HIST1H2BD,HIST1H2BN,HIST1H4A,POLD2,RPA3,HIST1H2AD,HIST1H4C,HIST2H2AA3,HIST2H2AA4,POLA2,POLD1,POLD4,RUVBL2,H2AFZ,HIST1H2BI,HIST4H4,POLE2,POT1,HIST1H4F,HIST1H4I,HIST1H4K,PCNA,TINF2,RFC2,RUVBL1,HIST1H2BE,…	-0.0199536
PID_P53_DOWNSTREAM_PATHWAY	0.001998	0.613302	1.10875	134	EGFR,PCBP4,APAF1,BCL2L1,BCL2L2,DUSP1,JUN,PIDD,SP1,ARID3A,ATF3,BAX,BBC3,BCL6,DDIT4,BAK1,BCL2L14,C12orf5,EP300,EPHA2,FDXR,NFYB,TAP1,TP53I3,BNIP3L,CAV1,CSE1L,CTSD,DGCR8,E2F3,JMY,KAT2A,MAP4K4,MET,PML,PRKAB1,SMARCA4,CCNG1,DDB2,FAS,GADD45A,HTT,LIF,MDM2,PLK3,S100A2,BDKRB2,CCNB1,DROSHA,MCL1,NDRG1,TGFA,TNFRSF10C,BCL2,CASP10,CCNK,CD82,CEBPZ,DKK1,HIC1,NFYC,PCNA,PMAIP1,PRMT1,RFWD2,RNF144B,SESN1,TADA2B,AIFM2,…	0.622787
KEGG_ENDOCYTOSIS	0.001998	0.596032	1.08364	176	ASAP2,EGFR,EPN3,HSPA1B,HSPA1L,NEDD4L,PIP5K1A,RNF41,CHMP3,EHD1,HSPA8,LDLR,SH3GL1,SRC,VPS37B,WWP1,AP2A2,CBLC,CHMP2A,GRK5,HGS,HSPA1A,PIKFYVE,RAB22A,RAB5C,SH3GLB2,ACAP3,AP2A1,AP2B1,ARAP1,CHMP5,EHD2,EPN1,ERBB3,HLA-A,HLA-C,PARD3,PRKCZ,RAB11A,RAB11FIP4,SMAP1,ARAP2,ASAP1,CBLB,CLTCL1,GIT2,IGF1R,MET,PARD6B,PIP5K1B,PLD1,PSD4,SMURF1,AGAP2,AP2M1,ARRB2,CHMP4A,DNM2,MDM2,RAB5B,SNF8,STAM,STAM2,CHMP4B,GIT1,IL2RB,V…	0.692984
REACTOME_SIGNALLING_BY_NGF	0.002997	0.592551	1.07904	201	PLEKHG2,AKT1,APH1A,ARHGEF3,BCL2L11,CALM1,ECT2,FGD4,IRS2,PDPK1,PIK3R1,PPP2R5D,PSENEN,RALGDS,RTN4,SRC,AKT1S1,AP2A2,BAD,CASP9,FOXO3,ITPR3,PIK3R2,PRKACA,SOS1,VAV1,AP2A1,AP2B1,ARHGDIA,GSK3A,HDAC3,ITSN1,MEF2A,PPP2R1A,PSEN1,RALB,RHOA,RPS6KB2,SQSTM1,STAT3,AKAP13,ARHGEF1,ARHGEF2,CDKN1B,GRB2,IRS1,KRAS,MYD88,NR4A1,PRKCA,RPS6KA2,SHC1,YWHAE,ADCY7,AP2M1,ARHGEF12,CALM2,CASP2,DNM2,MAPKAPK3,MDM2,MTOR,RPS27A,ABR,A…	0.750477
REACTOME_DEPOSITION_OF_NEW_CENPA_CONTAINING_NUCLEOSOMES_AT_THE_CENTROMERE	0.002997	0.67444	1.19098	58	HIST1H2AB,HIST1H2BB,HIST1H4B,HIST1H2BF,HIST1H4D,HIST1H4E,HIST2H2BE,H2AFX,HIST1H2AJ,HIST1H2BL,HIST1H2BM,HIST1H4J,HIST2H2AC,CENPA,HIST1H2BG,HIST1H2BJ,HIST1H2BK,HIST1H2AC,HIST1H2AE,HIST1H2BC,HIST1H2BD,HIST1H2BN,HIST1H4A,NPM1,CASC5,HIST1H2AD,HIST1H4C,HIST2H2AA3,HIST2H2AA4,OIP5,RSF1,H2AFZ,HIST1H2BI,HIST4H4,HJURP,MIS18BP1,CENPN,HIST1H4F,HIST1H4I,HIST1H4K,RUVBL1,CENPH,HIST1H2BE,HIST1H2BO,HIST1H4L,MIS18A…	-0.227681
REACTOME_PACKAGING_OF_TELOMERE_ENDS	0.002997	0.682716	1.19477	47	HIST1H2AB,HIST1H2BB,HIST1H4B,HIST1H2BF,HIST1H4D,HIST1H4E,HIST2H2BE,H2AFX,HIST1H2AJ,HIST1H2BL,HIST1H2BM,HIST1H4J,HIST2H2AC,TERF2,HIST1H2BG,HIST1H2BJ,HIST1H2BK,ACD,HIST1H2AC,HIST1H2AE,HIST1H2BC,HIST1H2BD,HIST1H2BN,HIST1H4A,HIST1H2AD,HIST1H4C,HIST2H2AA3,HIST2H2AA4,H2AFZ,HIST1H2BI,HIST4H4,POT1,HIST1H4F,HIST1H4I,HIST1H4K,TINF2,HIST1H2BE,HIST1H2BO,HIST1H4L	-0.384031
PID_HDAC_CLASSI_PATHWAY	0.002997	0.671421	1.18678	60	GATAD2A,NCOR1,MTA2,NCOR2,PRKACA,RANGAP1,SIRT7,UBE2I,EP300,HDAC3,HDAC9,PRMT5,SMG5,STAT3,TNFRSF1A,GATAD2B,HDAC5,MBD3,SIRT1,SMURF1,CHD3,CHD4,FKBP3,HDAC4,KAT2B,MXD1,RAN,HDAC1,HDAC10,NFKB1,NFKBIA,SAP30,TFCP2,RELA,SIN3A,SIN3B,HDAC11,MBD2,PPARG,RANBP2,YY1,CREBBP,HDAC2,NR2C1,XPO1,HDAC7,SIRT6	0.827101
KEGG_JAK_STAT_SIGNALING_PATHWAY	0.002997	0.605613	1.09507	135	PTPN6,AKT1,BCL2L1,IFNGR2,PIK3R1,PIK3R3,CBLC,CCND3,PIK3R2,SOS1,SPRY4,EP300,STAT3,CBLB,CCND1,CLCF1,GRB2,CISH,IFNAR2,IL11,IL20RA,IL22RA1,LIF,OSMR,SPRY1,STAM,STAM2,STAT6,IL2RB,IL4R,IL6ST,IRF9,PIAS4,PTPN11,SOCS1,SOCS4,SPRED1,SPRED2,SPRY2,IL23A,SOCS7,STAT1,STAT2,AKT2,CTF1,IL11RA,JAK1,JAK3,SOCS3,TYK2,CREBBP,IL10RB,IL2RA,MPL,PIAS2,STAT5A,STAT5B,CBL,MYC,PIK3CB,SOCS2,SOCS5,SOS2,IL5RA,LEPR,IFNGR1,IL15,JAK2	0.358008
REACTOME_SIGNALING_BY_INSULIN_RECEPTOR	0.003996	0.618442	1.11177	105	EEF2K,ATP6V0D1,ATP6V1E1,IRS2,PDPK1,PIK3R1,STK11,ATP6V0C,CAB39,DOK1,EIF4B,PIK3R2,SOS1,EIF4G1,INSR,PRKAG1,RPTOR,STRADA,TCIRG1,TLR9,ATP6V0A2,ATP6V0B,ATP6V1A,GRB2,IRS1,KRAS,PRKAB1,SHC1,EIF4E,MTOR,PRKAB2,CDK1,GAB1,MAP2K1,MAPK3,NRAS,PIK3R4,PRKAG2,RPS6,TSC1,ATP6V1G1,PDE3B,AKT2,ATP6V1D,ATP6V1G2,FGF1,GRB10,PIK3C3,PPM1A,SHC3,YWHAB,ATP6V1F,EIF4EBP1,MAP2K2,MLST8,ATP6V0E1,ATP6V1E2,FGF20,FGF22,FGFR2,HRAS,PIK3C…	0.585708
REACTOME_CYTOKINE_SIGNALING_IN_IMMUNE_SYSTEM	0.003996	0.578495	1.05739	251	EIF4A1,PTPN6,TMEM189-UBE2V1,EIF4G2,IFI35,IFNGR2,IRF2,IRS2,NUP107,NUP133,NUP43,PIK3R1,PIK3R3,PTPN2,PIK3R2,PPM1B,PSMB8,SOS1,UBE2E1,VAV1,EIF2AK2,EIF4G1,EIF4G3,FLNB,HLA-A,HLA-C,ISG15,PELI1,SEH1L,SQSTM1,STAT3,EGR1,GRB2,IRF1,IRS1,KPNA5,KRAS,MYD88,NFKB2,OAS1,PML,POM121,RBX1,SHC1,SKP1,YES1,CISH,EIF4E,IFNAR2,OAS3,PTK2B,RPS27A,TRIM25,UBE2L6,CDK1,CRKL,IFIT2,IKBKB,IL18,IL2RB,IL6ST,INPPL1,IP6K2,IRF9,MAP2K1,MA…	0.707046
PID_RHOA_PATHWAY	0.003996	0.691155	1.20538	43	ITGB1,PIP5K1A,CFL1,JUN,ATF2,PKN2,SRF,EZR,FOS,MKL1,PRKCZ,RHOA,CDKN1B,PIP5K1B,PLD1,TLN1,DIAPH1,MAPK12,SCAI,PARD6A,ROCK2,PKN1,PLD2,ROCK1,SLC9A1,CYR61,LIMK1,MAP2K3,VCL,CDC42,CIT,LIMK2,PTEN	0.863126
KEGG_CELL_CYCLE	0.003996	0.613461	1.10672	120	ANAPC2,ATR,CDC14B,CDC25B,CDKN1C,CDKN2D,WEE1,CCND3,CDK4,GSK3B,RBL2,SMAD3,STAG1,EP300,GADD45B,ORC6,YWHAQ,ABL1,ANAPC5,ATM,CCND1,CDC20,CDC6,CDK6,CDKN1B,E2F3,RBL1,RBX1,SKP1,TGFB3,YWHAE,ANAPC11,ANAPC7,CDC26,ESPL1,GADD45A,MAD1L1,MCM7,MDM2,ORC1,PKMYT1,PTTG1,ANAPC13,CCNB1,CCNB2,CDK1,CDK7,CHEK2,FZR1,HDAC1,ORC4,TGFB1,CDC16,E2F4,MCM2,PCNA,TFDP2,CCNE2,CDC14A,CDC25C,CDKN2C,DBF4,E2F1,PLK1,SKP2,TTK,YWHAB,ANAPC4,…	0.602345
KEGG_ACUTE_MYELOID_LEUKEMIA	0.003996	0.654855	1.15266	54	JUP,AKT1,PIK3R1,PIK3R3,TCF7L2,BAD,PIK3R2,RARA,SOS1,RPS6KB2,RUNX1,STAT3,CCND1,GRB2,KRAS,PML,MTOR,PPARD,IKBKB,MAP2K1,MAPK3,NFKB1,NRAS,RELA,AKT2,EIF4EBP1,MAP2K2,STAT5A,STAT5B,CHUK,HRAS,MYC,PIK3CB,RAF1,SOS2,CEBPA,MAPK1	0.79172
BIOCARTA_MAPK_PATHWAY	0.003996	0.629673	1.12538	84	JUN,SP1,ATF2,MAP3K13,MAP4K5,RPS6KA4,TRAF2,DAXX,FOS,MAPK6,MEF2A,PAK1,RPS6KB2,GRB2,MAP4K1,MAP4K4,RPS6KA2,SHC1,TGFB3,MAP3K12,MAP3K14,MAP3K9,MAPKAPK3,MAPKAPK5,MEF2D,RIPK1,TRADD,IKBKB,MAP2K1,MAP2K7,MAP3K2,MAP3K5,MAPK12,MAPK3,MEF2BNB-MEF2B,MKNK2,NFKB1,NFKBIA,TGFB1,MAPKAPK2,RELA,STAT1,CREB1,MAP3K1,MAP3K10,MAP3K7,RPS6KA1,MAP2K2,MAP2K3,MAP3K8,MAP4K3,MAPK9,RAPGEF2,CHUK,HRAS,MYC,RAF1,RPS6KA5,CEBPA,MAP3K11,M…	0.546324
REACTOME_SIGNALING_BY_EGFR_IN_CANCER	0.004995	0.621954	1.1173	103	EGFR,AKT1,CALM1,PDPK1,PIK3R1,SRC,AKT1S1,AP2A2,BAD,CASP9,FOXO3,HGS,HSP90AA1,ITPR3,PRKACA,SOS1,AP2A1,AP2B1,CDC37,EPN1,GSK3A,RPS6KB2,CDKN1B,GRB2,KRAS,NR4A1,PRKCA,SHC1,ADCY7,AP2M1,CALM2,MDM2,MTOR,RPS27A,SPRY1,STAM,STAM2,ADCY9,CDK1,GAB1,MAP2K1,MAPK3,NRAS,PRKAR2A,SPRY2,UBA52,AP2S1,CALM3,PRKCD,AKT2,CREB1,LRIG1,PLCG1,PRKACB,PRKAR1B,PRKCE,YWHAB,ADAM17,CSK,MAP2K2,MLST8,CBL,CDC42,CHUK,HRAS,PTEN,RAF1,ADCY6,C…	0.839922
REACTOME_SIGNALING_BY_NOTCH1	0.004995	0.645123	1.14259	63	TLE3,APH1A,NCOR1,PSENEN,MAML2,MIB1,NCOR2,TLE2,EP300,HDAC3,HDAC9,HES1,MAML3,PSEN1,DLL1,HDAC5,HES5,KAT2A,RBX1,SKP1,TLE1,ARRB2,HDAC4,KAT2B,RPS27A,APH1B,DTX4,HDAC1,HDAC10,JAG1,MAML1,MIB2,NUMB,UBA52,HIF1A,HDAC11,RBPJ,ADAM17,CREBBP,HDAC2,HEY1,TBL1XR1,TLE4,FBXW7,HDAC7,MYC,SNW1	0.607112
REACTOME_CELL_CYCLE_MITOTIC	0.004995	0.575954	1.05487	294	ALMS1,ANAPC2,CEP192,KIF2A,POLD3,CDC25B,CDKN2D,LIN37,NUP107,NUP133,NUP43,PPP2R5D,WEE1,AURKB,CCND3,CDK4,CKS1B,GINS1,HSP90AA1,KIF2C,LIN54,PCNT,PRKACA,PSMB8,PSMB9,PSMC2,PSMC3,RANGAP1,RBL2,RRM2,STAG1,TUBB4B,UBE2E1,ZW10,ACTR1A,CENPA,CEP70,CNTRL,DYRK1A,FGFR1OP,MIS12,NUMA1,ORC6,PPP2R1A,PPP2R5C,PSMA5,PSMA6,PSMB3,PSMC6,PSMD1,SEH1L,SSNA1,TUBGCP3,ANAPC5,CCND1,CDC20,CDC6,CDK6,CDKN1B,CENPT,CSNK1D,E2F3,PMF1,POL…	0.7765
PID_NOTCH_PATHWAY	0.004995	0.652266	1.15071	57	APH1A,NCOR1,PSENEN,MAML2,MARK2,MIB1,MYCBP,NCOR2,EP300,KDM1A,PSEN1,RAB11A,CCND1,DLL1,SKP1,LNX1,SPEN,APH1B,DLL3,ENO1,HDAC1,JAG1,MAML1,NUMB,CTBP1,DNM1,FURIN,RBPJ,SKP2,YY1,RBBP8,CBL,FBXW7,MYC,NOTCH2,CUL1,EPS15,GATA3,ITCH,NOTCH4,ADAM10,CDKN1A	0.649914
PID_KIT_PATHWAY	0.004995	0.650871	1.1443	52	FER,PIK3C2B,PTPN6,AKT1,PDPK1,PIK3R1,BAD,DOK1,FOXO3,GSK3B,SOS1,VAV1,STAT3,GRB2,MAP4K1,SHC1,CRKL,GAB1,MAP2K1,MAPK3,PTPN11,SOCS1,SPRED1,SPRED2,BCL2,STAT1,GRB10,MITF,CREBBP,LYN,MAP2K2,STAP1,STAT5A,CBL,HRAS,PTEN,RAF1,SH2B3,PTPRO,JAK2,KITLG	0.315925
PID_MYC_REPRESS_PATHWAY	0.004995	0.642589	1.13751	62	ITGB1,ITGB4,SP1,FOXO3,LGALS1,SMAD3,BRCA1,CSDE1,DDIT3,EP300,ERBB2,HDAC3,NFYB,PPP2R4,SLC11A1,CCND1,CDKN1B,FTH1,RBL1,TJP2,GADD45A,ITGA6,NDRG2,ZFP36L1,HDAC1,MXD4,NDRG1,TMEM126A,BCL2,DKK1,ID2,NFYC,CFLAR,CREB1,DNMT3A,TBP,ZBTB17,MYC,NFYA,SFXN3,SMAD2,CEBPA,CDKN2B,CEBPD,TSC2,CDKN1A	0.890255
REACTOME_NOTCH1_INTRACELLULAR_DOMAIN_REGULATES_TRANSCRIPTION	0.00599401	0.682907	1.18776	40	TLE3,NCOR1,MAML2,NCOR2,TLE2,EP300,HDAC3,HDAC9,HES1,MAML3,HDAC5,HES5,KAT2A,RBX1,SKP1,TLE1,HDAC4,KAT2B,RPS27A,HDAC1,HDAC10,MAML1,UBA52,HIF1A,HDAC11,RBPJ,CREBBP,HDAC2,HEY1,TBL1XR1,TLE4,FBXW7,HDAC7,MYC,SNW1	0.589551
REACTOME_MITOTIC_G1_G1_S_PHASES	0.00599401	0.603576	1.08975	126	CDKN2D,LIN37,WEE1,CCND3,CDK4,CKS1B,LIN54,PSMB8,PSMB9,PSMC2,PSMC3,RBL2,RRM2,DYRK1A,ORC6,PPP2R1A,PSMA5,PSMA6,PSMB3,PSMC6,PSMD1,CCND1,CDC6,CDK6,CDKN1B,E2F3,PSMA1,PSMA7,RBL1,RPA3,SKP1,TK2,LIN9,MCM7,MNAT1,ORC1,PKMYT1,POLA2,PSMA3,PSMD12,RPS27A,CCNB1,CDK1,CDK7,DHFR,HDAC1,ORC4,POLE2,PSMB2,PSMC4,UBA52,CDT1,E2F4,FBXO5,MCM2,PCNA,PSME1,CCNE2,CDKN2C,DBF4,E2F1,PSMA2,PSMB1,PSMC1,PSMD2,PSMD6,PSME2,SKP2,CCNA2,CCN…	0.921157
PID_ERBB1_DOWNSTREAM_PATHWAY	0.00699301	0.615333	1.10527	102	EGFR,MYLPF,AKT1,BCL2L1,DUSP1,EPS8,JUN,PDPK1,PIK3R1,PIK3R3,RALGDS,SRC,ARPC3,ATF2,BAD,PIK3R2,RPS6KA4,SOS1,SRF,FOS,PPP2R1A,PRKCZ,STAT3,YWHAQ,ZFP36,ARF4,EGR1,GRB2,KRAS,PLD1,PRKCA,YWHAE,MTOR,ACTR3,ARPC2,DUSP6,GAB1,MAP2K1,MAP3K2,MAPK3,NRAS,PEBP1,PPP5C,RPS6,USP6NL,WASF2,ARPC1B,BAIAP2,KSR1,PRKCD,RIN1,SMAD1,STAT1,CAPN2,CREB1,MAP3K1,PLD2,RAB5A,SLC9A1,YWHAB,ARPC4,ARPC5,CHN2,MAP2K2,MAPK9,MLST8,NCKAP1,VAV2,CD…	0.951061
REACTOME_INSULIN_RECEPTOR_SIGNALLING_CASCADE	0.00799201	0.618361	1.10516	84	EEF2K,IRS2,PDPK1,PIK3R1,STK11,CAB39,DOK1,EIF4B,PIK3R2,SOS1,EIF4G1,INSR,PRKAG1,RPTOR,STRADA,TLR9,GRB2,IRS1,KRAS,PRKAB1,SHC1,EIF4E,MTOR,PRKAB2,CDK1,GAB1,MAP2K1,MAPK3,NRAS,PIK3R4,PRKAG2,RPS6,TSC1,PDE3B,AKT2,FGF1,GRB10,PIK3C3,PPM1A,SHC3,YWHAB,EIF4EBP1,MAP2K2,MLST8,FGF20,FGF22,FGFR2,HRAS,PIK3CB,RAF1,FGF18,MAPK1,THEM4,CRK,FGFR3,FGFR4,PRKAA1,RHEB,TRIB3,TSC2	0.505145
PID_TELOMERASE_PATHWAY	0.00799201	0.636396	1.12838	65	EGFR,AKT1,JUN,PARP2,SP1,HSP90AA1,SMAD3,TERF2,XRCC5,FOS,HUS1,NR2F2,PTGES3,SMG5,ABL1,ACD,ATM,CCND1,CDKN1B,IRF1,RAD9A,YWHAE,IFNAR2,MTOR,MXD1,PIF1,HDAC1,MAPK3,NFKB1,POT1,RAD1,SAP30,SP3,TGFB1,XRCC6,PINX1,SIN3A,SIN3B,TINF2,E2F1,HDAC2,HNRNPC,NBN,NCL,MRE11A,MYC,TERF2IP,MAPK1	0.895278
KEGG_FOCAL_ADHESION	0.00799201	0.586086	1.06677	190	EGFR,ITGB1,MYLPF,ACTG1,AKT1,ITGB4,JUN,PDPK1,PIK3R1,PIK3R3,SRC,VEGFB,BAD,CCND3,GSK3B,PIK3R2,PPP1CA,RAC3,SOS1,VAV1,ACTN4,ARHGAP5,ERBB2,FLNB,ILK,ITGA7,ITGB8,PAK1,RHOA,VASP,ZYX,BCAR1,BIRC3,CAV1,CCND1,COL11A2,GRB2,IGF1R,ITGA1,MET,PRKCA,PTK2,SHC1,THBS3,TLN1,DIAPH1,ITGA10,ITGA6,LAMA2,LAMA5,LAMB3,MYL12B,ACTB,CRKL,ITGB6,LAMC2,MAP2K1,MAPK3,PXN,VEGFA,BCL2,ITGB5,PAK4,RAPGEF1,ROCK2,TLN2,AKT2,CAPN2,CHAD,COL4A2…	0.8809
KEGG_NON_SMALL_CELL_LUNG_CANCER	0.00799201	0.646758	1.13747	53	EGFR,AKT1,PDPK1,PIK3R1,PIK3R3,BAD,CASP9,CDK4,FOXO3,PIK3R2,SOS1,ERBB2,RASSF1,CCND1,CDK6,E2F3,GRB2,KRAS,PRKCA,RXRB,STK4,FHIT,RXRA,MAP2K1,MAPK3,NRAS,RASSF5,TGFA,AKT2,E2F1,PLCG1,MAP2K2,RB1,HRAS,PIK3CB,RAF1,SOS2,MAPK1	0.639457
BIOCARTA_INTEGRIN_PATHWAY	0.00799201	0.67547	1.17223	38	ITGB1,JUN,SRC,SOS1,RHOA,ZYX,BCAR1,CAPN1,CAV1,GRB2,ITGA1,PPP1R12B,PTK2,SHC1,TLN1,BCR,CRKL,MAP2K1,MAPK3,PXN,RAPGEF1,ROCK1,ACTN1,CSK,MAP2K2,VCL,ACTN3,CAPNS1,HRAS,RAF1,MAPK1	1.07095
REACTOME_PHOSPHOLIPID_METABOLISM	0.00899101	0.583937	1.06261	186	AGPAT1,CDS2,HEXB,MBOAT2,PIK3C2B,PNPLA8,EPT1,INPP4B,PI4K2B,PIK3R1,PIK3R3,PITPNB,ACHE,DEGS1,MTMR4,PCYT2,PIK3R2,PIKFYVE,PNPLA2,SLC44A1,SLC44A3,SPHK2,CHKB,CSNK1G2,GBA,INPP5K,MBOAT7,PI4K2A,PIK3C2A,PPAP2B,SLC44A4,ARSA,ETNK1,GPD1,LPCAT3,MGLL,PIP5K1B,PLA2G16,PLD1,SACM1L,SGPP2,AGPAT3,GLB1,GPD1L,KDSR,PEMT,PLA2G6,SGMS1,ACER3,ASAH1,INPPL1,PIK3R4,SLC44A2,SPTLC1,SYNJ2,VAPA,AGPAT2,ARF1,CTSA,LPCAT4,MTMR6,OSBP,PL…	0.528488
REACTOME_PHOSPHOLIPID_METABOLISM	0.00899101	0.583937	1.06261	186	AGPAT1,CDS2,HEXB,MBOAT2,PIK3C2B,PNPLA8,EPT1,INPP4B,PI4K2B,PIK3R1,PIK3R3,PITPNB,ACHE,DEGS1,MTMR4,PCYT2,PIK3R2,PIKFYVE,PNPLA2,SLC44A1,SLC44A3,SPHK2,CHKB,CSNK1G2,GBA,INPP5K,MBOAT7,PI4K2A,PIK3C2A,PPAP2B,SLC44A4,ARSA,ETNK1,GPD1,LPCAT3,MGLL,PIP5K1B,PLA2G16,PLD1,SACM1L,SGPP2,AGPAT3,GLB1,GPD1L,KDSR,PEMT,PLA2G6,SGMS1,ACER3,ASAH1,INPPL1,PIK3R4,SLC44A2,SPTLC1,SYNJ2,VAPA,AGPAT2,ARF1,CTSA,LPCAT4,MTMR6,OSBP,PL…	0.528488
PID_IL2_1PATHWAY	0.00899101	0.645597	1.13542	53	IRS2,JUN,PIK3R1,PPP2R5D,SOS1,FOS,RHOA,STAT3,GRB2,IRS1,KRAS,SHC1,CISH,PTK2B,STAM,STAM2,IL2RB,MAP2K1,MAPK3,NRAS,PTPN11,SOCS1,BCL2,MAPKAPK2,STAT1,JAK1,JAK3,PRKCE,SOCS3,IL2RA,MAP2K2,MAPK9,STAT5A,STAT5B,SYK,HRAS,MYC,RAF1,SOCS2,CDK2,MAPK1,MAPK14	0.479929
PID_FGF_PATHWAY	0.00899101	0.64593	1.13694	54	AKT1,CTNND1,JUN,PDPK1,PIK3R1,PLAUR,SRC,SOS1,CDH1,FOS,GRB2,MET,SHC1,PTK2B,GAB1,MAPK3,PTPN11,SPRY2,PAK4,STAT1,FGF1,PLCG1,RPS6KA1,SSH1,STAT5B,CBL,FGFR2,CTTN,FGF18,MAPK1,RUNX2,FGFR3,FGFR4	0.668444
KEGG_P53_SIGNALING_PATHWAY	0.00899101	0.632133	1.12217	67	APAF1,ATR,PIDD,SIAH1,BAX,BBC3,CASP9,CCND3,CDK4,PPM1D,RRM2,CASP8,GADD45B,TP53I3,ATM,CCND1,CDK6,SESN2,CCNG1,DDB2,FAS,GADD45A,GTSE1,MDM2,SHISA5,CCNB1,CCNB2,CDK1,CHEK2,CD82,EI24,MDM4,PMAIP1,RFWD2,SESN1,SESN3,CCNE2,IGFBP3,RCHY1,SERPINE1,RRM2B,THBS1,TNFRSF10B,CASP3,GADD45G,PTEN,CDK2,SERPINB5,ZMAT3,CCNG2,CDKN2A,TSC2,CDKN1A,CYCS	0.536432
KEGG_PROGESTERONE_MEDIATED_OOCYTE_MATURATION	0.00899101	0.624999	1.11566	79	ANAPC2,AKT1,CDC25B,PIK3R1,PIK3R3,HSP90AA1,PIK3R2,PRKACA,GNAI2,ANAPC5,GNAI3,IGF1R,KRAS,RPS6KA2,ADCY7,ANAPC11,ANAPC7,CDC26,PKMYT1,ADCY9,ANAPC13,CCNB1,CCNB2,CDK1,FZR1,MAP2K1,MAPK12,MAPK3,CDC16,PDE3B,SPDYC,AKT2,CDC25C,PLK1,PRKACB,RPS6KA1,ANAPC4,BUB1,CCNA2,CDC25A,MAPK9,ANAPC1,GNAI1,PIK3CB,RAF1,ADCY6,CDK2,MAPK1,MAPK14	0.606229
KEGG_INSULIN_SIGNALING_PATHWAY	0.00999001	0.597208	1.07886	131	ACACA,PHKG2,AKT1,CALM1,IRS2,PDPK1,PIK3R1,PIK3R3,BAD,CBLC,GSK3B,HK1,PCK2,PIK3R2,PKLR,PPP1CA,PRKACA,PTPRF,SOS1,INPP5K,INSR,PRKAG1,PRKCZ,RPS6KB2,RPTOR,TRIP10,CBLB,GRB2,IRS1,KRAS,PRKAB1,PYGB,PYGM,SHC1,CALM2,EIF4E,EXOC7,GYS1,MTOR,PHKB,PPP1R3B,PRKAB2,SREBF1,CRKL,FASN,IKBKB,MAP2K1,MAPK3,MKNK2,NRAS,PPP1R3D,PRKAG2,PRKAR2A,RPS6,SOCS1,SOCS4,TSC1,CALM3,FLOT1,PDE3B,PPP1R3C,PYGL,RAPGEF1,SLC2A4,AKT2,FLOT2,LIPE,…	0.574002
REACTOME_CIRCADIAN_CLOCK	0.010989	0.642883	1.12812	50	CPT1A,NCOR1,PER1,ATF2,BHLHE40,NCOA1,NR1D1,CCRN4L,EP300,HDAC3,NCOA2,PER2,CSNK1D,NPAS2,SKP1,CRY2,DBP,MEF2D,RPS27A,RXRA,SREBF1,ARNTL2,CLOCK,CSNK1E,FBXL3,NCOA3,UBA52,HIF1A,ARNTL,BTRC,CREB1,MED1,SERPINE1,CREBBP,TBL1XR1,CRY1,NCOA6,PPARA,RORA,BHLHE41,CUL1,MEF2C,NR3C1	0.481239
REACTOME_FACTORS_INVOLVED_IN_MEGAKARYOCYTE_DEVELOPMENT_AND_PLATELET_PRODUCTION	0.010989	0.59818	1.07877	118	CDK5,HIST1H3B,HIST1H3C,KIF22,KIF2A,KIFC1,DOCK9,EHD1,HIST1H3D,HIST1H3H,IRF2,RAD51B,WEE1,H3F3A,HIST1H3G,KIF11,KIF2C,MAFK,PRKACA,EHD2,EP300,KDM1A,KLC2,KLC4,MAFG,RCOR1,ABL1,AKAP1,HIST1H3I,HIST1H3J,IRF1,DOCK5,HIST1H3E,HIST2H3A,HIST2H3C,ITPK1,GATA6,HDAC1,JMJD1C,MAFF,MFN1,PRKAR2A,CABLES1,HBG2,IRF3,KLC1,MFN2,SIN3A,DOCK1,DOCK6,H3F3B,HIST1H3A,MYB,PRKACB,PRKAR1B,RAB5A,CABLES2,CBX5,CREBBP,DOCK3,HDAC2,HMG20B,…	0.303317
REACTOME_REGULATION_OF_MRNA_STABILITY_BY_PROTEINS_THAT_BIND_AU_RICH_ELEMENTS	0.010989	0.621408	1.10934	80	EXOSC4,HSPA1B,AKT1,HSPA8,PSMB8,PSMB9,PSMC2,PSMC3,TNFSF13,EIF4G1,HSPB1,PARN,PSMA5,PSMA6,PSMB3,PSMC6,PSMD1,ZFP36,EXOSC2,PRKCA,PSMA1,PSMA7,PABPC1,PSMA3,PSMD12,RPS27A,ZFP36L1,DCP2,PSMB2,PSMC4,UBA52,DIS3,EXOSC1,EXOSC5,EXOSC7,MAPKAPK2,NUP214,PRKCD,PSME1,DCP1A,ELAVL1,EXOSC6,EXOSC9,HNRNPD,PSMA2,PSMB1,PSMC1,PSMD2,PSMD6,PSME2,YWHAB,PSMB10,PSMD11,PSMD7,PSMD8,XPO1,XRN1,EXOSC3,PSMD4,MAPK14,PSMB4,PSMD3,PSMD9	1.3152
REACTOME_HIV_INFECTION	0.010989	0.58211	1.05918	185	TAF13,AP1M1,NUP107,NUP133,NUP43,PACS1,VPS37B,AP2A2,APOBEC3G,GTF2E2,GTF2H4,PSMB8,PSMB9,PSMC2,PSMC3,RANGAP1,TAF10,TAF5,XRCC5,AP2A1,AP2B1,BANF1,HLA-A,NMT1,PSMA5,PSMA6,PSMB3,PSMC6,PSMD1,SEH1L,TCEB1,HMGA1,NCBP2,NPM1,POLR2G,POM121,PSMA1,PSMA7,RBX1,SKP1,SSRP1,AP2M1,GTF2A2,MNAT1,PSMA3,PSMD12,RAN,RPS27A,CDK7,ELL,GTF2H3,NUP50,NUP88,POLR2A,PSMB2,PSMC4,RCC1,RNGTT,SUPT5H,TAF6,UBA52,VPS28,VPS37C,XRCC6,AP1B1,AP…	1.08365
PID_ERA_GENOMIC_PATHWAY	0.010989	0.631895	1.11858	62	JUN,NCOR1,SRA1,NCOA1,NCOA7,NCOR2,UBE2M,BRCA1,C3,EP300,NCOA2,SET,CCND1,CTSD,LMO4,DDX17,ESR2,HDAC4,MPG,PHB2,XBP1,HDAC1,NCOA3,NEDD8,SAFB,SOD1,TRIM59,AP1B1,CD82,NDUFV3,PCNA,UBA3,EBAG9,MED1,PRDM15,STAT5A,CEBPB,CHUK,MTA1,MYC,NRIP1	0.873297
KEGG_CHRONIC_MYELOID_LEUKEMIA	0.011988	0.625345	1.11285	71	MECOM,AKT1,BCL2L1,PIK3R1,PIK3R3,BAD,CBLC,CDK4,PIK3R2,SMAD3,SOS1,RUNX1,ABL1,CBLB,CCND1,CDK6,CDKN1B,CTBP2,E2F3,GRB2,KRAS,SHC1,TGFB3,BCR,MDM2,CRKL,HDAC1,IKBKB,MAP2K1,MAPK3,NFKB1,NFKBIA,NRAS,PTPN11,TGFB1,CTBP1,RELA,AKT2,E2F1,SHC3,SHC4,HDAC2,MAP2K2,RB1,STAT5A,STAT5B,CBL,CHUK,HRAS,MYC,PIK3CB,RAF1,SOS2,MAPK1,CDKN2A,CRK	0.684456
REACTOME_BETA_DEFENSINS	0.012987	0.692172	1.19031	32	TLR1,DEFB108B,CCR2	-0.960971
REACTOME_INTERFERON_SIGNALING	0.012987	0.58811	1.06563	148	EIF4A1,PTPN6,EIF4G2,IFI35,IFNGR2,IRF2,NUP107,NUP133,NUP43,PTPN2,PPM1B,PSMB8,UBE2E1,EIF2AK2,EIF4G1,EIF4G3,FLNB,HLA-A,HLA-C,ISG15,SEH1L,EGR1,IRF1,KPNA5,OAS1,PML,POM121,EIF4E,IFNAR2,OAS3,RPS27A,TRIM25,UBE2L6,IFIT2,IP6K2,IRF9,MAPK3,NUP50,NUP88,SOCS1,UBA52,UBE2N,IRF3,ISG20,NUP214,NUPL1,PIN1,PRKCD,STAT1,STAT2,B2M,IFIT3,JAK1,MX2,NUP85,PLCG1,RANBP2,SOCS3,SP100,TYK2,CAMK2D,CD44,HLA-B,IFIT1,IRF6,IRF7,KPNA4…	0.841921
REACTOME_SIGNALING_BY_NOTCH	0.012987	0.611126	1.09492	91	TLE3,APH1A,JUN,NCOR1,PSENEN,MAML2,MIB1,NCOR2,TLE2,TNRC6B,ATP2A2,EP300,HDAC3,HDAC9,HES1,MAML3,PSEN1,RFNG,B4GALT1,CCND1,DLL1,E2F3,HDAC5,HES5,KAT2A,RBX1,SKP1,TLE1,ARRB2,HDAC4,KAT2B,POFUT1,RPS27A,APH1B,DTX4,HDAC1,HDAC10,JAG1,MAML1,MIB2,NUMB,TMED2,UBA52,HIF1A,POGLUT1,E2F1,FURIN,HDAC11,LFNG,RBPJ,ADAM17,CREBBP,HDAC2,HEY1,MOV10,TBL1XR1,TLE4,FBXW7,HDAC7,MYC,SNW1,ST3GAL6,NOTCH2,TNRC6A,CUL1,DTX2,NOTCH4,ST3G…	0.593476
PID_ECADHERIN_KERATINOCYTE_PATHWAY	0.012987	0.734638	1.22955	20	EGFR,JUP,PIP5K1A,AKT1,CTNND1,PIK3R1,SRC,FMN1,CDH1,RHOA,VASP,ZYX,CTNNA1	1.25978
PID_PDGFRB_PATHWAY	0.012987	0.595877	1.07599	127	EPS8,JUN,PIK3R1,PIK3R3,PTPN2,SRC,ARPC3,DOK1,JUND,PIK3R2,SOS1,SRF,ACTN4,ARAP1,ARHGDIA,EIF2AK2,FOS,PAK1,PPP2R1A,PTPRJ,RHOA,SLC9A3R1,STAT3,YWHAQ,ABL1,BCAR1,GRB2,KRAS,PRKCA,SHC1,SLC9A3R2,YES1,YWHAE,ACTA2,DNM2,LRP1,ACTR3,ARPC2,GAB1,MAP2K1,MAP2K7,MAPK3,NRAS,PTPN11,USP6NL,WASF2,ARPC1B,BAIAP2,KSR1,MLLT4,PIN1,PRKCD,RAPGEF1,STAT1,GRB10,PLA2G4A,PLCG1,PRKCE,RAB4A,RAB5A,RAP1B,YWHAB,ARPC4,ARPC5,CSK,LYN,MAP2K2,…	0.97464
BIOCARTA_IL2RB_PATHWAY	0.012987	0.665658	1.15404	37	PTPN6,AKT1,BCL2L1,PIK3R1,BAD,SOS1,FOS,GRB2,IRS1,SHC1,FAS,CRKL,IL2RB,MAPK3,SOCS1,BCL2,CFLAR,E2F1,JAK1,JAK3,SOCS3,IL2RA,NMI,STAT5A,STAT5B,SYK,CBL,HRAS,MYC,RAF1,MAPK1	0.47555
BIOCARTA_ACH_PATHWAY	0.012987	0.780831	1.28365	16	AKT1,PIK3R1,SRC,BAD,FOXO3,PTK2,CHRNB1,PTK2B	0.627628
REACTOME_TRANSLATION	0.013986	0.586783	1.06344	149	EIF2B4,EIF4A1,RPL18,EEF1A1,RPL22,RPLP1,RPLP2,RPN1,EEF1D,EIF2B5,EIF4B,FAU,RPS12,RPS19,RPS5,SRP9,EIF2S2,EIF4G1,EIF5,RPL23,RPL23A,RPL27,RPL3L,RPS2,EIF3F,EIF3K,RPL8,RPS27,RPS29,EEF1G,EIF3H,EIF4E,PABPC1,RPL10A,RPL12,RPL28,RPL41,RPS15A,RPS27A,RPS3A,SEC61G,DDOST,EIF2B1,EIF3E,EIF3G,RPL35,RPL37A,RPL6,RPL7,RPL7A,RPS16,RPS6,RPS7,SRPR,UBA52,EIF3FP3,EIF4H,ETF1,RPL27A,RPL4,RPS11,RPS21,RPS25,SEC11A,SPCS3,EIF2S1…	2.45468
KEGG_OOCYTE_MEIOSIS	0.013986	0.603099	1.08394	104	ANAPC2,CALM1,PPP2R5D,ITPR3,PPP1CA,PRKACA,PPP2R1A,PPP2R5C,PPP3CA,YWHAQ,ANAPC5,CDC20,IGF1R,RBX1,RPS6KA2,SKP1,YWHAE,ADCY7,ANAPC11,ANAPC7,CALM2,CDC26,ESPL1,PKMYT1,PPP2R5A,PTTG1,ADCY9,ANAPC13,AURKA,CCNB1,CCNB2,CDK1,MAP2K1,MAPK12,MAPK3,PPP2R5B,CALM3,CDC16,FBXO43,FBXO5,PPP3R1,SPDYC,BTRC,CAMK2G,CCNE2,CDC25C,PLK1,PRKACB,RPS6KA1,YWHAB,ANAPC4,BUB1,CAMK2D,PPP1CB,ANAPC1,FBXW11,REC8,SLK,YWHAH,ADCY6,CDK2,ITPR1,…	0.75647
BIOCARTA_P38MAPK_PATHWAY	0.013986	0.658013	1.14295	39	ATF2,TRAF2,DAXX,DDIT3,HSPB1,MEF2A,GRB2,SHC1,TGFB3,MAP3K9,MAPKAPK5,MEF2D,RIPK1,TRADD,HMGN1,MAP3K5,MEF2BNB-MEF2B,TGFB1,MAPKAPK2,STAT1,CREB1,MAP3K1,MAP3K7,PLA2G4A,RAPGEF2,CDC42,HRAS,HSPB2,MYC,RPS6KA5,MAPK14,MEF2C,MKNK1,RAC1	0.554515
REACTOME_METABOLISM_OF_CARBOHYDRATES	0.014985	0.579039	1.05537	213	HEXB,PHKG2,CALM1,NUP107,NUP133,NUP43,PPP2R5D,AGRN,B4GALT7,EXT1,GALE,HK1,PCK2,PKLR,PRKACA,ALDOA,B4GALT2,B4GALT5,G6PC3,GXYLT1,HYAL1,HYAL2,NAGLU,PFKFB2,PFKFB3,PPP2R1A,SEH1L,B4GALT1,ENO2,ENO3,GCKR,HSPG2,PGAM1,POM121,PYGB,PYGM,SDC4,SLC25A10,SLC25A11,B3GNT3,CALM2,CHSY1,GALK1,GLB1,GYS1,KHK,PHKB,SLC2A1,B4GALT4,CHPF2,DSE,ENO1,GNS,IDUA,NCAN,NUP50,NUP88,ST3GAL2,TPI1,B3GNT1,B4GALT3,CALM3,GOT1,NUP214,NUPL1,PC…	0.664927
REACTOME_CLASS_I_MHC_MEDIATED_ANTIGEN_PROCESSING_PRESENTATION	0.014985	0.576681	1.052	225	ANAPC2,RNF41,SAE1,TMEM189-UBE2V1,UBE2Z,GAN,HSPA5,RNF6,WWP1,ASB13,CANX,PSMB8,PSMB9,PSMC2,PSMC3,RNF123,RNF220,SAR1B,TAP2,TRIM11,UBE2D3,UBE2E1,UBE2M,UBE2R2,CALR,HLA-A,HLA-C,PSMA5,PSMA6,PSMB3,PSMC6,PSMD1,RNF4,SEC23A,SPSB2,TAP1,TCEB1,UBE2D2,ANAPC5,CBLB,CDC20,LRR1,PSMA1,PSMA7,RBX1,SKP1,SMURF1,UBE2G2,UBOX5,ANAPC11,ANAPC7,CDC26,CUL3,CUL7,LRSAM1,PSMA3,PSMD12,RPS27A,SEC61G,UBE2H,UBE2J2,UBE2L6,UBR1,ANAPC13,…	0.893627
PID_SMAD2_3NUCLEAR_PATHWAY	0.014985	0.620953	1.10747	77	AKT1,HSPA8,JUN,MED15,NCOR1,SP1,TGIF1,ATF2,ATF3,CDK4,FOXO3,NCOA1,SKIL,SMAD3,EP300,FOS,NCOA2,RUNX1,SKI,KAT2A,RBL1,KAT2B,HDAC1,PIAS4,SAP30,SP3,TGIF2,CBFB,CTBP1,E2F4,ITGB5,SIN3A,SIN3B,CREB1,DCP1A,FOXH1,LAMC1,SERPINE1,CREBBP,HDAC2,IRF7,SNIP1,ZBTB17,CEBPB,HNF4A,MYC,SMAD2,VDR,CDK2,RUNX2,TCF3,CDKN2B,GATA3,MEF2C,NR3C1	0.54292
REACTOME_MEMBRANE_TRAFFICKING	0.015984	0.59578	1.07416	117	AP1M1,CHMP3,GJC2,HSPA8,PICALM,SNAP23,SRC,VPS37B,CHMP2A,FTL,GJA9,HGS,RAB5C,SAR1B,TJP1,TPD52,VAMP2,AP4B1,CHMP5,COPZ1,HIP1R,PIK3C2A,SEC23A,CLTCL1,FTH1,SNX5,VAMP8,AP2M1,BLOC1S3,CHMP4A,DNM2,GJA4,GJB3,IGF2R,RPS27A,SH3D19,SNF8,STAM,STAM2,CHMP4B,CPD,GAK,GNS,MYO6,SNAPIN,SORT1,UBA52,VPS28,VPS37C,AP1B1,AP3S1,ARF1,COPB2,DNM1,NAPA,SEC24D,VTA1,AP1M2,GBF1,SEC31A,TGOLN2,TSG101,TXNDC5,BLOC1S1,CHMP6,CLTB,M6PR,PUM1…	0.990098
REACTOME_NGF_SIGNALLING_VIA_TRKA_FROM_THE_PLASMA_MEMBRANE	0.015984	0.593329	1.07185	131	AKT1,CALM1,IRS2,PDPK1,PIK3R1,PPP2R5D,RALGDS,SRC,AKT1S1,AP2A2,BAD,CASP9,FOXO3,ITPR3,PIK3R2,PRKACA,SOS1,AP2A1,AP2B1,GSK3A,MEF2A,PPP2R1A,RALB,RHOA,RPS6KB2,STAT3,CDKN1B,GRB2,IRS1,KRAS,NR4A1,PRKCA,RPS6KA2,SHC1,ADCY7,AP2M1,CALM2,DNM2,MAPKAPK3,MDM2,MTOR,ADCY9,CDK1,DUSP6,DUSP7,MAP2K1,MAPK12,MAPK3,NRAS,PRKAR2A,RIT1,AP2S1,CALM3,DNM1,KIDINS220,MAPKAPK2,PRKCD,RAPGEF1,AKT2,CREB1,PLCG1,PRKACB,PRKAR1B,PRKCE,RPS…	0.734158
PID_RET_PATHWAY	0.015984	0.655425	1.13846	39	IRS2,JUN,PIK3R1,SRC,DOK1,PDLIM7,PRKACA,SOS1,RHOA,BCAR1,GRB2,IRS1,PRKCA,PTK2,SHC1,DOK4,GAB1,GRB7,MAPK3,PTPN11,PXN,CREB1,GRB10	0.810312
BIOCARTA_TFF_PATHWAY	0.015984	0.726936	1.22146	21	EGFR,ITGB1,AKT1,APAF1,PIK3R1,BAD,CASP9,SOS1,RHOA,GRB2,PTK2,SHC1,MAPK3	0.988097
PID_CERAMIDE_PATHWAY	0.016983	0.648954	1.13475	46	AKT1,BAD,BAX,PAWR,SPHK2,TRAF2,CASP8,EIF2AK2,PRKCZ,TNFRSF1A,BIRC3,CTSD,MAP4K4,RIPK1,TRADD,ASAH1,FADD,MAP2K1,MAPK3,NFKB1,NFKBIA,BCL2,KSR1,PRKCD,RELA,MAP3K1,SMPD1,MAP2K2,NSMAF,RB1,CRADD,MYC,RAF1,SMPD3,EIF2A,MAPK1,BAG4,MADD,PDGFA	0.717686
REACTOME_DOWNSTREAM_SIGNALING_OF_ACTIVATED_FGFR	0.017982	0.602628	1.08122	96	AKT1,CALM1,PDPK1,PIK3R1,AKT1S1,BAD,CASP9,FOXO3,ITPR3,PRKACA,SOS1,GSK3A,RPS6KB2,CDKN1B,GRB2,KRAS,NR4A1,PRKCA,SHC1,ADCY7,CALM2,FRS3,MDM2,MTOR,ADCY9,CDK1,GAB1,MAP2K1,MAPK3,NRAS,PRKAR2A,CALM3,PRKCD,AKT2,CREB1,FGF1,PLCG1,PRKACB,PRKAR1B,PRKCE,YWHAB,MAP2K2,MLST8,CHUK,FGF20,FGF22,FGFR2,HRAS,PTEN,RAF1,ADCY6,FGF18,ITPR2,MAPK1,PHLPP1,THEM4,FGFR3,FGFR4,PRKAR1A,TRIB3,TSC2,CDKN1A	0.574067
REACTOME_TOLL_RECEPTOR_CASCADES	0.017982	0.600052	1.07871	105	HMGB1,TMEM189-UBE2V1,JUN,PPP2R5D,ATF2,TLR1,FOS,LY96,MEF2A,PELI1,PPP2R1A,TLR9,MYD88,NFKB2,RPS6KA2,TLR6,CTSB,DNM2,ECSIT,MAPKAPK3,RIPK1,RPS27A,CDK1,DUSP6,DUSP7,IKBKB,IKBKE,MAP2K1,MAP2K7,MAPK3,NFKBIA,PIK3R4,TAB2,TICAM2,TIRAP,UBA52,UBE2N,DNM1,IRF3,MAPKAPK2,RELA,RIPK2,TICAM1,TRAF3,AGER,APP,CREB1,LGMN,MAP3K1,MAP3K7,PELI2,PIK3C3,RPS6KA1,UNC93B1,IRAK4,IRF7,MAP2K2,MAP2K3,MAPK9,TLR5,CHUK,CTSS,DUSP3,RPS6KA5,…	0.585041
KEGG_NOTCH_SIGNALING_PATHWAY	0.018981	0.643503	1.12615	47	APH1A,PSENEN,DVL2,MAML2,NCOR2,EP300,HES1,MAML3,PSEN1,RFNG,CTBP2,DLL1,DVL3,HES5,KAT2A,DTX3,KAT2B,DLL3,DTX4,HDAC1,JAG1,MAML1,NUMB,CTBP1,CIR1,LFNG,RBPJ,ADAM17,CREBBP,DTX3L,DVL1,HDAC2	0.64458
KEGG_FC_GAMMA_R_MEDIATED_PHAGOCYTOSIS	0.018981	0.603023	1.0818	95	ASAP2,PIP5K1A,AKT1,ARPC1A,CFL1,PIK3R1,PIK3R3,ARPC3,PIK3R2,PIKFYVE,SPHK2,VAV1,GSN,PAK1,PPAP2B,RPS6KB2,VASP,ASAP1,PIP5K1B,PLD1,PRKCA,DNM2,MYO10,PLA2G6,WASF1,ARPC2,ARPC5L,CFL2,CRKL,MAP2K1,MAPK3,MARCKS,WASF2,ARPC1B,DNM1,FCGR2A,PRKCD,AKT2,DNM3,LAT,PLA2G4A,PLCG1,PLD2,PRKCE,ARF6,ARPC4,ARPC5,DNM1L,LIMK1,LYN,PIP4K2B,PPAP2C,SPHK1,SYK,VAV2,CDC42,LIMK2,MARCKSL1,PIK3CB,RAF1,MAPK1,WASL,CRK,PIP5K1C,RAC1,FCGR1A,…	0.687942
BIOCARTA_BIOPEPTIDES_PATHWAY	0.018981	0.648127	1.12928	42	CDK5,CALM1,SOS1,STAT3,GNA11,GRB2,PRKCA,SHC1,CALM2,PTK2B,STAT6,GNB1,MAP2K1,MAPK3,CALM3,STAT1,STAT2,CAMK2G,PLCG1,CAMK2D,MAP2K2,STAT5A,STAT5B,GNAI1,HRAS,RAF1,MAPK1,MAPK14,JAK2	0.961486
BIOCARTA_EGF_PATHWAY	0.018981	0.688635	1.18136	30	EGFR,JUN,PIK3R1,SOS1,SRF,FOS,STAT3,GRB2,PRKCA,SHC1,STAT6,MAP2K1,MAPK3,STAT1,STAT2,JAK1,MAP3K1,PLCG1,STAT5A,STAT5B,HRAS,RAF1,CSNK2A1	0.828661
REACTOME_UNFOLDED_PROTEIN_RESPONSE	0.01998	0.614731	1.09637	77	ERN1,EXOSC4,ATP6V0D1,HDGF,HSPA5,LMNA,ATF3,ATF4,DNAJB11,SYVN1,TPP1,CALR,DDIT3,DNAJB9,FKBP14,GSK3A,NFYB,PARN,EXOSC2,SHC1,TLN1,CUL7,HYOU1,PDIA5,XBP1,DCP2,EXTL3,HERPUD1,PDIA6,PPP2R5B,SRPR,ATF6,C19orf10,DDX11,DIS3,EDEM1,EXOSC1,EXOSC5,EXOSC7,EIF2S1,EXOSC6,EXOSC9,SEC31A,SSR1,SULT1A3,DDX12P,EIF2AK3,KLHDC3,ZBTB17,CXXC1,EXOSC3,NFYA,WIPI1,ADD1,DNAJC3,IL8,SERP1,ACADVL,ASNS	0.884126
REACTOME_FATTY_ACID_TRIACYLGLYCEROL_AND_KETONE_BODY_METABOLISM	0.01998	0.58341	1.05901	161	ACACA,AGPAT1,CPT1A,TEAD1,ACLY,ECHS1,ESRRA,FDFT1,MED15,MED26,NCOR1,TXNRD1,ACOX1,ELOVL1,ELOVL5,HMGCR,MED31,NCOA1,NCOR2,NR1D1,WWTR1,ACADL,CDK19,EP300,HDAC3,MED21,NCOA2,NFYB,SLC25A20,SREBF2,ACSL5,CPT1B,GPD1,MED16,MED22,NPAS2,SLC27A1,ACADM,AGPAT3,GPD1L,GRHL1,MED25,PRKAB2,RXRA,SREBF1,TECR,CLOCK,FASN,FHL2,MCEE,MED13L,NCOA3,PRKAG2,YAP1,ABCA1,ACSL3,AGPAT2,BDH1,GPD2,HADH,LPCAT4,MED24,SIN3A,SIN3B,AGPAT4,ARN…	0.526978
REACTOME_HIV_LIFE_CYCLE	0.01998	0.597285	1.0753	109	TAF13,NUP107,NUP133,NUP43,VPS37B,GTF2E2,GTF2H4,RANGAP1,TAF10,TAF5,XRCC5,BANF1,NMT1,SEH1L,TCEB1,HMGA1,NCBP2,POLR2G,POM121,SSRP1,GTF2A2,MNAT1,RAN,RPS27A,CDK7,ELL,GTF2H3,NUP50,NUP88,POLR2A,RCC1,RNGTT,SUPT5H,TAF6,UBA52,VPS28,VPS37C,XRCC6,NCBP1,NUP214,NUPL1,POLR2C,POLR2H,TCEA1,CCNT2,CDK9,CTDP1,ERCC2,GTF2F2,NUP85,RANBP2,SUPT4H1,TAF4,TBP,TSG101,CCNH,LIG4,POLR2E,PSIP1,RANBP1,TPR,XPO1,GTF2H2B,LIG1,NUP155,…	0.890461
KEGG_MAPK_SIGNALING_PATHWAY	0.01998	0.570365	1.04271	254	EGFR,HSPA1B,HSPA1L,MECOM,AKT1,CDC25B,DUSP1,HSPA8,JUN,TAOK2,ATF2,ATF4,ELK4,HSPA1A,JUND,MAP3K13,PPM1B,PRKACA,RAC3,RPS6KA4,RRAS,SOS1,SRF,TRAF2,DAXX,DDIT3,FLNB,FOS,GADD45B,HSPB1,MAPK8IP2,PAK1,PPP3CA,TNFRSF1A,GRB2,KRAS,MAP4K1,MAP4K4,NFKB2,NR4A1,PRKCA,RASA2,RPS6KA2,STK4,TAOK3,TGFB3,ARRB2,ECSIT,FAS,GADD45A,MAP3K12,MAP3K14,MAPKAPK3,MAPKAPK5,PLA2G6,STK3,CRKL,DUSP14,DUSP16,DUSP6,DUSP7,IKBKB,MAP2K1,MAP2K7,M…	0.398198
KEGG_LEUKOCYTE_TRANSENDOTHELIAL_MIGRATION	0.01998	0.597571	1.07485	107	ITGB1,MYLPF,ACTG1,CTNND1,PIK3R1,PIK3R3,CLDN6,PIK3R2,VAV1,ACTN4,ARHGAP5,CLDN7,EZR,GNAI2,RHOA,VASP,BCAR1,CLDN15,CLDN4,GNAI3,ITK,PRKCA,PTK2,CTNNA1,ESAM,F11R,ITGB2,MYL12B,PTK2B,RAPGEF3,ACTB,CLDN16,CYBA,MAPK12,PTPN11,PXN,RASSF5,CLDN1,MLLT4,ROCK2,MYL5,OCLN,PLCG1,RAP1B,ROCK1,ACTN1,VAV2,VCL,ACTN3,CDC42,GNAI1,ICAM1,PIK3CB	0.927972
REACTOME_FRS2_MEDIATED_CASCADE	0.020979	0.657138	1.13783	36	SOS1,GRB2,KRAS,FRS3,CDK1,MAP2K1,MAPK3,NRAS,FGF1,YWHAB,MAP2K2,FGF20,FGF22,FGFR2,HRAS,RAF1,FGF18,MAPK1,FGFR3,FGFR4	0.476074
REACTOME_METABOLISM_OF_RNA	0.020979	0.569048	1.04059	257	EIF4A1,EXOSC4,GEMIN6,HSPA1B,LSM2,RPL18,TNKS1BP1,AKT1,HSPA8,NUP107,NUP133,NUP43,PATL1,RPL22,RPLP1,RPLP2,SNUPN,EIF4B,FAU,PHAX,PSMB8,PSMB9,PSMC2,PSMC3,RPS12,RPS19,RPS5,TNFSF13,CLNS1A,EIF4G1,GEMIN2,HSPB1,PARN,PPP2R1A,PRMT5,PSMA5,PSMA6,PSMB3,PSMC6,PSMD1,RPL23,RPL23A,RPL27,RPL3L,RPS2,RQCD1,SEH1L,SMG5,SNRPD3,UPF2,ZFP36,DDX6,EXOSC2,GEMIN7,NCBP2,POM121,PRKCA,PSMA1,PSMA7,RPL8,RPS27,RPS29,EIF4E,PABPC1,PSMA3…	1.68954
PID_REG_GR_PATHWAY	0.020979	0.611919	1.09231	79	CDK5,AKT1,FKBP4,JUN,BAX,GSK3B,HSP90AA1,NCOA1,PCK2,PRKACA,EP300,FOS,NCOA2,SMARCC1,EGR1,FKBP5,IRF1,NR4A1,SMARCA4,SMARCC2,MDM2,SGK1,HDAC1,MAPK3,NFKB1,POU2F1,PPP5C,VIPR1,RELA,STAT1,CREB1,PRKACB,TBP,TSG101,CREBBP,HDAC2,MAPK9,PBX1,STAT5A,STAT5B,ICAM1,SMARCD1,SUV420H1,YWHAH,IL8,MAPK1,MAPK14	0.699057
KEGG_TIGHT_JUNCTION	0.020979	0.593731	1.07112	120	MYLPF,ACTG1,AKT1,PRKCH,SRC,CDK4,CLDN6,CSNK2B,MYH9,RRAS,TJAP1,TJP1,ACTN4,CGN,CLDN7,EXOC3,GNAI2,PARD3,PPP2R1A,PRKCZ,RHOA,CLDN15,CLDN4,GNAI3,INADL,KRAS,LLGL2,MPP5,PARD6B,PRKCA,TJP2,YES1,CTNNA1,EPB41L2,F11R,MYH14,MYL12B,RAB13,ACTB,CLDN16,EPB41L1,NRAS,TJP3,VAPA,ASH1L,CLDN1,CRB3,MLLT4,PARD6A,PRKCD,AKT2,MYH7B,MYL5,OCLN,PRKCE,ACTN1,EPB41,MAGI1,SPTAN1,SYMPK,ACTN3,CDC42,GNAI1,HRAS,PTEN,CSNK2A1,CSNK2A2,CTTN…	0.959306
KEGG_ANTIGEN_PROCESSING_AND_PRESENTATION	0.020979	0.620371	1.10129	67	HSPA1B,HSPA1L,HLA-DMA,HSPA5,HSPA8,CANX,HSP90AA1,HSPA1A,TAP2,TAPBP,CALR,HLA-A,HLA-C,IFI30,NFYB,TAP1,CTSB,PSME3,RFXANK,CD74,HSPA4,HSPA6,NFYC,PSME1,RFX5,B2M,CREB1,LGMN,PSME2,HLA-B,PDIA3,CTSS,HLA-F,NFYA,CD8A	1.29422
REACTOME_P75_NTR_RECEPTOR_MEDIATED_SIGNALLING	0.021978	0.618765	1.10114	71	PLEKHG2,APH1A,ARHGEF3,BCL2L11,ECT2,FGD4,PSENEN,RTN4,BAD,SOS1,VAV1,ARHGDIA,HDAC3,ITSN1,PSEN1,RHOA,SQSTM1,AKAP13,ARHGEF1,ARHGEF2,MYD88,YWHAE,ARHGEF12,CASP2,RPS27A,ABR,APH1B,ARHGEF18,HDAC1,IKBKB,NFKBIA,TRIO,UBA52,ARHGEF16,NET1,RELA,RIPK2,FGD2,KALRN,NGEF,OBSCN,ADAM17,HDAC2,PRDM4,CASP3,ITGB3BP	0.898485
PID_INTEGRIN_CS_PATHWAY	0.021978	0.694326	1.18289	26	ITGB1,ITGB4,ITGA7,ITGB8,ITGA1,ITGA10,ITGA6,ITGB2,ITGB6,ITGB5,ITGA3,ITGAE	0.847459
BIOCARTA_AT1R_PATHWAY	0.021978	0.668714	1.15231	33	EGFR,CALM1,JUN,SRC,ATF2,SOS1,MEF2A,PAK1,GNAQ,GRB2,PRKCA,PTK2,SHC1,CALM2,MEF2D,PTK2B,MAP2K1,MAPK3,MEF2BNB-MEF2B,CALM3,MAP3K1,MAP2K2,HRAS,RAF1,MAPK1,MEF2C,RAC1	0.893012
REACTOME_DESTABILIZATION_OF_MRNA_BY_BRF1	0.022977	0.73589	1.21569	17	EXOSC4,AKT1,EXOSC2,ZFP36L1,DCP2,DIS3,EXOSC1,EXOSC5,EXOSC7,MAPKAPK2,DCP1A,EXOSC6,EXOSC9,YWHAB,XRN1,EXOSC3	0.694829
PID_CDC42_PATHWAY	0.022977	0.617723	1.0976	68	CFL1,EPS8,JUN,PIK3R1,SRC,TNK2,ARPC3,ATF2,GSK3B,SEPT2,ARHGDIA,CDC42BPA,CDH1,PAK1,PRKCZ,BCAR1,HES5,PLD1,YES1,CTNNA1,EXOC7,MTOR,ACTR3,ARPC2,MAP2K7,MAPK3,ARPC1B,BAIAP2,IQGAP3,PAK4,PARD6A,MAP3K1,PRKCE,ARPC4,ARPC5,LIMK1,MAP2K3,MAPK9,VAV2,CBL,CDC42,HRAS,IQGAP1,LIMK2,RAF1,ARHGEF7,DIAPH3,DLG1,MAP3K11,MAPK1,MAPK14	0.998123
PID_HIF1_TFPATHWAY	0.022977	0.622576	1.10328	64	AKT1,JUN,SP1,BHLHE40,EGLN3,HK1,NCOA1,SMAD3,ALDOA,EP300,FOS,NCOA2,PFKFB3,EDN1,LDHA,NPM1,COPS5,EGLN1,ITGB2,SLC2A1,CA9,ENO1,MCL1,NDRG1,VEGFA,HIF1A,ID2,CREB1,FURIN,PFKL,SERPINE1,CREBBP,HK2,TFRC,HDAC7,HNF4A,PGM1,PLIN2,CITED2,NT5E,RORA,BHLHE41,CP	1.02774
BIOCARTA_RHO_PATHWAY	0.022977	0.681783	1.16795	29	PIP5K1A,ARPC1A,CFL1,SRC,ARPC3,ARHGAP5,GSN,RHOA,ARHGEF1,PFN1,PIP5K1B,PPP1R12B,TLN1,DIAPH1,ACTR3,ARPC2,ARPC1B,BAIAP2,ROCK1,ARPC4,ARPC5,LIMK1,VCL	1.53783
REACTOME_SIGNAL_TRANSDUCTION_BY_L1	0.023976	0.66769	1.1475	31	EGFR,ITGB1,AP2A2,CSNK2B,RPS6KA4,AP2A1,AP2B1,NRP1,PAK1,RPS6KA2,AP2M1,MAP2K1,MAPK3,AP2S1,RPS6KA1,MAP2K2,ITGAV,RPS6KA5,CLTA,CSNK2A1,CSNK2A2,MAPK1,RAC1	1.10989
REACTOME_RIG_I_MDA5_MEDIATED_INDUCTION_OF_IFN_ALPHA_BETA_PATHWAYS	0.023976	0.622254	1.10331	65	HMGB1,IRF2,TRAF2,UBE2D3,CASP8,EP300,ISG15,PCBP2,UBE2D2,IRF1,NFKB2,RIPK1,RPS27A,TAX1BP1,TNFAIP3,TRIM25,UBE2L6,DHX58,FADD,IKBKB,IKBKE,NFKBIA,UBA52,UBE2K,ATG12,CASP10,DAK,IRF3,PIN1,RELA,TRAF3,AGER,APP,ATG5,CYLD,MAP3K1,CREBBP,IFIH1,IRF7,CHUK,NLRX1,TBK1,DDX58	0.818789
PID_AURORA_A_PATHWAY	0.023976	0.671906	1.15266	30	TACC3,AKT1,CDC25B,PPP2R5D,TPX2,AURKB,GSK3B,PRKACA,BRCA1,CENPA,PAK1,GADD45A,MDM2,RAN,AURKA,DLGAP5,FZR1,GIT1,NFKBIA,OAZ1	0.966461
PID_PI3K_PLC_TRK_PATHWAY	0.023976	0.658947	1.13928	35	AKT1,PDPK1,PIK3R1,SRC,BAD,FOXO3,GSK3B,SOS1,YWHAQ,CCND1,EGR1,GRB2,KRAS,SHC1,YWHAE,AGAP2,EPB41L1,GAB1,NRAS,PRKCD,CREB1,PLCG1,YWHAB,STAT5A,HRAS,YWHAH	0.863041
REACTOME_RECYCLING_PATHWAY_OF_L1	0.024975	0.703716	1.18586	22	SRC,AP2A2,RPS6KA4,AP2A1,AP2B1,EZR,RPS6KA2,AP2M1,DNM2,DPYSL2,NUMB,AP2S1,DNM1,RPS6KA1,KIAA1598,RPS6KA5,CLTA,MAPK1	1.06102
PID_CIRCADIAN_PATHWAY	0.024975	0.757736	1.2392	15	TIMELESS,ATR,PER1,BHLHE40,NR1D1,WDR5,PER2,NPAS2,CRY2,CLOCK,CSNK1E,ARNTL	0.471045
PID_HES_HEY_PATHWAY	0.024975	0.640964	1.12078	46	NCOR1,MAML2,NCOA1,NCOR2,EP300,HES1,KDM1A,STAT3,CDKN1B,ID1,TLE1,SPEN,GAA,GATA6,HDAC1,MAML1,CTBP1,HIF1A,E2F1,MYB,PARP1,RBPJ,RCAN1,YY1,CAMK2D,CREBBP,HEY1,RB1,RBBP8,RUNX2,TCF3,JAK2,ARNT,GATA4	0.559542
KEGG_UBIQUITIN_MEDIATED_PROTEOLYSIS	0.024975	0.588557	1.06264	126	ANAPC2,MGRN1,NEDD4L,SAE1,UBE2Z,SIAH1,WWP1,CBLC,HERC3,SYVN1,UBE2D3,UBE2E1,UBE2I,UBE2M,UBE2R2,BRCA1,TCEB1,UBE2D2,ANAPC5,BIRC3,CBLB,CDC20,PML,PPIL2,PRPF19,RBX1,SKP1,SMURF1,UBE2G2,UBOX5,ANAPC11,ANAPC7,CDC26,CUL3,CUL4A,CUL7,DDB2,MDM2,UBE2H,UBE2J2,UBE2L6,UBR5,ANAPC13,CDC34,DDB1,FBXW8,FZR1,HERC4,PIAS4,SOCS1,UBE2G1,UBE2K,UBE2N,CDC16,FANCL,RFWD2,TRIM37,TRIP12,UBA3,UBE2B,UBE2J1,UBE2Q1,UBE2U,BTRC,MAP3K1,NHL…	0.603159
KEGG_PANCREATIC_CANCER	0.024975	0.61873	1.09776	66	EGFR,AKT1,BCL2L1,PIK3R1,PIK3R3,RALGDS,VEGFB,BAD,CASP9,CDK4,PIK3R2,RAC3,SMAD3,ERBB2,RALB,STAT3,CCND1,CDK6,E2F3,KRAS,PLD1,RALBP1,TGFB3,IKBKB,MAP2K1,MAPK3,NFKB1,TGFA,TGFB1,VEGFA,RELA,STAT1,AKT2,E2F1,JAK1,MAPK9,RB1,CDC42,CHUK,PIK3CB,RAF1,SMAD2,MAPK1	0.774922
BIOCARTA_PYK2_PATHWAY	0.024975	0.674897	1.15615	29	CALM1,JUN,SRC,SOS1,PAK1,BCAR1,GNAQ,GRB2,PRKCA,SHC1,CALM2,PTK2B,CRKL,MAP2K1,MAPK3,CALM3,MAP3K1,PLCG1,MAP2K2,MAP2K3,HRAS,RAF1,MAPK1,MAPK14	1.04951
REACTOME_INSULIN_RECEPTOR_RECYCLING	0.025974	0.696788	1.1779	23	ATP6V0D1,ATP6V1E1,ATP6V0C,INSR,TCIRG1,ATP6V0A2,ATP6V0B,ATP6V1A,ATP6V1G1,ATP6V1D,ATP6V1G2,ATP6V1F,ATP6V0E1,ATP6V1E2	0.898979
REACTOME_TIGHT_JUNCTION_INTERACTIONS	0.025974	0.690192	1.17189	25	CLDN6,CLDN7,PARD3,CLDN15,CLDN4,INADL,MPP5,PARD6B,F11R,CLDN16,CLDN1,CRB3,PARD6A,CLDN12	0.673188
REACTOME_SIGNALING_BY_FGFR	0.025974	0.594826	1.06991	107	AKT1,CALM1,PDPK1,PIK3R1,SRC,AKT1S1,BAD,CASP9,FOXO3,ITPR3,PRKACA,SOS1,GSK3A,PPP2R1A,RPS6KB2,CDKN1B,GRB2,KRAS,NR4A1,PRKCA,SHC1,ADCY7,CALM2,FRS3,MDM2,MTOR,RPS27A,ADCY9,CDK1,GAB1,MAP2K1,MAPK3,NRAS,PRKAR2A,SPRY2,UBA52,CALM3,PRKCD,AKT2,CREB1,FGF1,PLCG1,PRKACB,PRKAR1B,PRKCE,YWHAB,MAP2K2,MLST8,CBL,CHUK,FGF20,FGF22,FGFR2,HRAS,PTEN,RAF1,ADCY6,FGF18,ITPR2,MAPK1,PHLPP1,THEM4,FGFR3,FGFR4,MKNK1,PPP2CA,PRKAR1A,…	0.660473
PID_RXR_VDR_PATHWAY	0.025974	0.690236	1.17197	25	FAM120B,NCOA1,NCOR2,RARA,RARG,NR4A1,RXRB,PPARD,RXRA,SREBF1,NR1H2,TGFB1,THRB,ABCA1,BCL2,THRA,MED1,PPARG,NR1H3,VDR,PPARA	0.354746
KEGG_TGF_BETA_SIGNALING_PATHWAY	0.025974	0.605861	1.08259	83	LEFTY1,SP1,RBL2,SMAD3,EP300,PPP2R1A,RHOA,RPS6KB2,ZFYVE9,ACVR1,GDF7,ID1,RBL1,RBX1,SKP1,SMAD6,SMURF1,TGFB3,THBS3,BMPR2,ID3,ACVR2A,MAPK3,TGFB1,BMP2,CHRD,E2F4,ID2,INHBC,ROCK2,SMAD1,ROCK1,SMAD5,CREBBP,THBS1,ZFYVE16,ACVR2B,BMPR1A,BMPR1B,LTBP1,MYC,SMAD2,AMHR2,GDF5,MAPK1,PPP2R1B,CDKN2B,CUL1,PPP2CA,SMURF2,ACVR1C,INHBA,PPP2CB,TGFBR2,THBS4,BMP4	0.300508
KEGG_GNRH_SIGNALING_PATHWAY	0.025974	0.597521	1.07238	97	EGFR,CALM1,JUN,PLCB3,SRC,ATF4,ITPR3,MMP14,PRKACA,SOS1,GNA11,GNAQ,GRB2,KRAS,PLD1,PRKCA,ADCY7,CALM2,GNAS,PLA2G6,PTK2B,ADCY9,MAP2K1,MAP2K7,MAP3K2,MAPK12,MAPK3,NRAS,CALM3,PRKCD,CAMK2G,MAP3K1,PLA2G4A,PLD2,PRKACB,CAMK2D,MAP2K2,MAP2K3,MAPK9,CACNA1C,CDC42,HRAS,RAF1,SOS2,ADCY6,ITPR1,ITPR2,MAPK1,MAPK14,MAPK7,PLA2G12A,PLCB2,CACNA1D,CALML6,LHB,GNRH2,MAP3K3,MAPK13,ADCY4,CACNA1S,HBEGF,PLA2G2C,PLCB1	0.510944
BIOCARTA_CLASSIC_PATHWAY	0.025974	0.769667	1.24546	13	C2,C1S,C3,C1R,C4A	-0.673306
REACTOME_SIGNALING_BY_FGFR_IN_DISEASE	0.026973	0.590522	1.06552	121	AKT1,CALM1,PDPK1,PIK3R1,SRC,AKT1S1,BAD,CASP9,FOXO3,ITPR3,MYO18A,PRKACA,SOS1,CNTRL,CUX1,FGFR1OP,GSK3A,PPP2R1A,RPS6KB2,STAT3,CDKN1B,GRB2,KRAS,NR4A1,PRKCA,SHC1,ADCY7,BCR,CALM2,FRS3,MDM2,MTOR,RPS27A,ADCY9,CDK1,CPSF6,GAB1,MAP2K1,MAPK3,NRAS,PRKAR2A,SPRY2,UBA52,CALM3,PRKCD,STAT1,AKT2,CREB1,FGF1,PLCG1,PRKACB,PRKAR1B,PRKCE,YWHAB,MAP2K2,MLST8,STAT5A,STAT5B,CBL,CHUK,FGF20,FGF22,FGFR2,HRAS,PTEN,RAF1,ADCY6,FG…	0.650093
REACTOME_S_PHASE	0.026973	0.596294	1.07171	104	POLD3,CDC25B,WEE1,CDK4,CKS1B,GINS1,PSMB8,PSMB9,PSMC2,PSMC3,ORC6,PSMA5,PSMA6,PSMB3,PSMC6,PSMD1,CCND1,CDC6,CDKN1B,POLD2,PSMA1,PSMA7,RPA3,SKP1,MCM7,MNAT1,ORC1,POLA2,POLD1,POLD4,PSMA3,PSMD12,RPS27A,CDK7,ORC4,POLE2,PSMB2,PSMC4,UBA52,CDT1,MCM2,PCNA,PSME1,CCNE2,PSMA2,PSMB1,PSMC1,PSMD2,PSMD6,PSME2,RFC2,SKP2,CCNA2,CCNH,CDC25A,ORC3,PSMB10,PSMD11,PSMD7,PSMD8,RB1,RPA1,LIG1,MCM5,MCM6,MYC,POLE,PSMD4,RFC3,RPA2,…	1.0988
REACTOME_PI3K_CASCADE	0.026973	0.614344	1.09159	68	EEF2K,IRS2,PDPK1,PIK3R1,STK11,CAB39,DOK1,EIF4B,PIK3R2,EIF4G1,INSR,PRKAG1,RPTOR,STRADA,TLR9,GRB2,IRS1,PRKAB1,EIF4E,MTOR,PRKAB2,GAB1,PIK3R4,PRKAG2,RPS6,TSC1,PDE3B,AKT2,FGF1,PIK3C3,PPM1A,EIF4EBP1,MLST8,FGF20,FGF22,FGFR2,PIK3CB,FGF18,THEM4,FGFR3,FGFR4,PRKAA1,RHEB,TRIB3,TSC2	0.396706
PID_RETINOIC_ACID_PATHWAY	0.026973	0.668606	1.147	30	AKT1,NCOA1,NCOR2,PRKACA,RARA,EP300,HDAC3,NCOA2,RARG,PRKCA,RXRB,KAT2B,MNAT1,RXRA,CDK1,CDK7,HDAC1,MAPK3,NCOA3,CCNH,CREBBP,NRIP1,VDR,MAPK1,MAPK14	0.655752
KEGG_REGULATION_OF_ACTIN_CYTOSKELETON	0.026973	0.575204	1.04747	200	EGFR,ITGB1,MYLPF,PIP5K1A,ACTG1,ARPC1A,CFL1,ITGB4,PIK3R1,PIK3R3,SSH3,ARPC3,MYH9,PIK3R2,PIKFYVE,PPP1CA,RAC3,RRAS,SOS1,VAV1,ACTN4,EZR,GSN,ITGA7,ITGB8,PAK1,RHOA,ARHGEF1,BCAR1,ITGA1,KRAS,PFN1,PIP5K1B,PTK2,SSH2,ARHGEF12,DIAPH1,ITGA10,ITGA6,ITGB2,MYH14,MYL12B,WASF1,ABI2,ACTB,ARPC2,ARPC5L,BDKRB2,CFL2,CRKL,GIT1,GNA13,ITGB6,MAP2K1,MAPK3,NRAS,PXN,WASF2,ARPC1B,BAIAP2,IQGAP3,ITGB5,PAK4,ROCK2,DOCK1,FGF1,GNA12,…	0.854611
REACTOME_INTERACTION_BETWEEN_L1_AND_ANKYRINS	0.028971	0.720753	1.20201	19	SPTBN2,SPTBN4,SPTBN1,ANK3,ANK1,SPTAN1	0.367082
KEGG_ALDOSTERONE_REGULATED_SODIUM_REABSORPTION	0.028971	0.644761	1.12141	40	NEDD4L,ATP1B1,IRS2,PDPK1,PIK3R1,PIK3R3,SCNN1A,PIK3R2,INSR,FXYD4,IRS1,KRAS,PRKCA,SLC9A3R2,SGK1,ATP1A1,MAPK3,ATP1A2,ATP1B3,NR3C2,PIK3CB,ATP1B2,MAPK1	0.456056
BIOCARTA_CCR5_PATHWAY	0.028971	0.721989	1.19829	18	CALM1,JUN,FOS,GNAQ,PRKCA,CALM2,PTK2B,CALM3,PLCG1	1.25023
REACTOME_CELL_CYCLE_CHECKPOINTS	0.02997	0.592131	1.06637	111	ANAPC2,ATR,ATRIP,WEE1,PSMB8,PSMB9,PSMC2,PSMC3,UBE2E1,HUS1,ORC6,PSMA5,PSMA6,PSMB3,PSMC6,PSMD1,ANAPC5,ATM,CDC20,CDC6,CDKN1B,PSMA1,PSMA7,RAD9A,RPA3,ANAPC11,ANAPC7,CDC26,MAD1L1,MCM7,MDM2,ORC1,PSMA3,PSMD12,RPS27A,CCNB1,CCNB2,CDK1,CHEK2,ORC4,PSMB2,PSMC4,RAD1,UBA52,CDC16,MCM2,PSME1,RFWD2,CCNE2,CDC25C,DBF4,PSMA2,PSMB1,PSMC1,PSMD2,PSMD6,PSME2,RFC2,ANAPC4,BUB1B,BUB3,CDC25A,ORC3,PSMB10,PSMD11,PSMD7,PSMD8,RA…	0.987853
REACTOME_SIGNALING_BY_ILS	0.02997	0.594853	1.06802	99	PTPN6,TMEM189-UBE2V1,PIK3R1,PIK3R3,PIK3R2,SOS1,VAV1,PELI1,SQSTM1,STAT3,GRB2,KRAS,MYD88,NFKB2,RBX1,SHC1,SKP1,YES1,PTK2B,CDK1,CRKL,IKBKB,IL18,IL2RB,IL6ST,INPPL1,MAP2K1,MAPK3,NRAS,TAB2,UBE2N,IL1RAP,RAPGEF1,RELA,RIPK2,STAT1,BTRC,JAK1,JAK3,MAP3K7,PELI2,PRKACB,SOCS3,TNIP2,TYK2,YWHAB,IL2RA,IRAK4,LYN,MAP2K2,MAP3K8,STAT5A,STAT5B,SYK,TOLLIP,CBL,CHUK,HRAS,IL1R2,PIK3CB,RAF1,IL5RA,MAPK1,CRK,CUL1,IL1RN,JAK2,YW…	0.596454
PID_LYSOPHOSPHOLIPID_PATHWAY	0.02997	0.616677	1.09342	65	EGFR,AKT1,JUN,PIK3R1,PLCB3,SRC,TRIP6,GSK3B,FOS,GNAI2,RHOA,ARHGEF1,BCAR1,GNA11,GNAI3,GNAQ,PTK2,SLC9A3R2,ADCY7,PTK2B,ADCY9,GAB1,GNA13,GNB1,NFKB1,NFKBIA,PXN,LPAR2,PRKCD,RELA,GNA12,PLCG1,PLD2,PRKCE,LYN,CASP3,GNA14,GNAI1,HRAS,PIK3CB,ADCY6,IL8,LPAR1,MAGI3	0.720673
PID_CASPASE_PATHWAY	0.02997	0.630275	1.10508	49	APAF1,LMNA,PIDD,BAX,CASP9,KRT18,TRAF2,CASP8,GSN,NUMA1,TNFRSF1A,BIRC3,PTK2,TFAP2A,ARHGDIB,CASP2,LMNB2,RIPK1,SREBF1,TRADD,CFL2,BCL2,CASP10,SATB1,TOP1,APP,DFFB,MAP3K1,PARP1,LIMK1,LMNB1,SPTAN1,CASP3,CRADD,DFFA,GAS2,SLK,CASP7	0.760874
PID_TAP63_PATHWAY	0.02997	0.629507	1.10804	54	ITGB4,SP1,WWP1,BAX,BBC3,DST,EP300,FDXR,TP53I3,TRAF4,YWHAQ,ABL1,GPX2,PML,SSRP1,FAS,GADD45A,MDM2,OGG1,S100A2,IKBKB,JAG1,NQO1,CABLES1,EGR2,PMAIP1,PRKCD,SPATA18,DHRS3,FLOT2,GDF15,IGFBP3,ITGA3,PLK1,ADA,EVPL,CHUK,VDR,HBP1,SERPINB5,SHH,AEN,CDKN2A,ITCH,CDKN1A,DICER1,MFGE8	0.796768
KEGG_NUCLEOTIDE_EXCISION_REPAIR	0.02997	0.644293	1.1206	40	ERCC1,POLD3,GTF2H4,RAD23A,RFC1,POLD2,RBX1,RPA3,CUL4A,DDB2,MNAT1,POLD1,POLD4,RAD23B,CDK7,DDB1,GTF2H3,GTF2H5,POLE2,XPC,PCNA,ERCC2,RFC2,XPA,CCNH,ERCC4,RPA1,ERCC6,LIG1,POLE,RFC3,RPA2,ERCC8,POLE3	0.631763
REACTOME_CYCLIN_A_B1_ASSOCIATED_EVENTS_DURING_G2_M_TRANSITION	0.030969	0.744624	1.21776	15	CDC25B,WEE1,MNAT1,PKMYT1,CCNB1,CCNB2,CDK1,CDK7,CDC25C,PLK1,CCNA2,CCNH,CDC25A,XPO1	0.651016
REACTOME_GLOBAL_GENOMIC_NER_GG_NER	0.030969	0.661306	1.13723	32	ERCC1,POLD3,GTF2H4,POLD2,RPA3,DDB2,MNAT1,POLD1,POLD4,RAD23B,CDK7,DDB1,GTF2H3,POLE2,XPC,PCNA,ERCC2,RFC2,XPA,CCNH,ERCC4,RPA1,GTF2H2B,LIG1,POLE,RFC3,RPA2	0.622835
BIOCARTA_PTEN_PATHWAY	0.030969	0.71905	1.19341	18	ITGB1,AKT1,PDPK1,PIK3R1,FOXO3,SOS1,ILK,BCAR1,CDKN1B,GRB2,PTK2,SHC1,MAPK3	0.987521
PID_P53_REGULATION_PATHWAY	0.032967	0.621995	1.09836	58	AKT1,ATR,PPP1R13L,E4F1,GSK3B,PPM1D,CSNK1G2,DAXX,DYRK2,EP300,PPP2R4,PRMT5,RASSF1,RPL23,SETD8,ABL1,ATM,CSE1L,CSNK1D,KAT8,TRIM28,CCNG1,FBXO11,KAT2B,MDM2,CHEK2,CSNK1E,NEDD8,MDM4,PIN1,PRKCD,RFWD2,RCHY1,SKP2,YY1,CCNA2,CREBBP,KAT5,MAPK9,TTC5,USP7,CSNK1A1,SMYD2,CDK2,HIPK2,MAPK14,RPL11,CDKN2A,PPP2CA,RPL5	0.849617
KEGG_OLFACTORY_TRANSDUCTION	0.032967	0.583383	1.05516	138	CALM1,PRKACA,GUCA1A,PRKG1,ARRB2,CALM2,CNGA4,CALM3,CAMK2G,GUCY2D,PRKACB,CAMK2D,OR7G3,CALML6,GNAL	0.146937
PID_E2F_PATHWAY	0.033966	0.611261	1.08779	71	APAF1,SP1,XRCC1,CCND3,RBL2,RRM2,TK1,BRCA1,EP300,PRMT5,ATM,CDC6,CDKN1B,E2F3,KAT2A,RBL1,SIRT1,TRIM28,KAT2B,ORC1,WASF1,CDK1,DHFR,HDAC1,MCL1,E2F4,HIC1,TFDP2,CCNE2,CDKN2C,E2F1,E2F6,SERPINE1,SMARCA2,YY1,CBX5,CCNA2,CDC25A,CES2,CREBBP,RANBP1,RB1,RBBP8,MYBL2,MYC,TRRAP,CASP7,CDK2,CEBPA,HBP1,TYMS,CDKN2A	0.524132
PID_HIF2PATHWAY	0.033966	0.660135	1.13522	32	SP1,BHLHE40,EGLN3,MMP14,EP300,TCEB1,APEX1,EGLN2,SIRT1,SLC11A2,EGLN1,POU5F1,SLC2A1,EIF3E,FXN,VEGFA,EFNA1,SERPINE1,CREBBP,HIF1AN,TCEB2,CITED2,EPAS1	0.878766
REACTOME_LATENT_INFECTION_OF_HOMO_SAPIENS_WITH_MYCOBACTERIUM_TUBERCULOSIS	0.034965	0.664657	1.14023	30	ATP6V0D1,ATP6V1E1,ATP6V0C,SLC11A1,TCIRG1,ATP6V0A2,ATP6V0B,ATP6V1A,CYBA,ATP6V1G1,ATP6V1D,ATP6V1G2,ATP6V1F,ATP6V0E1,ATP6V1E2	0.927586
REACTOME_GOLGI_ASSOCIATED_VESICLE_BIOGENESIS	0.034965	0.632725	1.10549	45	AP1M1,HSPA8,PICALM,FTL,RAB5C,TPD52,VAMP2,AP4B1,HIP1R,PIK3C2A,FTH1,SNX5,VAMP8,BLOC1S3,DNM2,IGF2R,SH3D19,CPD,GAK,SNAPIN,SORT1,AP1B1,AP3S1,ARF1,NAPA,AP1M2,TGOLN2,TXNDC5,BLOC1S1,PUM1,SNX9,TFRC	1.26401
PID_FOXO_PATHWAY	0.034965	0.628106	1.1006	48	AKT1,BCL2L11,BCL6,FOXO3,RBL2,SOD2,CSNK1G2,EP300,FBXO32,RALB,YWHAQ,CDKN1B,CSNK1D,SIRT1,YWHAE,GADD45A,KAT2B,MST1,RAN,SGK1,CCNB1,CSNK1E,IKBKB,PLK1,SKP2,YWHAB,CREBBP,MAPK9,USP7,XPO1,CHUK,CSNK1A1,YWHAH,ZFAND5,CDK2	0.879663
BIOCARTA_HIVNEF_PATHWAY	0.034965	0.623813	1.09954	56	ACTG1,APAF1,LMNA,CASP9,TRAF2,CASP8,DAXX,GSN,NUMA1,PSEN1,TNFRSF1A,BIRC3,PTK2,ARHGDIB,CASP2,FAS,LMNB2,MAP3K14,MDM2,RIPK1,TRADD,FADD,MAP2K7,MAP3K5,NFKB1,NFKBIA,BCL2,PRKCD,RELA,CFLAR,DFFB,MAP3K1,PARP1,LMNB1,RB1,SPTAN1,CASP3,CHUK,CRADD,DFFA,TRAF1,CASP7,CDK11A	0.745297
REACTOME_SIGNALING_BY_THE_B_CELL_RECEPTOR_BCR	0.035964	0.58888	1.06151	116	AKT1,CALM1,PDPK1,PIK3R1,AKT1S1,BAD,BCL10,CASP9,CD79A,FOXO3,ITPR3,NFKBIE,PSMB8,PSMB9,PSMC2,PSMC3,SOS1,VAV1,GSK3A,PSMA5,PSMA6,PSMB3,PSMC6,PSMD1,RPS6KB2,CBLB,CDKN1B,GRB2,KRAS,NR4A1,PSMA1,PSMA7,SHC1,SKP1,CALM2,MDM2,MTOR,PSMA3,PSMD12,RPS27A,IKBKB,NFKBIA,NRAS,PSMB2,PSMC4,UBA52,CALM3,PSME1,RELA,AKT2,BTRC,CREB1,MAP3K7,PLCG1,PSMA2,PSMB1,PSMC1,PSMD2,PSMD6,PSME2,LYN,MALT1,MLST8,PSMB10,PSMD11,PSMD7,PSMD8,SYK…	0.914986
REACTOME_G1_S_TRANSITION	0.035964	0.593901	1.06677	102	WEE1,CKS1B,PSMB8,PSMB9,PSMC2,PSMC3,RRM2,ORC6,PPP2R1A,PSMA5,PSMA6,PSMB3,PSMC6,PSMD1,CDC6,CDKN1B,PSMA1,PSMA7,RPA3,SKP1,TK2,MCM7,MNAT1,ORC1,PKMYT1,POLA2,PSMA3,PSMD12,RPS27A,CCNB1,CDK1,CDK7,DHFR,ORC4,POLE2,PSMB2,PSMC4,UBA52,CDT1,FBXO5,MCM2,PCNA,PSME1,CCNE2,DBF4,E2F1,PSMA2,PSMB1,PSMC1,PSMD2,PSMD6,PSME2,SKP2,CCNA2,CCNH,CDC25A,ORC3,PSMB10,PSMD11,PSMD7,PSMD8,RB1,RPA1,MCM5,MCM6,MYC,POLE,PSMD4,RPA2,CDK2,PP…	1.04098
REACTOME_REGULATION_OF_MITOTIC_CELL_CYCLE	0.035964	0.607209	1.08255	76	ANAPC2,AURKB,PSMB8,PSMB9,PSMC2,PSMC3,UBE2E1,PSMA5,PSMA6,PSMB3,PSMC6,PSMD1,ANAPC5,CDC20,PSMA1,PSMA7,SKP1,ANAPC11,ANAPC7,CDC26,PSMA3,PSMD12,PTTG1,RPS27A,AURKA,CCNB1,CDK1,PSMB2,PSMC4,UBA52,CDC16,FBXO5,PSME1,BTRC,CDC14A,PLK1,PSMA2,PSMB1,PSMC1,PSMD2,PSMD6,PSME2,SKP2,ANAPC4,BUB1B,BUB3,CCNA2,PSMB10,PSMD11,PSMD7,PSMD8,UBE2C,ANAPC1,PSMD4,CDK2,PSMB4,PSMD3,PSMD9,CDC27,CUL1	1.20629
REACTOME_LATE_PHASE_OF_HIV_LIFE_CYCLE	0.035964	0.595747	1.06874	95	TAF13,NUP107,NUP133,NUP43,VPS37B,GTF2E2,GTF2H4,RANGAP1,TAF10,TAF5,NMT1,SEH1L,TCEB1,NCBP2,POLR2G,POM121,SSRP1,GTF2A2,MNAT1,RAN,RPS27A,CDK7,ELL,GTF2H3,NUP50,NUP88,POLR2A,RCC1,RNGTT,SUPT5H,TAF6,UBA52,VPS28,VPS37C,NCBP1,NUP214,NUPL1,POLR2C,POLR2H,TCEA1,CCNT2,CDK9,CTDP1,ERCC2,GTF2F2,NUP85,RANBP2,SUPT4H1,TAF4,TBP,TSG101,CCNH,POLR2E,RANBP1,TPR,XPO1,GTF2H2B,NUP155,POLR2F,POLR2I,TCEB2,AAAS,NMT2,NUPL2,TAF9…	0.80087
PID_MTOR_4PATHWAY	0.035964	0.609562	1.0831	68	EEF2K,EIF4A1,RRAGC,AKT1,PDPK1,AKT1S1,DDIT4,EIF4B,RHOA,RPTOR,YWHAQ,IRS1,KRAS,PDCD4,PLD1,PML,PRKCA,YWHAE,EIF4E,MTOR,PRR5,SGK1,SREBF1,IKBKB,MAP2K1,MAPK3,NRAS,POLDIP3,PXN,TSC1,DEPTOR,RB1CC1,CLIP1,PLD2,RPS6KA1,YWHAB,YY1,EIF4EBP1,MAP2K2,MLST8,RRAGA,FBXW11,HRAS,RAF1,YWHAH,ATG13,CDK2,EEF2,MAPK1,ULK1,RAC1,RHEB,RRN3,TSC2,YWHAZ,CYCS,PPARGC1A,MAPKAP1,RICTOR,ULK2,YWHAG	0.874201
BIOCARTA_MET_PATHWAY	0.035964	0.648314	1.12089	35	ITGB1,JUN,PIK3R1,SRC,SOS1,FOS,PAK1,STAT3,GRB2,ITGA1,MAP4K1,MET,PTK2,PTK2B,CRKL,GAB1,MAP2K1,MAPK3,PTPN11,PXN,RAPGEF1,DOCK1,RAP1B,MAP2K2,HRAS,PTEN,RAF1,MAPK1,CRK	0.840138
REACTOME_METABOLISM_OF_MRNA	0.036963	0.571395	1.0414	212	EIF4A1,EXOSC4,HSPA1B,LSM2,RPL18,TNKS1BP1,AKT1,HSPA8,PATL1,RPL22,RPLP1,RPLP2,EIF4B,FAU,PSMB8,PSMB9,PSMC2,PSMC3,RPS12,RPS19,RPS5,TNFSF13,EIF4G1,HSPB1,PARN,PPP2R1A,PSMA5,PSMA6,PSMB3,PSMC6,PSMD1,RPL23,RPL23A,RPL27,RPL3L,RPS2,RQCD1,SMG5,UPF2,ZFP36,DDX6,EXOSC2,NCBP2,PRKCA,PSMA1,PSMA7,RPL8,RPS27,RPS29,EIF4E,PABPC1,PSMA3,PSMD12,RPL10A,RPL12,RPL28,RPL41,RPS15A,RPS27A,RPS3A,ZFP36L1,CASC3,DCP2,LSM3,LSM4,PSM…	1.87177
REACTOME_NUCLEAR_RECEPTOR_TRANSCRIPTION_PATHWAY	0.037962	0.631607	1.10262	44	ESRRA,NR6A1,NRBP1,NR1D1,RARA,NR2F6,RARG,NR4A1,RXRB,ESR2,PPARD,RXRA,NR1D2,NR1H2,THRB,NR4A2,NRBF2,THRA,HNF4G,MED1,NR2F1,PPARG,ESRRG,NR1H3,NR3C2,HNF4A,VDR,NR5A2,PPARA,RORA,NR3C1	0.227095
PID_AVB3_INTEGRIN_PATHWAY	0.037962	0.60795	1.0819	71	AKT1,PIK3R1,SRC,HSP90AA1,CASP8,ILK,PIK3C2A,RHOA,BCAR1,CDKN1B,COL11A2,IGF1R,IRS1,PTK2,TLN1,F11R,PTK2B,MAPK3,PTPN11,PXN,VEGFA,SDC1,COL9A3,CSF1,ROCK1,COL17A1,PI4KB,VCL,CBL,ITGAV,MAPK1,RAC1,COL1A1,MFGE8,PI4KA,TGFBR2	0.927197
KEGG_APOPTOSIS	0.037962	0.602324	1.07519	79	AKT1,APAF1,BCL2L1,PIK3R1,PIK3R3,BAD,BAX,CASP9,PIK3R2,PRKACA,TRAF2,CASP8,ENDOD1,PPP3CA,TNFRSF1A,ATM,BIRC3,CAPN1,ENDOG,MYD88,FAS,MAP3K14,RIPK1,TRADD,FADD,IKBKB,NFKB1,NFKBIA,PRKAR2A,TNFRSF10C,BCL2,CASP10,IL1RAP,PPP3R1,RELA,AKT2,CAPN2,CFLAR,DFFB,PRKACB,PRKAR1B,IRAK4,TNFRSF10B,CASP3,CHUK,DFFA,PIK3CB,CASP7,PPP3CC,PPP3CB,PRKAR1A,TNFRSF10A,CYCS,EXOG	0.563623
REACTOME_SIGNALING_BY_CONSTITUTIVELY_ACTIVE_EGFR	0.038961	0.719681	1.18891	17	EGFR,PIK3R1,HSP90AA1,SOS1,CDC37,GRB2,KRAS,SHC1,RPS27A,GAB1,NRAS,UBA52,PLCG1,CBL,HRAS	1.02551
KEGG_LYSOSOME	0.038961	0.589486	1.06229	114	HEXB,NAGA,PLA2G15,AP1M1,AP1S3,AP3S2,ATP6V0D1,CD68,CTSW,GGA3,AP4M1,ATP6V0C,LAPTM4A,LIPA,TPP1,AP4B1,GBA,HYAL1,NAGLU,NPC1,SLC11A1,TCIRG1,ABCB9,ARSA,ATP6V0A2,ATP6V0B,CD164,CLTCL1,CTSD,FUCA1,LAMP1,SLC11A2,CD63,CTNS,CTSB,GLB1,IGF2R,NAPSA,SCARB2,ASAH1,GAA,GNS,IDUA,SORT1,AP1B1,AP3D1,AP3M2,AP3S1,CTSA,AP1M2,AP3M1,GNPTG,HGSNAT,LGMN,MANBA,SMPD1,ACP2,CLTB,CTSH,GALC,GM2A,GNPTAB,LAPTM4B,M6PR,NPC2,CTSO,CTSS,MFSD…	0.787692
PID_TCPTP_PATHWAY	0.03996	0.635084	1.10656	42	EGFR,ITGB1,ATR,PIK3R1,PIK3R3,PTPN2,SRC,PIK3R2,SOS1,EIF2AK2,INSR,STAT3,GRB2,ITGA1,MET,SHC1,STAT6,GAB1,VEGFA,STAT1,CSF1,JAK1,JAK3,LMAN1,RAB4A,CREBBP,STAT5A,STAT5B,KPNA2,PIK3CB,EIF2A	0.662796
REACTOME_EGFR_DOWNREGULATION	0.040959	0.682057	1.153	23	EGFR,AP2A2,HGS,AP2A1,AP2B1,EPN1,GRB2,AP2M1,RPS27A,SPRY1,STAM,STAM2,SPRY2,UBA52,AP2S1,CBL,CDC42,CLTA,EPS15,EPS15L1	1.11704
REACTOME_CYCLIN_E_ASSOCIATED_EVENTS_DURING_G1_S_TRANSITION_	0.040959	0.617577	1.09237	61	WEE1,CKS1B,PSMB8,PSMB9,PSMC2,PSMC3,PSMA5,PSMA6,PSMB3,PSMC6,PSMD1,CDKN1B,PSMA1,PSMA7,SKP1,MNAT1,PKMYT1,PSMA3,PSMD12,RPS27A,CDK7,PSMB2,PSMC4,UBA52,PSME1,CCNE2,PSMA2,PSMB1,PSMC1,PSMD2,PSMD6,PSME2,SKP2,CCNA2,CCNH,CDC25A,PSMB10,PSMD11,PSMD7,PSMD8,RB1,MYC,PSMD4,CDK2,PSMB4,PSMD3,PSMD9	1.30392
REACTOME_PERK_REGULATED_GENE_EXPRESSION	0.040959	0.665108	1.1368	28	EXOSC4,HSPA5,ATF3,ATF4,DDIT3,NFYB,PARN,EXOSC2,DCP2,HERPUD1,ATF6,DIS3,EXOSC1,EXOSC5,EXOSC7,EIF2S1,EXOSC6,EXOSC9,EIF2AK3,EXOSC3,NFYA,IL8,ASNS	0.687538
KEGG_CHEMOKINE_SIGNALING_PATHWAY	0.040959	0.575106	1.04561	177	AKT1,PIK3R1,PIK3R3,PLCB3,FOXO3,GRK5,GSK3B,PIK3R2,PRKACA,SOS1,VAV1,GNAI2,GSK3A,PAK1,PARD3,PRKCZ,RHOA,STAT3,BCAR1,GNAI3,GNG3,GRB2,ITK,KRAS,PTK2,SHC1,ADCY7,ARRB2,CXCL1,PTK2B,ADCY9,CRKL,GNB1,GNG5,IKBKB,MAP2K1,MAPK3,NFKB1,NFKBIA,NRAS,PXN,CCR10,CXCL2,GRK4,PRKCD,RELA,ROCK2,STAT1,STAT2,AKT2,GRK6,GRK7,JAK3,PRKACB,RAP1B,ROCK1,SHC3,SHC4,CCL27,CSK,GNG12,LYN,STAT5B,VAV2,CDC42,CHUK,CXCL16,GNAI1,HRAS,PIK3CB,RAF…	0.563545
KEGG_NEUROTROPHIN_SIGNALING_PATHWAY	0.040959	0.586326	1.05776	120	AKT1,CALM1,IRS2,JUN,PIK3R1,PIK3R3,ATF4,BAD,BAX,FOXO3,GSK3B,NFKBIE,PIK3R2,RPS6KA4,SOS1,ARHGDIA,PSEN1,RHOA,YWHAQ,ABL1,GRB2,IRS1,KRAS,RPS6KA2,SHC1,YWHAE,ARHGDIB,CALM2,CRKL,GAB1,IKBKB,MAP2K1,MAP2K7,MAP3K5,MAPK12,MAPK3,NFKB1,NFKBIA,NRAS,PTPN11,SORT1,BCL2,CALM3,KIDINS220,MAPKAPK2,PRKCD,RAPGEF1,RELA,RIPK2,AKT2,CAMK2G,MAP3K1,PLCG1,RAP1B,RPS6KA1,SHC3,SHC4,YWHAB,CAMK2D,CSK,IRAK4,MAP2K2,MAPK9,NTF4,PRDM4,CDC…	0.72254
PID_PLK1_PATHWAY	0.041958	0.632209	1.10258	43	KIF2A,CDC14B,CDC25B,ECT2,TPX2,WEE1,CLSPN,PAK1,PPP2R1A,RHOA,CDC20,TUBG1,AURKA,CCNB1,CDK1,FZR1,PLK1S1,TPT1,FBXO5,GOLGA2,ODF2,ROCK2,CDC25C,NINL,NUDC,PLK1,PRC1,BUB1,BUB1B,KIF20A,PPP1CB,CENPE,FBXW11	0.820561
PID_AR_PATHWAY	0.042957	0.616473	1.08917	59	AKT1,FKBP4,TGIF1,CCND3,CTDSP1,PAWR,PRDX1,SRF,UBE2I,XRCC5,BRCA1,CASP8,GSN,KDM1A,KDM4C,NCOA2,CCND1,CDK6,NCOA4,PELP1,PTK2B,FHL2,PIAS4,RANBP9,XRCC6,PA2G4,TGFB1I1,TMF1,TMPRSS2,UBA3,ZNF318,MED1,PATZ1,CARM1,HIP1,HNRNPA1,LATS2,NCOA6,NRIP1,ZMIZ1,CDKN2A,KDM3A,KLK3	0.752262
REACTOME_CREB_PHOSPHORYLATION_THROUGH_THE_ACTIVATION_OF_RAS	0.043956	0.671249	1.13973	25	CALM1,PDPK1,RRAS,GRIN1,GRIN2C,RPS6KA2,CALM2,CALM3,CREB1,RPS6KA1,CAMK2D,GRIN2D,HRAS,RAF1,MAPK1	0.694508
PID_P73PATHWAY	0.043956	0.603051	1.07554	77	NEDD4L,BCL2L11,NDUFS2,RNF43,SP1,BAX,BBC3,FOXO3,GNB2L1,BAK1,EP300,TP53I3,ABL1,CDK6,PFDN5,PML,SIRT1,CASP2,FAS,HSF1,MDM2,PLK3,S100A2,CCNB1,CDK1,FASN,IL4R,YAP1,HAGH,IL1RAP,PIN1,RELA,CCNE2,FLOT2,GDF15,JAK1,PLK1,PRKACB,RCHY1,SERPINE1,ADA,BUB1,BUB3,CCNA2,DEDD,KAT5,RB1,UBE4B,WWOX,DCP1B,MYC,CDK2,GRAMD4,MAPK14	0.68702
PID_UPA_UPAR_PATHWAY	0.043956	0.636598	1.10782	41	EGFR,ITGB1,PLAUR,SRC,BCAR1,ITGB2,LRP1,TGFB1,ITGB5,DOCK1,ITGA3,SERPINE1,VLDLR,FGB,NCL,ITGAV,CRK,CTRC,RAC1	0.783596
KEGG_ALZHEIMERS_DISEASE	0.043956	0.578507	1.04866	150	CDK5,CYC1,ERN1,APAF1,APH1A,APOE,ATP5E,ATP5G2,CALM1,NDUFS2,NDUFS8,PLCB3,PSENEN,BAD,CASP9,COX6B1,GSK3B,IDE,ITPR3,NDUFB5,ATP2A2,ATP5G3,CASP8,GRIN1,GRIN2C,NDUFB2,PPP3CA,PSEN1,SDHD,TNFRSF1A,ATP5O,CAPN1,COX5A,GNAQ,NDUFB6,NDUFS3,UQCR11,ATP5B,CALM2,FAS,LRP1,UQCR10,UQCRQ,ATP5A1,FADD,MAPK3,NDUFV1,ATF6,CALM3,COX5B,NDUFS5,NDUFV3,PPP3R1,UQCRFS1,APP,ATP5G1,CAPN2,GAPDH,NAE1,NDUFA9,NDUFV2,ADAM17,ATP5H,EIF2AK3,GR…	1.09518
BIOCARTA_ECM_PATHWAY	0.043956	0.675403	1.14418	24	ITGB1,PIK3R1,SRC,ARHGAP5,GSN,RHOA,ITGA1,PFN1,PTK2,SHC1,TLN1,DIAPH1,MAP2K1,MAPK3,PXN,ROCK1,HRAS,RAF1,MAPK1	1.26369
BIOCARTA_MCALPAIN_PATHWAY	0.043956	0.674689	1.14297	24	EGFR,ITGB1,EZR,CAPN1,ITGA1,PTK2,TLN1,MAPK3,PRKAR2A,PXN,CAPN2,PRKACB,PRKAR1B,CAPNS1,HRAS,MAPK1,PRKAR1A	1.22447
BIOCARTA_ETS_PATHWAY	0.044955	0.703351	1.16736	18	JUN,NCOR2,RBL2,ETS2,FOS,HDAC5,RBL1,E2F4,SIN3A,SIN3B,CSF1,E2F1,DDX20,ETV3,HDAC2,HRAS	0.523908
PID_MET_PATHWAY	0.045954	0.601807	1.07332	77	AKT1,JUN,PDPK1,PIK3R1,PTPN2,RIN2,SRC,AKT1S1,BAD,HGS,SOS1,CDH1,PAK1,PRKCZ,PTPRJ,RHOA,RPTOR,BCAR1,EGR1,GRB2,MET,PTK2,SHC1,CTNNA1,EIF4E,MTOR,CRKL,GAB1,INPPL1,MAP2K1,MAPK3,NUMB,PTPN11,PXN,RANBP9,DEPTOR,PAK4,PARD6A,RANBP10,RAPGEF1,AKT2,MAP3K1,PLCG1,RAB5A,RAP1B,ARF6,EIF4EBP1,MAP2K2,MLST8,CBL,CDC42,HRAS,RAF1,MAPK1,NCK2,WASL,CRK,EPS15,KPNB1,RAC1,GAB2,PAK2,PRKCI,NCK1,PTPN1,RAP1A	0.895696
PID_CONE_PATHWAY	0.045954	0.700215	1.17193	20	GUCA1A,GNAT2,PDE6H,RGS9BP,GRK7,GUCY2D,RDH5,RGS9,RDH12,GNB5	-0.861648
BIOCARTA_ERK_PATHWAY	0.045954	0.66522	1.13483	27	EGFR,ITGB1,SRC,SOS1,STAT3,GRB2,IGF1R,SHC1,GNAS,GNB1,MAP2K1,MAPK3,MKNK2,PTPRR,RPS6KA1,MAP2K2,HRAS,MYC,RAF1,RPS6KA5,MAPK1,MKNK1,PPP2CA	0.986994
PID_RHOA_REG_PATHWAY	0.046953	0.634425	1.10404	41	ARHGAP8,ARHGEF3,ECT2,VAV1,ARAP1,ARHGAP5,ARHGDIA,RHOA,SRGAP1,AKAP13,ARHGEF1,ARHGEF2,CDKN1B,ARHGDIB,ARHGEF12,ARHGEF25,BCR,ABR,ARHGEF18,PLEKHG6,TRIO,ARHGEF10L,MYO9B,NET1,NGEF,OBSCN,MCF2L,VAV2,ARHGEF10,ARHGEF15,ARAP3,DEF6,FARP1	0.593879
PID_FAS_PATHWAY	0.046953	0.641007	1.1099	36	AKT1,PDPK1,PIK3R1,PIK3R3,SRC,PIK3R2,RFC1,CASP8,EZR,BIRC3,FAS,RIPK1,FADD,IKBKB,MAP2K7,CASP10,CFLAR,MAP3K1,SMPD1,MAPK9,SYK,CASP3,CHUK,PIK3CB,MAPK14	0.565886
KEGG_TOLL_LIKE_RECEPTOR_SIGNALING_PATHWAY	0.047952	0.594325	1.06495	92	AKT1,JUN,PIK3R1,PIK3R3,PIK3R2,TLR1,CASP8,FOS,LY96,TLR9,MYD88,TLR6,IFNAR2,RIPK1,FADD,IKBKB,IKBKE,MAP2K1,MAP2K7,MAPK12,MAPK3,NFKB1,NFKBIA,TAB2,TICAM2,TIRAP,IRF3,RELA,STAT1,TICAM1,TRAF3,AKT2,MAP3K7,IRAK4,IRF7,MAP2K2,MAP2K3,MAP3K8,MAPK9,TLR5,TOLLIP,CHUK,PIK3CB,TBK1,IL8,IRF5,MAPK1,MAPK14	0.460115
REACTOME_ANTIGEN_PROCESSING_UBIQUITINATION_PROTEASOME_DEGRADATION	0.048951	0.57131	1.03988	190	ANAPC2,RNF41,SAE1,TMEM189-UBE2V1,UBE2Z,GAN,RNF6,WWP1,ASB13,PSMB8,PSMB9,PSMC2,PSMC3,RNF123,RNF220,TRIM11,UBE2D3,UBE2E1,UBE2M,UBE2R2,PSMA5,PSMA6,PSMB3,PSMC6,PSMD1,RNF4,SPSB2,TCEB1,UBE2D2,ANAPC5,CBLB,CDC20,LRR1,PSMA1,PSMA7,RBX1,SKP1,SMURF1,UBE2G2,UBOX5,ANAPC11,ANAPC7,CDC26,CUL3,CUL7,LRSAM1,PSMA3,PSMD12,RPS27A,UBE2H,UBE2J2,UBE2L6,UBR1,ANAPC13,CDC34,FBXW8,HECTD3,PSMB2,PSMC4,SOCS1,UBA52,UBE2G1,UBE2K,UB…	0.789554
BIOCARTA_GLEEVEC_PATHWAY	0.048951	0.675223	1.14145	23	AKT1,JUN,PIK3R1,BAD,SOS1,FOS,GRB2,BCR,CRKL,MAP2K1,MAPK3,STAT1,MAP3K1,STAT5A,STAT5B,HRAS,MYC,RAF1	0.830824
REACTOME_SIGNALING_BY_PDGF	0.04995	0.585897	1.05613	116	AKT1,CALM1,PDPK1,PIK3R1,SRC,AKT1S1,BAD,CASP9,FOXO3,ITPR3,PIK3R2,PRKACA,SOS1,GSK3A,RPS6KB2,STAT3,BCAR1,CDKN1B,GRB2,KRAS,NR4A1,PRKCA,THBS3,ADCY7,CALM2,MDM2,MTOR,STAT6,ADCY9,CDK1,CRKL,GRB7,MAP2K1,MAPK3,NRAS,PRKAR2A,CALM3,PRKCD,RAPGEF1,STAT1,AKT2,COL4A2,COL9A3,CREB1,FURIN,PLCG1,PRKACB,PRKAR1B,PRKCE,YWHAB,MAP2K2,MLST8,STAT5A,STAT5B,THBS1,CHUK,HRAS,PIK3CB,PTEN,RAF1,ADCY6,ITPR2,MAPK1,NCK2,PHLPP1,THEM4,C…	0.644118
REACTOME_RNA_POL_II_PRE_TRANSCRIPTION_EVENTS	0.04995	0.619114	1.08885	53	TAF13,GTF2E2,GTF2H4,TAF10,TAF5,TCEB1,NCBP2,POLR2G,SSRP1,GTF2A2,MNAT1,CDK7,ELL,GTF2H3,POLR2A,SUPT5H,TAF6,NCBP1,POLR2C,POLR2H,TCEA1,CCNT2,CDK9,CTDP1,ERCC2,GTF2F2,SUPT4H1,TAF4,TBP,CCNH,POLR2E,GTF2H2B,POLR2F,POLR2I,TCEB2,TAF9,TCEB3,GTF2A1,POLR2D,POLR2K,SUPT16H,TAF11,TAF4B,GTF2F1	0.751433
PID_AVB3_OPN_PATHWAY	0.04995	0.651739	1.12009	31	PIP5K1A,JUN,PIK3R1,FOS,GSN,ILK,RHOA,BCAR1,MAP3K14,PTK2B,MAPK3,NFKB1,NFKBIA,RELA,ROCK2,MAP3K1,CD44,SYK,CDC42,CHUK,ITGAV,MAPK1,RAC1	1.03917
PID_ATF2_PATHWAY	0.04995	0.616055	1.08682	57	JUNB,BCL2L1,DUSP1,JUN,ACHE,ATF2,ATF3,CDK4,JUND,BRCA1,DDIT3,EP300,FOS,HES1,CCND1,PRKCA,CUL3,GADD45A,RUVBL2,H2AFY,MAPK3,POU2F1,BCL2,CBFB,HBG2,IL23A,CREB1,DUSP5,NF1,SOCS3,CCNA2,KAT5,MAPK9,RB1,IL8,JDP2,MAPK1,MAPK14,SERPINB5	0.670734
KEGG_ERBB_SIGNALING_PATHWAY	0.04995	0.598544	1.06974	84	EGFR,AKT1,JUN,PIK3R1,PIK3R3,SRC,BAD,CBLC,GSK3B,PIK3R2,SOS1,ERBB2,ERBB3,PAK1,RPS6KB2,ABL1,CBLB,CDKN1B,GRB2,KRAS,PRKCA,PTK2,SHC1,MTOR,CRKL,EREG,GAB1,MAP2K1,MAP2K7,MAPK3,NRAS,TGFA,ABL2,PAK4,AKT2,CAMK2G,PLCG1,SHC3,SHC4,BTC,CAMK2D,EIF4EBP1,MAP2K2,MAPK9,PAK6,STAT5A,STAT5B,CBL,HRAS,MYC,PIK3CB,RAF1,SOS2,MAPK1,NCK2	0.62657
BIOCARTA_CARDIACEGF_PATHWAY	0.04995	0.710618	1.17394	17	EGFR,JUN,FOS,RHOA,EDN1,PRKCA,NFKB1,RELA,PLCG1,HRAS,MYC	0.970206

## Sheet: E2
Supplementary Data File 1: GSEA enriched pathways for each chromatin state (E2)
pathway	pval	ES	NES	size	leadingEdge	exprmean_centered
REACTOME_SIGNALLING_BY_NGF	0.000999001	0.640916	1.13078	201	AKAP13,ECT2,GSK3A,AP2S1,ARHGEF1,ARHGEF2,FGD4,ITPR3,PLEKHG2,PRKCA,PRKCD,PRKCE,RAC1,SQSTM1,SRC,ADCY6,ARHGEF16,ARHGEF3,HDAC1,IRS1,MYD88,RALB,SHC1,STAT3,AKT1,ARHGEF18,BAD,FURIN,MAPK3,PPP2R5D,RIT1,SOS1,AP2A1,AP2M1,CDKN1B,DNM2,KALRN,PCSK6,PPP2R1A,RALGDS,RPS6KA1,RPS6KA2,ADCY7,AKT1S1,AKT2,ARHGDIA,CALM1,DUSP6,GRB2,IKBKB,MAPKAPK2,PSEN2,RELA,RHOA,RPS6KB2,THEM4,ARHGEF12,MAP2K2,MAPKAPK3,MDM2,NR4A1,PDPK1,PIK3C…	0.851905
REACTOME_INTEGRIN_CELL_SURFACE_INTERACTIONS	0.000999001	0.679738	1.17552	76	BCAR1,CDH1,ITGA10,ITGA3,ITGB5,ITGB6,RAPGEF3,SRC,CSK,ITGB1,ITGB8,LAMA5,SHC1,AKT1,F11R,PTPN1,SOS1,BSG,PTK2,TLN1,GRB2,ITGA2,ITGAV,ITGB4,LAMA2,PDPK1,COL4A2,ITGA1,ITGB7,RAP1B,LAMB1,LAMC1,AMICA1,RAP1A,VWF,SYK,FGB,LAMB2	0.806294
REACTOME_AXON_GUIDANCE	0.000999001	0.639718	1.13047	229	MYH9,RPS6KA4,SPTBN1,SPTBN2,SRGAP1,AP2S1,CNTNAP1,COL9A3,EGFR,ERBB2,PLXNB1,RAC1,SIAH1,SRC,VASP,ABLIM1,AGRN,CFL1,ITGB1,LIMK2,MYH14,NRP2,PAK1,ANK1,CAP1,CDK5,CSNK2B,FES,MAPK3,MET,PLXNA2,RRAS,SOS1,ANK3,AP2A1,AP2M1,CACNA1G,CD72,CLASP1,DNM2,MYL12B,MYL6,PAK4,PTK2,RHOG,RPS6KA1,RPS6KA2,SEMA4A,STIP1,TLN1,ARHGAP35,EZR,FARP2,GRB2,MYO10,RHOA,RHOB,SPTBN4,ARHGEF12,CACNB3,DOCK1,ITGA2,ITGAV,MAP2K2,NRP1,NUMB,ABL1,MY…	0.930235
REACTOME_L1CAM_INTERACTIONS	0.000999001	0.681119	1.17694	74	RPS6KA4,SPTBN1,SPTBN2,AP2S1,CNTNAP1,EGFR,RAC1,SRC,ITGB1,NRP2,PAK1,ANK1,CSNK2B,MAPK3,ANK3,AP2A1,AP2M1,DNM2,RPS6KA1,RPS6KA2,STIP1,EZR,SPTBN4,ITGA2,ITGAV,MAP2K2,NRP1,NUMB,CLTA,SPTAN1,AP2A2,AP2B1,ITGA1,MAP2K1,LAMB1,LAMC1	1.01749
REACTOME_PLATELET_ACTIVATION_SIGNALING_AND_AGGREGATION	0.000999001	0.629101	1.10928	188	BCAR1,CD9,DGKA,ACTN4,CD63,ITPR3,MGLL,PIK3R3,PRKCA,PRKCD,PRKCE,RAC1,RAPGEF3,SRC,CFL1,CSK,DGKQ,FCER1G,SHC1,VEGFA,AKT1,ALDOA,CAP1,DGKD,DGKH,GNG12,MAPK3,PTPN1,SOS1,TGFB1,VCL,VEGFB,GNA13,LYN,PDGFA,PRKCH,PTK2,RHOG,TLN1,TUBA4A,AKT2,CALM1,DGKG,GNA12,GRB2,RHOA,RHOB,SERPINE1,ABCC4,ARRB1,F5,GNAI2,GNG3,PDPK1,PIK3CB,VAV1,ACTN1,CALM2,DAGLB,GNAI3,PFN1,PIK3R1,CALM3,GNB1,MAPK14,PPIA,PRKCZ,WDR1,CALU,RAP1B,YWHAZ,DA…	0.937458
PID_INTEGRIN_CS_PATHWAY	0.000999001	0.800834	1.32205	26	ITGA10,ITGA3,ITGA7,ITGB5,ITGA6,ITGB6,ITGB1,ITGB8,ITGA2,ITGAV,ITGB4,ITGA1,ITGB7	0.966156
PID_AVB3_INTEGRIN_PATHWAY	0.000999001	0.700874	1.20969	71	BCAR1,PXN,SDC1,COL9A3,RAC1,SRC,CASP8,IRS1,VEGFA,AKT1,COL17A1,F11R,MAPK3,PIK3C2A,VCL,CDKN1B,PTK2,TLN1,CBL,ILK,RHOA,ITGAV,PI4KB,PTK2B,COL11A2,PIK3R1,TGFBR2	1.02932
PID_UPA_UPAR_PATHWAY	0.000999001	0.746307	1.26299	41	BCAR1,ITGA3,ITGB5,EGFR,PLAUR,RAC1,SRC,ITGB1,LRP1,TGFB1,SERPINE1,DOCK1,ITGAV,CTRC,NCL	1.07055
KEGG_PHOSPHATIDYLINOSITOL_SIGNALING_SYSTEM	0.000999001	0.681976	1.17905	75	DGKA,INPP4B,ITPR3,PIK3C2B,PIK3R3,PIP5K1A,PLCB3,PLCD3,PRKCA,DGKQ,INPP1,PIP4K2B,DGKD,DGKH,PIK3C2A,CDS2,ITPK1,PIKFYVE,CALM1,DGKG,INPPL1,ITPR1,PI4KB,PIK3CB,SYNJ2,CALM2,PIK3R1,CALM3,INPP5A,PIP4K2A,PIP4K2C,CDS1,INPP5K,PIK3C2G,PIP5K1C,IMPA1,IMPA2,INPP4A,ITPKB,CDIPT,DGKE,DGKZ,PIK3R2,PLCE1,PTEN,PIP5K1B,PLCD1,PRKCG	0.477098
KEGG_ENDOCYTOSIS	0.000999001	0.632581	1.11432	176	ARAP1,EPN3,ERBB3,PARD6B,RAB5C,VPS37B,AP2S1,ASAP1,ASAP2,CHMP3,DNM3,EGFR,EHD1,LDLR,PIP5K1A,PLD1,SRC,AGAP1,CBLC,EPN1,GIT1,GRK6,HSPA1B,HSPA1L,PIP4K2B,SH3GL1,VPS37C,CHMP4B,MET,RNF41,VPS28,AP2A1,AP2M1,CHMP2A,CHMP4A,DNM2,PIKFYVE,PSD4,RAB11FIP1,RAB11FIP4,RAB22A,SMURF1,STAMBP,TFRC,CBL,GRK5,RAB4A,SH3GLB2,STAM2,ACAP3,AGAP2,ARAP3,ARRB1,MDM2,NEDD4L,RAB31,RAB5B,ADRBK1,DNM1L,IL2RB,ARFGAP1,ARFGAP2,CHMP4C,CLTA,HG…	0.730769
KEGG_FOCAL_ADHESION	0.000999001	0.662516	1.16816	190	ACTB,BCAR1,CAPN2,DIAPH1,ITGA10,ITGA3,ITGA7,ITGB5,LAMB3,PXN,ACTN4,EGFR,ERBB2,ITGA6,ITGB6,MYLPF,PIK3R3,PRKCA,RAC1,SRC,VASP,FLNB,ITGB1,ITGB8,LAMA5,PAK1,SHC1,VEGFA,AKT1,BAD,BIRC3,CCND3,LAMC2,MAPK3,MET,PPP1CA,SOS1,VCL,VEGFB,CAV2,MYL12B,PAK4,PDGFA,PTK2,THBS3,TLN1,VAV2,AKT2,ARHGAP35,GRB2,ILK,RHOA,ACTG1,DOCK1,ITGA2,ITGAV,ITGB4,LAMA2,PDPK1,PIK3CB,PPP1CB,TNXB,VAV1,ACTN1,COL11A2,PIK3R1,CCND1,COL4A2,CRKL,ITG…	0.887382
KEGG_ECM_RECEPTOR_INTERACTION	0.000999001	0.692053	1.19929	80	ITGA10,ITGA3,ITGA7,ITGB5,LAMB3,SDC1,SDC4,HSPG2,ITGA6,ITGB6,AGRN,DAG1,ITGB1,ITGB8,LAMA5,LAMC2,SV2A,CD44,THBS3,ITGA2,ITGAV,ITGB4,LAMA2,TNXB,COL11A2,COL4A2,HMMR,ITGA1,ITGB7,SDC3,LAMB1,LAMC1	0.859823
KEGG_TIGHT_JUNCTION	0.000999001	0.65965	1.15373	120	ACTB,CLDN16,MYH9,PARD6B,ACTN4,MYLPF,PRKCA,PRKCD,PRKCE,SRC,CGN,EPB41L1,MAGI1,MYH14,AKT1,CLDN4,CSNK2B,F11R,LLGL2,RRAS,SYMPK,MYL12B,PPP2R1A,PRKCH,AKT2,CDK4,CLDN1,CLDN15,CLDN6,CLDN7,OCLN,PPP2R2C,RAB13,RHOA,TJP2,TJP3,ACTG1,GNAI2,ACTN1,CTNNA1,GNAI3,INADL,PPP2R1B,PPP2R2A,TJAP1,ASH1L,CRB3,MAGI2,PRKCZ,SPTAN1,EPB41,KRAS,YES1,MAGI3,MYH7B,NRAS,PPP2CA,TJP1,MPP5,PRKCI,PTEN,CLDN10,CLDN9,EXOC3,PRKCG,CLDN18,CLDN2…	0.984974
KEGG_OLFACTORY_TRANSDUCTION	0.000999001	0.662578	1.16204	138	GUCA1A,CNGA4,CALM1,CAMK2D,PRKG1,CALM2,CAMK2G,CALM3,GNAL,PRKACB,PRKACA,PDE1C,PRKG2,ARRB2,CALML6,GUCA1B	0.117726
KEGG_REGULATION_OF_ACTIN_CYTOSKELETON	0.000999001	0.622982	1.09907	200	ACTB,BCAR1,DIAPH1,GSN,ITGA10,ITGA3,ITGA7,ITGB5,MYH9,PXN,ACTN4,ARHGEF1,EGFR,ITGA6,ITGB6,MYLPF,PIK3R3,PIP5K1A,RAC1,CFL1,CSK,GIT1,ITGB1,ITGB8,LIMK2,MYH14,PAK1,PIP4K2B,SSH3,GNG12,IQGAP1,MAPK3,PPP1CA,RRAS,SOS1,VCL,GNA13,IQGAP3,MYL12B,PAK4,PDGFA,PIKFYVE,PTK2,VAV2,WASF2,ARHGAP35,ARPC1A,ARPC5L,BAIAP2,EZR,GNA12,NCKAP1,RHOA,SSH2,ACTG1,ARHGEF12,ARPC2,ARPC4,DOCK1,ITGA2,ITGAV,ITGB4,MAP2K2,PIK3CB,PPP1CB,VAV1,A…	1.04354
KEGG_PROSTATE_CANCER	0.000999001	0.654992	1.13738	86	GSTP1,TCF7L2,EGFR,ERBB2,PIK3R3,TGFA,CREB3L4,AKT1,BAD,MAPK3,SOS1,CDKN1B,PDGFA,AKT2,ATF4,GRB2,IKBKB,RELA,CDK2,CREB3,CREB3L1,E2F1,MAP2K2,MDM2,PDPK1,PIK3CB,PIK3R1,CCND1,CREB1,NFKBIA,CASP9,KRAS,MAP2K1,SOS2,TCF7L1,GSK3B,NFKB1,NRAS,PDGFB,PDGFC,CDKN1A,HSP90AA1,PIK3R2,PTEN,CCNE2,IGF1R,MAPK1,MTOR,CREB5,E2F2	0.727311
KEGG_ARRHYTHMOGENIC_RIGHT_VENTRICULAR_CARDIOMYOPATHY_ARVC	0.000999001	0.697803	1.20439	71	ACTB,ITGA10,ITGA3,ITGA7,ITGB5,JUP,LMNA,PKP2,TCF7L2,ACTN4,ITGA6,ITGB6,DAG1,ITGB1,ITGB8,ACTG1,CACNB3,ITGA2,ITGAV,ITGB4,LAMA2,SGCA,ACTN1,CACNA1C,CTNNA1,DSC2,ATP2A2,DSG2,ITGA1,ITGB7,TCF7L1	1.12901
REACTOME_CELL_CELL_COMMUNICATION	0.001998	0.649962	1.13481	110	CD151,CDH1,CLDN16,JUP,LAMB3,PARD6B,PLEC,PTPN6,PVRL4,SPTBN1,ACTN4,CTNND1,RAC1,SRC,VASP,ITGB1,PAK1,CLDN4,COL17A1,F11R,IQGAP1,LAMC2,CD2AP,LIMS1,PTK2,CLDN1,CLDN15,CLDN6,CLDN7,GRB2,ILK,ITGB4,PIK3CB,PTK2B,ACTN1,CTNNA1,INADL,PIK3R1,CLDN12,CRB3,MAGI2,MAPK14,PVRL2,SPTAN1,WASL,CDH24,PVRL1,CDH3,MAPK12,MAPK13,CDH13,MPP5,NCK1,PIK3R2,PRKCI,CLDN10,CLDN9,FBLIM1,PVR	1.06324
REACTOME_SIGNALING_BY_EGFR_IN_CANCER	0.001998	0.644655	1.12418	103	GSK3A,AP2S1,EGFR,ITPR3,PRKCA,PRKCD,PRKCE,SRC,ADCY6,CSK,EPN1,SHC1,AKT1,BAD,MAPK3,SOS1,AP2A1,AP2M1,CDC37,CDKN1B,ADCY7,AKT1S1,AKT2,CALM1,CBL,GRB2,RPS6KB2,STAM2,THEM4,MAP2K2,MDM2,NR4A1,PDPK1,SPRY2,ADRBK1,CALM2,PIK3R1,TSC2,CALM3,CLTA,CREB1,GAB1,HGS,PRKAR1A,YWHAB,AP2A2,AP2B1,CASP9,KRAS,MAP2K1,PRKACB,ADAM17,EPS15,EPS15L1,NRAS,PRKACA,RICTOR,CDKN1A,FOXO3,HSP90AA1,PTEN,RPS27A,MAPK1,MAPKAP1,MTOR,PRKCG,PAG1,…	0.867594
REACTOME_SEMAPHORIN_INTERACTIONS	0.001998	0.690215	1.1887	64	MYH9,ERBB2,PLXNB1,RAC1,CFL1,ITGB1,LIMK2,MYH14,PAK1,CDK5,FES,MET,PLXNA2,RRAS,CD72,MYL12B,MYL6,RHOG,SEMA4A,TLN1,ARHGAP35,FARP2,RHOA,RHOB,ARHGEF12,NRP1,MYL8P,PLXND1,RHOC,ARHGEF11,ITGA1,PIP5K1C,RND1	1.14412
PID_FAK_PATHWAY	0.001998	0.691585	1.18503	56	ARHGAP26,BCAR1,CAPN2,ITGB5,PXN,ASAP1,MAPK8IP3,MMP14,RAC1,SRC,ETS1,ITGB1,PAK1,SH3GL1,GRB7,RRAS,SOS1,VCL,PTK2,TLN1,ARHGAP35,GRB2,RHOA,DOCK1,ITGAV,ACTN1,PIK3R1,ARHGEF7,CCND1,WASL,ARHGEF11,MAP2K1,RAP1B,YES1,JUN,NCK1,RAP1A,ROCK2,GIT2,MAPK1,RAPGEF1	1.07988
KEGG_OOCYTE_MEIOSIS	0.001998	0.647948	1.13017	104	ITPR3,ADCY6,CDC20,MAPK3,PPP1CA,PPP2R5D,FBXW11,PPP2R1A,REC8,RPS6KA1,RPS6KA2,ADCY7,CALM1,CDC27,ITPR1,CAMK2D,CDK2,PPP1CB,PPP3R1,ANAPC11,CALM2,CAMK2G,PLK1,PPP2R1B,YWHAG,ANAPC2,ANAPC5,AURKA,CALM3,PPP2R5A,SKP1,YWHAB,MAP2K1,PPP3CA,PRKACB,SPDYC,YWHAH,YWHAZ,CDC25C,FBXO43,MAPK12,PPP2CA,PRKACA,YWHAQ,CDC16,ESPL1,PPP2R5B,PPP2R5C,STAG3,ANAPC13,ANAPC7,CCNB1,CCNE2,IGF1R,MAD2L1,MAPK1,CALML6,PPP2R5E,PPP3CB,ADCY9,A…	0.772052
REACTOME_TANDEM_PORE_DOMAIN_POTASSIUM_CHANNELS	0.002	0.89277	1.39963	12	KCNK6,KCNK1,KCNK4,KCNK7	-0.00994392
REACTOME_SIGNALING_BY_RHO_GTPASES	0.002997	0.641607	1.11858	101	AKAP13,ARAP1,ARHGAP12,ARHGAP26,ARHGAP30,ECT2,SRGAP1,ARHGEF2,BCR,FGD4,PLEKHG2,RAC1,ARHGEF16,ARHGEF3,RHOD,RHOF,ARHGEF18,SOS1,KALRN,MYO9B,RHOG,ARHGAP35,ARHGDIA,RHOA,RHOB,ARAP3,ARHGAP31,ARHGAP8,ARHGEF12,PRR5-ARHGAP8,RHOV,STARD13,VAV1,RHOC,RHOT2,ARHGAP10,ARHGDIB,NGEF,SRGAP3,ARHGAP17,ARHGAP18,ARHGAP24,ARHGEF11,RALBP1,SOS2,TRIO,ABR,ARAP2,FAM13B,CHN2,FAM13A,GDI2,PIK3R2,ARHGAP25,ARHGAP29,FGD3,ITSN1,ARHGAP…	0.374654
REACTOME_SEMA4D_IN_SEMAPHORIN_SIGNALING	0.002997	0.750367	1.25141	31	MYH9,ERBB2,PLXNB1,RAC1,LIMK2,MYH14,MET,RRAS,CD72,MYL12B,MYL6,RHOG,ARHGAP35,RHOA,RHOB,ARHGEF12,MYL8P,RHOC,ARHGEF11,RND1	1.49923
REACTOME_SIGNAL_TRANSDUCTION_BY_L1	0.002997	0.754419	1.25817	31	RPS6KA4,AP2S1,EGFR,RAC1,ITGB1,PAK1,CSNK2B,MAPK3,AP2A1,AP2M1,RPS6KA1,RPS6KA2,ITGAV,MAP2K2,NRP1,CLTA,AP2A2,AP2B1,MAP2K1	1.25326
KEGG_GLYCEROLIPID_METABOLISM	0.002997	0.717827	1.21809	43	DGKA,MGLL,AGPAT1,DGKQ,PPAP2B,AGPAT2,ALDH2,DGAT1,DGKD,DGKH,MBOAT2,AGPAT3,DAK,DGKG,LIPC,PNPLA3,AGPAT6,ALDH3A2,PPAP2C,GLYCTK,ALDH7A1,LCLAT1,MBOAT1,DGKE,DGKZ	0.520889
PID_RHOA_REG_PATHWAY	0.002997	0.708985	1.19983	41	AKAP13,ARAP1,ECT2,PLEKHG6,SRGAP1,ARHGEF1,ARHGEF2,BCR,ARHGEF3,ARHGEF18,CDKN1B,MCF2L,MYO9B,VAV2,ARHGAP35,ARHGDIA,RHOA,ARAP3,ARHGAP8,ARHGEF12,VAV1,ARHGEF10L,ARHGEF25,FARP1,ARHGDIB,NGEF,ARHGEF10,ARHGEF11,TRIO,ABR	0.669313
PID_ERBB1_DOWNSTREAM_PATHWAY	0.002997	0.640333	1.1166	102	BCL2L1,CAPN2,RIN1,RPS6KA4,DUSP1,EGFR,MYLPF,PIK3R3,PLD1,PRKCA,PRKCD,RAC1,SRC,ZFP36,EPS8,STAT3,ACTR3,AKT1,BAD,IQGAP1,MAP3K2,MAPK3,SOS1,SRF,PPP2R1A,RALGDS,VAV2,WASF2,BAIAP2,DUSP6,GRB2,NCKAP1,PPP5C,ARPC2,ARPC4,MAP2K2,PDPK1,PIK3CB,ATF2,DIAPH3,PIK3R1,PPP2R2A,YWHAG,CREB1,FOS,GAB1,MAP3K1,PRKCZ,SLC9A1,WASL,YWHAB,KRAS,KSR1,MAP2K1,YWHAH,YWHAZ,ATF1,NRAS,PPP2CA,RICTOR,YWHAQ,ARF4,BRK1,CHN2,JUN,PIK3R2,STAT1,MAP…	0.93286
PID_TAP63_PATHWAY	0.002997	0.690542	1.18228	54	ITGA3,SP1,TRAF4,DST,PRKCD,SSRP1,BBC3,CABLES1,GPX2,JAG1,PML,EVPL,AEN,IKBKB,NQO1,OGG1,S100A2,BAX,DHRS3,FAS,FDXR,ITGB4,MDM2,TP63,ABL1,ADA,FLOT2,GDF15,IGFBP3,PLK1,TP53I3,VDR,ITCH,PMAIP1,WWP1,YWHAQ,CDKN1A	0.917773
PID_EPHA2_FWD_PATHWAY	0.002997	0.812152	1.3151	19	BCAR1,EFNA1,EPHA2,RAC1,SRC,PAK1,SHC1,PTK2,VAV2,ARHGAP35,CBL,GRB2,INPPL1,RHOA,PIK3R1	1.19337
KEGG_GLYCEROLIPID_METABOLISM	0.002997	0.717827	1.21809	43	DGKA,MGLL,AGPAT1,DGKQ,PPAP2B,AGPAT2,ALDH2,DGAT1,DGKD,DGKH,MBOAT2,AGPAT3,DAK,DGKG,LIPC,PNPLA3,AGPAT6,ALDH3A2,PPAP2C,GLYCTK,ALDH7A1,LCLAT1,MBOAT1,DGKE,DGKZ	0.520889
KEGG_WNT_SIGNALING_PATHWAY	0.002997	0.631664	1.10863	141	CSNK1E,FOSL1,LRP5,SMAD3,TCF7L2,CTBP2,CTNNBIP1,PLCB3,PRKCA,RAC1,SIAH1,WNT5B,MYC,CCND3,CSNK2B,PPP2R5D,DVL3,FBXW11,PPP2R1A,TBL1XR1,DVL1,DVL2,RHOA,VANGL1,CAMK2D,NFAT5,NFATC2,PPP3R1,SENP2,WNT10A,CAMK2G,FZD6,PPP2R1B,CCND1,PPP2R5A,SKP1,CACYBP,PPP3CA,PRKACB,PSEN1,TCF7L1,AXIN1,GSK3B,NFATC4,PPP2CA,PRKACA,CSNK1A1,JUN,LRP6,MMP7,PPARD,PPP2R5B,PPP2R5C,ROCK2,CHD8,CTBP1,DKK1,FZD5,PRKCG,PPP2R5E,PPP3CB,PRICKLE2,RA…	0.6872
KEGG_MELANOGENESIS	0.002997	0.647622	1.12752	96	TCF7L2,PLCB3,PRKCA,WNT5B,ADCY6,CREB3L4,MAPK3,DVL3,ADCY7,CALM1,DVL1,DVL2,CAMK2D,CREB3,CREB3L1,GNAI2,MAP2K2,WNT10A,CALM2,CAMK2G,FZD6,GNAI3,CALM3,CREB1,KRAS,MAP2K1,PRKACB,TCF7L1,GNAQ,GSK3B,NRAS,PRKACA,EDN1,FZD5,GNAS,KITLG,MAPK1,MITF,PRKCG,CALML6,WNT2B,ADCY9,EP300,HRAS	0.636222
BIOCARTA_MAPK_PATHWAY	0.002997	0.65586	1.13817	84	MAP2K3,MAP3K13,RPS6KA4,SP1,MAP3K14,MKNK2,RAC1,MAP3K11,MYC,PAK1,SHC1,DAXX,MAP3K2,MAP4K4,MAPK3,MEF2D,TGFB1,TRAF2,RPS6KA1,RPS6KA2,TRADD,GRB2,IKBKB,MAP4K3,MAPKAPK2,RELA,RPS6KB2,MAP2K2,MAP3K12,MAPKAPK3,ATF2,MAP3K9,MAPKAPK5,MEF2A,CREB1,FOS,MAP2K7,MAP3K1,MAP3K5,MAP4K5,MAPK14,MAPK6,MKNK1,NFKBIA,MAP2K1,MAP3K8,MAP4K1,MAPK12,MAPK13,MAX,NFKB1,JUN,MAP3K3,STAT1,MAP2K5,MAPK1	0.6851
REACTOME_NGF_SIGNALLING_VIA_TRKA_FROM_THE_PLASMA_MEMBRANE	0.003996	0.638027	1.11784	131	GSK3A,AP2S1,ITPR3,PRKCA,PRKCD,PRKCE,SRC,ADCY6,IRS1,RALB,SHC1,STAT3,AKT1,BAD,MAPK3,PPP2R5D,RIT1,SOS1,AP2A1,AP2M1,CDKN1B,DNM2,PPP2R1A,RALGDS,RPS6KA1,RPS6KA2,ADCY7,AKT1S1,AKT2,CALM1,DUSP6,GRB2,MAPKAPK2,RHOA,RPS6KB2,THEM4,MAP2K2,MAPKAPK3,MDM2,NR4A1,PDPK1,PIK3CB,ADRBK1,CALM2,MEF2A,PIK3R1,PPP2R1B,TSC2,CALM3,CLTA,CREB1,DUSP7,MAPK14,PRKAR1A,YWHAB,AP2A2,AP2B1,CASP9,KRAS,MAP2K1,PRKACB,SHC3,ATF1,MAPK12,MAPK…	0.850655
REACTOME_GOLGI_ASSOCIATED_VESICLE_BIOGENESIS	0.003996	0.69659	1.18463	45	RAB5C,TPD52,AP1B1,ARF1,FTH1,VAMP8,BLOC1S1,FTL,PIK3C2A,DNM2,TFRC,TGOLN2,GAK,IGF2R,AP1S1,ARRB1,BLOC1S3,HIP1R,SH3D19,PICALM,SNX5,CLTA,NECAP1,VAMP2,NAPA,HSPA8,PUM1,SNAPIN,AP1M1,AP3S1	1.38003
PID_LYSOPHOSPHOLIPID_PATHWAY	0.003996	0.677417	1.16691	65	BCAR1,PXN,ARHGEF1,EGFR,PLCB3,PRKCD,PRKCE,RAC1,SRC,ADCY6,SLC9A3R2,AKT1,TRIP6,GNA13,LYN,PTK2,ADCY7,GNA12,RELA,RHOA,GNAI2,PIK3CB,PTK2B,CASP3,GNAI3,PIK3R1,FOS,GAB1,GNB1,HBEGF,LPAR2,NFKBIA,GNAQ,GSK3B,MAGI3,NFKB1	0.878858
PID_CXCR4_PATHWAY	0.003996	0.637971	1.11224	101	BCAR1,ITGA10,ITGA3,ITGA7,PTPN6,PXN,ITGA6,PIK3R3,PLCB3,RAC1,SRC,CFL1,CSK,GRK6,ITGB1,PAK1,RALB,STAT3,AKT1,BAD,GNB2L1,GNA13,LYN,PTK2,RHOA,RHOB,GNAI2,ITGA2,ITGAV,PDPK1,PIK3CB,PTK2B,VAV1,ADRBK1,GNAI3,PIK3R1,RHOC,GNB1,HGS,ITCH,PRKCZ,CD247,ITGA1,RAP1B,YES1,CD3E,CD4,RICTOR,LCK,PIK3R2,PTEN,STAT1,MAPKAP1,MTOR,ARRB2,DNM1,PAG1,LIMK1,STAT5A,STAT5B,VPS4B,FYN,MLST8	0.836986
PID_SYNDECAN_4_PATHWAY	0.003996	0.748534	1.2506	32	SDC4,PRKCA,PRKCD,RAC1,ITGB1,GIPC1,DNM2,NUDT16L1,PTK2,MDK,RHOA,ACTN1,TFPI	1.59549
PID_PDGFRB_PATHWAY	0.003996	0.637372	1.11625	127	ARAP1,BCAR1,ACTN4,EIF2AK2,PIK3R3,PRKCA,PRKCD,PRKCE,RAC1,SLC9A3R1,SRC,CSK,EPS8,LRP1,MYC,PAK1,SHC1,SLC9A3R2,STAT3,ACTR3,IQGAP1,MAPK3,PTPN1,PTPRJ,SOS1,SRF,DNM2,LYN,PPP2R1A,VAV2,WASF2,ARHGAP35,ARHGDIA,BAIAP2,CBL,GRB2,NCKAP1,RAB4A,RHOA,ACTA2,ARPC2,ARPC4,ITGAV,MAP2K2,PIK3CB,PTPN2,ABL1,JUND,PIK3R1,YWHAG,FOS,GAB1,MAP2K7,WASL,YWHAB,KRAS,KSR1,MAP2K1,RAP1B,YES1,YWHAH,YWHAZ,NRAS,PDGFB,PPP2CA,YWHAQ,BRK1,JUN,L…	0.984052
KEGG_LEUKOCYTE_TRANSENDOTHELIAL_MIGRATION	0.003996	0.63608	1.10989	107	ACTB,BCAR1,CLDN16,PXN,ACTN4,CTNND1,MYLPF,PIK3R3,PRKCA,RAC1,RAPGEF3,VASP,ITGB1,CLDN4,F11R,VCL,MYL12B,PTK2,VAV2,ARHGAP35,CLDN1,CLDN15,CLDN6,CLDN7,EZR,OCLN,RHOA,ACTG1,GNAI2,PIK3CB,PTK2B,RASSF5,VAV1,ACTN1,CTNNA1,GNAI3,PIK3R1,MAPK14,RAP1B,MAPK12,MAPK13,ESAM,ITK,PIK3R2,RAP1A,ROCK2,ARHGAP5,CLDN10,CLDN9,PRKCG,CLDN18,CLDN23,CYBA,MYL5	0.989439
KEGG_ASTHMA	0.003996	0.763806	1.25727	24	FCER1G,HLA-DMA,HLA-DOA,IL5	-0.706235
KEGG_DILATED_CARDIOMYOPATHY	0.003996	0.654435	1.1357	84	ACTB,ITGA10,ITGA3,ITGA7,ITGB5,LMNA,TPM4,ITGA6,ITGB6,TNNT2,TPM3,ADCY6,DAG1,ITGB1,ITGB8,TPM1,TGFB1,ADCY7,ACTG1,CACNB3,ITGA2,ITGAV,ITGB4,LAMA2,SGCA,CACNA1C,ATP2A2,ITGA1,ITGB7,PRKACB,PRKACA,TPM2,CACNB1,SGCB,GNAS	0.99699
BIOCARTA_UCALPAIN_PATHWAY	0.003996	0.813702	1.31509	18	PXN,RAC1,SRC,CAPN1,ITGB1,PTK2,TLN1,EZR,RHOA,ACTN1,CAPNS1,SPTAN1,ITGA1	1.71723
PID_CERAMIDE_PATHWAY	0.004995	0.694112	1.18149	46	EIF2AK2,PRKCD,SMPD3,TNFRSF1A,CASP8,MADD,MYC,SPHK2,AKT1,BAD,BIRC3,MAP4K4,MAPK3,TRAF2,PDGFA,TRADD,CTSD,RELA,BAX,MAP2K2,NSMAF,CRADD,FADD,MAP3K1,NFKBIA,PAWR,PRKCZ,PRKRA,KSR1,MAP2K1	0.815257
KEGG_ENDOMETRIAL_CANCER	0.004995	0.698862	1.19311	50	CDH1,TCF7L2,EGFR,ERBB2,PIK3R3,MYC,AKT1,BAD,MAPK3,SOS1,AKT2,GRB2,ILK,MAP2K2,PDPK1,PIK3CB,CTNNA1,PIK3R1,CCND1,CASP9,KRAS,MAP2K1,SOS2,TCF7L1,AXIN1,GSK3B,MLH1,NRAS,FOXO3,PIK3R2,PTEN,MAPK1	0.801209
KEGG_HYPERTROPHIC_CARDIOMYOPATHY_HCM	0.004995	0.657452	1.13904	79	ACTB,ITGA10,ITGA3,ITGA7,ITGB5,LMNA,TPM4,ITGA6,ITGB6,TNNT2,TPM3,DAG1,ITGB1,ITGB8,TPM1,PRKAB2,TGFB1,ACTG1,CACNB3,ITGA2,ITGAV,ITGB4,LAMA2,SGCA,CACNA1C,PRKAG1,ATP2A2,PRKAB1,ACE,ITGA1,ITGB7	1.00495
REACTOME_MUSCLE_CONTRACTION	0.00599401	0.694251	1.17809	43	ITGB5,TPM4,TNNT2,TPM3,TNNI2,TPM1,VCL,MYL12B,MYL6,MYL6B,TLN1,CALM1,MYL4,ACTA2,CALM2,MYBPC1,MYL8P,SORBS3,CALM3,TNNI1,ITGA1,TNNC2,LMOD1,TPM2	0.969987
REACTOME_DOWNSTREAM_SIGNAL_TRANSDUCTION	0.00699301	0.643144	1.11822	90	BCAR1,GSK3A,ITPR3,PRKCA,PRKCD,PRKCE,SRC,STAT6,ADCY6,STAT3,AKT1,BAD,GRB7,MAPK3,SOS1,CDKN1B,PDGFA,ADCY7,AKT1S1,AKT2,CALM1,GRB2,RPS6KB2,THEM4,MAP2K2,MDM2,NR4A1,PDPK1,PIK3CB,ADRBK1,CALM2,PIK3R1,TSC2,CALM3,CREB1,CRKL,PRKAR1A,YWHAB,CASP9,KRAS,MAP2K1,PRKACB,NRAS,PDGFB,PRKACA,RICTOR,CDKN1A,FOXO3,NCK1,PIK3R2,PTEN,STAT1,MAPK1,MAPKAP1,MTOR,PRKCG,RAPGEF1,PRKAR1B,ADCY9,HRAS,PLCG1,STAT5A,STAT5B,MLST8,PRKAR2A,R…	0.75579
REACTOME_SMOOTH_MUSCLE_CONTRACTION	0.00699301	0.753221	1.23985	24	ITGB5,TPM4,TPM3,TPM1,VCL,MYL12B,MYL6,MYL6B,TLN1,CALM1,ACTA2,CALM2,MYL8P,SORBS3,CALM3,ITGA1,LMOD1,TPM2	1.39914
REACTOME_INNATE_IMMUNE_SYSTEM	0.00699301	0.603364	1.06712	243	BCL2L1,C3,MAP2K3,TMEM189-UBE2V1,CD46,CTSB,IRF1,PCBP2,UNC93B1,CASP8,MYD88,TXNIP,BIRC3,C1S,IRF2,MAPK3,PELI1,PPP2R5D,TIRAP,TRAF2,TRIM25,DNM2,PANX1,PPP2R1A,RPS6KA1,RPS6KA2,AGER,C2,DAK,DUSP6,IKBKB,IRF3,LGALS3,MAPKAPK2,RELA,TLR1,TLR6,CFB,MAP2K2,MAPKAPK3,TANK,TXN,ATF2,CASP2,FADD,ISG15,MEF2A,NOD2,PPP2R1B,PYCARD,RIPK2,TLR5,CREB1,CTSS,DUSP7,FOS,HMGB1,MAP2K7,MAP3K1,MAPK14,NFKBIA,TAX1BP1,UBE2K,CASP9,DDOST,DH…	0.536067
PID_ARF6_TRAFFICKING_PATHWAY	0.00699301	0.68234	1.1623	47	CDH1,ITGA10,ITGA3,ITGA7,ASAP2,CTNND1,ITGA6,MAPK8IP3,PLD1,ITGB1,SCAMP2,EXOC7,BIN1,DNM2,EXOC1,ITGA2,ITGAV,KLC1,CTNNA1,ITGA1,PIP5K1C,SLC2A4,NME1,EXOC3,SPAG9,VAMP3	0.944655
PID_TCPTP_PATHWAY	0.00699301	0.687379	1.16455	42	EGFR,EIF2AK2,PIK3R3,SRC,STAT6,ITGB1,SHC1,STAT3,VEGFA,MET,PTPN1,SOS1,JAK1,GRB2,RAB4A,INSR,PIK3CB,PTPN2,ATR,KPNA2,PIK3R1,GAB1,KPNB1,ITGA1,JAK3,PDGFB,PIK3R2,STAT1	0.754257
KEGG_ERBB_SIGNALING_PATHWAY	0.00699301	0.649272	1.12674	84	ERBB3,EGFR,ERBB2,PIK3R3,PRKCA,SRC,TGFA,CBLC,MYC,PAK1,SHC1,AKT1,BAD,MAPK3,SOS1,CDKN1B,PAK4,PTK2,AKT2,CBL,GRB2,RPS6KB2,CAMK2D,MAP2K2,PIK3CB,ABL1,CAMK2G,PIK3R1,CRKL,EREG,GAB1,HBEGF,MAP2K7,CBLB,KRAS,MAP2K1,SHC3,SOS2,GSK3B,NRAS,CDKN1A,EIF4EBP1,JUN,NCK1,PIK3R2,MAPK1,MTOR,PRKCG,ABL2,HRAS,PLCG1,STAT5A,STAT5B,BTC	0.65273
BIOCARTA_INTEGRIN_PATHWAY	0.00699301	0.70126	1.18313	38	BCAR1,PXN,BCR,SRC,CAPN1,CSK,ITGB1,SHC1,MAPK3,SOS1,VCL,PTK2,TLN1,GRB2,RHOA,MAP2K2,PPP1R12B,ACTN1,CAPNS1,CRKL,ITGA1,MAP2K1,ZYX,CAV1,JUN,RAP1A,MAPK1,RAPGEF1	1.17302
REACTOME_SIGNALING_BY_PDGF	0.00799201	0.632033	1.10427	116	BCAR1,GSK3A,COL9A3,ITPR3,PRKCA,PRKCD,PRKCE,SRC,STAT6,ADCY6,STAT3,AKT1,BAD,FURIN,GRB7,MAPK3,SOS1,CDKN1B,PDGFA,THBS3,ADCY7,AKT1S1,AKT2,CALM1,GRB2,RPS6KB2,THEM4,MAP2K2,MDM2,NR4A1,PDPK1,PIK3CB,ADRBK1,CALM2,PIK3R1,TSC2,CALM3,COL4A2,CREB1,CRKL,PRKAR1A,YWHAB,CASP9,KRAS,MAP2K1,PRKACB,NRAS,PDGFB,PDGFC,PRKACA,RICTOR,CDKN1A,FOXO3,NCK1,PIK3R2,PTEN,STAT1,MAPK1,MAPKAP1,MTOR,PRKCG,RAPGEF1,PRKAR1B,ADCY9,HRAS,PLC…	0.718841
REACTOME_SEMA4D_INDUCED_CELL_MIGRATION_AND_GROWTH_CONE_COLLAPSE	0.00799201	0.731691	1.2079	26	MYH9,ERBB2,PLXNB1,RAC1,LIMK2,MYH14,MYL12B,MYL6,RHOG,RHOA,RHOB,ARHGEF12,MYL8P,RHOC,ARHGEF11,RND1	1.72347
PID_MYC_REPRESS_PATHWAY	0.00799201	0.659468	1.13496	62	NDRG1,SMAD3,SP1,CFLAR,ERBB2,ITGA6,ZFP36L1,FTH1,HDAC1,ITGB1,MYC,DDIT3,CDKN1B,NFYA,PPP2R4,SLC11A1,TJP2,ITGB4,NFYC,LGALS1,NDRG2,SFXN3,TSC2,BRCA1,CCND1,CREB1,CSDE1,ID2,HMGCS2,MAX,CDKN1A,FOXO3,HDAC3,NFYB,RBL1,TMEM126A,DKK1,ZBTB17,DNMT3A,DNTT,EP300	0.983777
PID_HIF1_TFPATHWAY	0.00799201	0.661855	1.13986	64	HK2,NDRG1,SMAD3,SP1,EGLN3,HNF4A,ETS1,PFKFB3,SLC2A1,VEGFA,AKT1,ALDOA,BHLHE40,FURIN,HK1,CA9,MCL1,TFRC,HDAC7,LDHA,PFKL,SERPINE1,ENO1,BHLHE41,CREB1,FOS,ID2,NCOA2,NT5E,EGLN1,NCOA1,CITED2,COPS5,EDN1,JUN,ADM	1.15088
KEGG_LONG_TERM_POTENTIATION	0.00799201	0.661155	1.1389	65	ITPR3,PLCB3,PRKCA,RAPGEF3,MAPK3,PPP1CA,GRIN1,RPS6KA1,RPS6KA2,ATF4,CALM1,ITPR1,CAMK2D,GRIN2C,MAP2K2,PPP1CB,PPP3R1,CACNA1C,CALM2,CAMK2G,CALM3,KRAS,MAP2K1,PPP3CA,PRKACB,RAP1B,GNAQ,NRAS,PRKACA,RAP1A,MAPK1,PRKCG,CALML6,GRIN2A,PPP3CB,EP300,GRIN2D,HRAS	0.664143
KEGG_GLIOMA	0.00799201	0.662045	1.14019	64	EGFR,PIK3R3,PRKCA,TGFA,SHC1,AKT1,MAPK3,SOS1,PDGFA,AKT2,CALM1,CDK4,CDK6,GRB2,CAMK2D,E2F1,MAP2K2,MDM2,PIK3CB,CALM2,CAMK2G,PIK3R1,CALM3,CCND1,KRAS,MAP2K1,SHC3,SOS2,NRAS,PDGFB,CDKN1A,PIK3R2,PTEN,IGF1R,MAPK1,MTOR,PRKCG,CALML6,E2F2	0.66396
REACTOME_COSTIMULATION_BY_THE_CD28_FAMILY	0.00899101	0.666093	1.146	61	PTPN6,MAP3K14,PIK3R3,RAC1,SRC,CSK,PAK1,TNFRSF14,AKT1,PPP2R5D,LYN,PPP2R1A,AKT2,GRB2,THEM4,PDPK1,VAV1,PIK3R1,PPP2R1B,PPP2R5A,CD247,YES1,CD3E,CD4,MAP3K8,PPP2CA,RICTOR,LCK,PIK3R2,PPP2R5B,PPP2R5C,MAPKAP1,MTOR,CD274,PPP2R5E	0.505327
REACTOME_FATTY_ACID_TRIACYLGLYCEROL_AND_KETONE_BODY_METABOLISM	0.00899101	0.613775	1.07968	161	ACACA,BDH1,LPIN1,NCOR2,SREBF1,TEAD1,CPT1A,FHL2,GPD2,MED15,MED24,NR1D1,TECR,TXNRD1,ACOX1,AGPAT1,LPCAT4,RXRA,TEAD3,ACLY,ACSL5,AGPAT2,DGAT1,FDFT1,NCOA3,PRKAB2,AGPAT3,ELOVL1,ESRRA,HMGCS1,MED29,TBL1XR1,APOA2,FASN,G0S2,GPD1,NFYA,NPAS2,WWTR1,AGPAT6,MED20,MED21,MED26,PCCA,SREBF2,ALAS1,ECI1,GPD1L,TEAD4,YAP1,CLOCK,NCOA2,PPARA,ACADS,ACSL3,ECHS1,ELOVL6,LCLAT1,LPIN2,NCOA1,NCOA6,PCCB,TGS1,TNFRSF21,ACADL,ARNTL,…	0.648933
BIOCARTA_CELL2CELL_PATHWAY	0.00899101	0.83881	1.32691	13	BCAR1,PXN,SRC,CSK,VCL,PTK2,ACTN1,CTNNA1	1.37112
REACTOME_SIGNALING_BY_ERBB2	0.00999001	0.637405	1.10973	96	ERBB3,GSK3A,EGFR,ERBB2,ITPR3,PRKCA,PRKCD,PRKCE,SRC,ADCY6,SHC1,AKT1,BAD,GRB7,MAPK3,RNF41,SOS1,CDC37,CDKN1B,ADCY7,AKT1S1,AKT2,CALM1,GRB2,RPS6KB2,THEM4,MAP2K2,MDM2,NR4A1,PDPK1,ADRBK1,CALM2,PIK3R1,TSC2,CALM3,CREB1,EREG,GAB1,HBEGF,PRKAR1A,YWHAB,CASP9,KRAS,MAP2K1,PRKACB,YES1,NRAS,PRKACA,RICTOR,CDKN1A,FOXO3,HSP90AA1,PTEN,RPS27A,MAPK1,MAPKAP1,MTOR,PRKCG,PRKAR1B,ADCY9,HRAS,PLCG1,STUB1,BTC,CUL5,FYN,MLST8,P…	0.802006
REACTOME_PHOSPHOLIPID_METABOLISM	0.00999001	0.61051	1.07649	186	CERS2,HEXB,LPIN1,PLA2G6,CHKA,INPP4B,MGLL,PIK3C2B,PIK3R3,PLD1,SMPD3,AGPAT1,ARF1,GBA,LPCAT4,PCYT2,PIP4K2B,PNPLA2,PPAP2B,SGMS1,SGPP2,SLC44A3,SPHK2,AGPAT2,ARSA,DGAT1,EPT1,MBOAT2,PIK3C2A,PLA2G16,PLBD1,AGPAT3,CDS2,CTSA,PIKFYVE,ACER3,CERK,ETNK1,GPD1,INPPL1,OSBP,PNPLA3,SLC44A2,SPTLC2,AGPAT6,CHKB,CSNK1G2,GALC,GBA2,PI4K2B,PI4KB,PIK3CB,SYNJ2,VAC14,GPD1L,MBOAT7,PIK3R1,PNPLA8,PPAP2C,GAL3ST1,LPCAT3,MTMR4,PIP4K…	0.569449
REACTOME_METABOLISM_OF_MRNA	0.00999001	0.604378	1.06696	212	EIF4G1,RPL27,TNKS1BP1,EIF4A1,HSPB1,PRKCA,PRKCD,PSME2,RPL41,ZFP36,ZFP36L1,HSPA1B,LSM2,SMG5,SMG9,TNFSF13,AKT1,PARN,RPL18,RPL23A,RPL27A,RPL8,CASC3,ETF1,FAU,LSM4,PPP2R1A,RPL28,RPL3L,RPLP2,RPS2,RPS27,CNOT8,EIF4B,MAPKAPK2,PSMB3,PSMC6,RPL23,RPL35,RPS21,RPS5,EDC4,EXOSC2,PSMB9,PSMD1,PSMD9,RPS9,SMG7,DCPS,EXOSC4,EXOSC7,MAGOH,PATL1,PPP2R2A,RNPS1,RPL22,RPL37A,RPL7,RPS15A,RPS25,XPO1,MAPK14,PABPC1,PSMD8,PSME1,R…	1.8411
REACTOME_METABOLISM_OF_RNA	0.00999001	0.598411	1.05919	257	EIF4G1,RPL27,TNKS1BP1,EIF4A1,HSPB1,NUP50,PRKCA,PRKCD,PSME2,RPL41,ZFP36,ZFP36L1,HSPA1B,LSM2,SMG5,SMG9,TNFSF13,AKT1,GEMIN7,PARN,RPL18,RPL23A,RPL27A,RPL8,CASC3,CLNS1A,ETF1,FAU,LSM4,PPP2R1A,RPL28,RPL3L,RPLP2,RPS2,RPS27,SNRPD3,AAAS,CNOT8,EIF4B,MAPKAPK2,NUP133,PSMB3,PSMC6,RPL23,RPL35,RPS21,RPS5,EDC4,EXOSC2,PSMB9,PSMD1,PSMD9,RPS9,SMG7,DCPS,EXOSC4,EXOSC7,GEMIN2,MAGOH,PATL1,PPP2R2A,RNPS1,RPL22,RPL37A,RPL7…	1.65674
REACTOME_PHOSPHOLIPID_METABOLISM	0.00999001	0.61051	1.07649	186	CERS2,HEXB,LPIN1,PLA2G6,CHKA,INPP4B,MGLL,PIK3C2B,PIK3R3,PLD1,SMPD3,AGPAT1,ARF1,GBA,LPCAT4,PCYT2,PIP4K2B,PNPLA2,PPAP2B,SGMS1,SGPP2,SLC44A3,SPHK2,AGPAT2,ARSA,DGAT1,EPT1,MBOAT2,PIK3C2A,PLA2G16,PLBD1,AGPAT3,CDS2,CTSA,PIKFYVE,ACER3,CERK,ETNK1,GPD1,INPPL1,OSBP,PNPLA3,SLC44A2,SPTLC2,AGPAT6,CHKB,CSNK1G2,GALC,GBA2,PI4K2B,PI4KB,PIK3CB,SYNJ2,VAC14,GPD1L,MBOAT7,PIK3R1,PNPLA8,PPAP2C,GAL3ST1,LPCAT3,MTMR4,PIP4K…	0.569449
PID_MET_PATHWAY	0.00999001	0.647295	1.12006	77	BCAR1,CDH1,PXN,RIN2,RAC1,SRC,ETS1,PAK1,SHC1,AKT1,BAD,MAPK3,MET,PTPN1,PTPRJ,SOS1,DEPTOR,PAK4,PTK2,AKT1S1,AKT2,CBL,GRB2,INPPL1,RHOA,MAP2K2,NUMB,PDPK1,PTPN2,CTNNA1,PIK3R1,CRKL,GAB1,HGS,KPNB1,MAP3K1,PRKCZ,WASL,MAP2K1,RANBP10,RAP1B,EPS15,RPTOR,EIF4EBP1,JUN,NCK1,PRKCI,RAP1A,MAPK1,MTOR,RAPGEF1	0.935804
KEGG_AMINO_SUGAR_AND_NUCLEOTIDE_SUGAR_METABOLISM	0.00999001	0.679638	1.15329	43	HEXB,HK2,MPI,CYB5R3,HK1,NANS,GALK1,PMM2,TSTA3,GALT,GPI,FUK,GMPPA,NAGK,CHIT1,GALE,GMDS,GMPPB,GNPDA1,UGP2,UXS1,AMDHD2,NANP,GALK2,GFPT1,UAP1,UGDH,GNE	0.845911
KEGG_B_CELL_RECEPTOR_SIGNALING_PATHWAY	0.00999001	0.654344	1.1295	72	PTPN6,PIK3R3,RAC1,AKT1,BCL10,BLNK,MAPK3,SOS1,CD72,LYN,VAV2,AKT2,GRB2,IKBKB,RELA,MAP2K2,NFAT5,NFATC2,PIK3AP1,PIK3CB,PPP3R1,VAV1,NFKBIE,PIK3R1,FOS,NFKBIA,KRAS,MAP2K1,PPP3CA,SOS2,CD79A,GSK3B,NFATC4,NFKB1,NRAS,JUN,PIK3R2,CD19,MAPK1,SYK,CARD11,PPP3CB,RAC3,HRAS,NFKBIB	0.548467
KEGG_INSULIN_SIGNALING_PATHWAY	0.00999001	0.623782	1.09288	131	ACACA,HK2,PYGB,SREBF1,TRIP10,MKNK2,PIK3R3,PTPRF,CBLC,IRS1,PHKG2,SHC1,AKT1,BAD,EXOC7,HK1,MAPK3,PPP1CA,PRKAB2,PTPN1,SOS1,PKLR,PPP1R3D,AKT2,CALM1,CBL,FASN,GRB2,IKBKB,RPS6KB2,INSR,LIPE,MAP2K2,PDPK1,PIK3CB,PPP1CB,CALM2,FLOT1,FLOT2,PIK3R1,PRKAG1,TSC2,CALM3,CRKL,MKNK1,PHKB,PRKAB1,PRKAR1A,PRKCZ,CBLB,EIF4E2,GYS1,INPP5K,KRAS,MAP2K1,PRKACB,SHC3,SLC2A4,SOS2,FBP1,GSK3B,NRAS,PRKACA,PYGM,RPTOR,EIF4EBP1,PIK3R2,P…	0.666595
REACTOME_GLYCOLYSIS	0.010989	0.745159	1.22658	24	PFKFB2,PFKFB3,TPI1,ALDOA,PPP2R5D,PKLR,PPP2R1A,ENO2,PFKL,PFKP,ENO1,ENO3,GPI,PPP2R1B,PGAM1,GAPDH,PFKM,PPP2CA	1.38919
REACTOME_CYTOKINE_SIGNALING_IN_IMMUNE_SYSTEM	0.010989	0.60077	1.06313	251	EIF4G1,PTPN6,TMEM189-UBE2V1,EIF2AK2,EIF4A1,IFI35,IRF1,IRF9,NUP50,PIK3R3,PRKCD,SQSTM1,FLNB,IRS1,MYD88,OAS1,SHC1,STAT3,BLNK,IL1R2,IRF2,ISG20,MAPK3,PELI1,PML,PTPN1,SOS1,TRIM25,CD44,JAK1,LYN,TOLLIP,AAAS,CBL,GRB2,IKBKB,IL1RN,INPPL1,IRF3,NUP133,RELA,ADAR,CAMK2D,IRF6,MAP2K2,OAS3,OASL,PIK3CB,PTK2B,PTPN2,SP100,VAV1,EIF4G3,GBP2,IFIT2,IL1RAP,IL2RB,ISG15,KPNA2,NOD2,OAS2,PIK3R1,RIPK2,UBE2E1,CISH,CRKL,IFIT3,IF…	0.688097
REACTOME_P75_NTR_RECEPTOR_MEDIATED_SIGNALLING	0.011988	0.65248	1.12617	71	AKAP13,ECT2,ARHGEF1,ARHGEF2,FGD4,PLEKHG2,RAC1,SQSTM1,ARHGEF16,ARHGEF3,HDAC1,MYD88,ARHGEF18,BAD,SOS1,KALRN,ARHGDIA,IKBKB,PSEN2,RELA,RHOA,ARHGEF12,VAV1,CASP2,CASP3,RIPK2,BCL2L11,NFKBIA,NGEF,RTN4,AATF,APH1A,ARHGEF11,PSEN1,SOS2,TRIO,ABR,ADAM17,PSENEN,HDAC3,PRKCI,RPS27A,APH1B,FGD3,ITSN1	0.88669
REACTOME_CELL_CELL_JUNCTION_ORGANIZATION	0.011988	0.671268	1.146	50	CDH1,CLDN16,JUP,PARD6B,PVRL4,CTNND1,CLDN4,F11R,CLDN1,CLDN15,CLDN6,CLDN7,CTNNA1,INADL,CLDN12,CRB3,PVRL2,CDH24,PVRL1,CDH3,CDH13,MPP5,PRKCI,CLDN10,CLDN9,PVR,CLDN18	0.804254
PID_INTEGRIN5_PATHWAY	0.011988	0.78444	1.2626	17	ITGB5,SDC1,ITGB6,PLAUR,ITGB8,ITGAV,CYR61,ITGB7	0.966383
KEGG_NEUROTROPHIN_SIGNALING_PATHWAY	0.011988	0.625114	1.09333	120	RPS6KA4,PIK3R3,PRKCD,RAC1,CSK,IRS1,SHC1,AKT1,BAD,MAPK3,SOS1,RPS6KA1,RPS6KA2,AKT2,ARHGDIA,ATF4,CALM1,GRB2,IKBKB,MAPKAPK2,RELA,RHOA,BAX,CAMK2D,MAP2K2,PIK3CB,ABL1,CALM2,CAMK2G,NFKBIE,PIK3R1,RIPK2,YWHAG,ARHGDIB,CALM3,CRKL,GAB1,MAP2K7,MAP3K1,MAP3K5,MAPK14,NFKBIA,NTF4,YWHAB,KRAS,MAP2K1,PSEN1,RAP1B,SHC3,SOS2,YWHAH,YWHAZ,GSK3B,MAPK12,MAPK13,NFKB1,NRAS,YWHAQ,FOXO3,IRAK4,JUN,MAP3K3,PIK3R2,RAP1A,MAP2K5,MAPK…	0.796223
KEGG_TASTE_TRANSDUCTION	0.011988	0.682048	1.15303	40	SCNN1A,ITPR3,ADCY6,GNG3,GNB1,PRKACB,PRKACA,TAS1R3,GNAS,TAS2R14,TAS2R38,CACNA1A,TAS1R1	0.339132
PID_P73PATHWAY	0.012987	0.644543	1.1153	77	SP1,IL4R,RNF43,BBC3,MYC,NDUFS2,PLK3,GNB2L1,GRAMD4,PML,BIN1,JAK1,PFDN5,AEN,CDK6,FASN,RELA,S100A2,SERPINE1,BAX,CDK2,DEDD,FAS,HSF1,MDM2,NEDD4L,TP63,ABL1,ADA,BAK1,CASP2,FLOT2,GDF15,IL1RAP,KAT5,PLK1,TP53I3,YAP1,BCL2L11,ITCH,MAPK14,DCP1B,PRKACB,CDKN1A,FOXO3,RCHY1,SIRT1,CCNB1,CCNE2,SFN,WWOX,BUB1,EP300,NTRK1,BUB3,FBXO45,RAD51,RB1	0.647065
PID_CDC42_PATHWAY	0.012987	0.65661	1.13217	68	BCAR1,CDH1,MAP2K3,PLD1,PRKCE,RAC1,SRC,TNK2,CFL1,EPS8,LIMK2,MAP3K11,PAK1,SEPT2,ACTR3,EXOC7,IQGAP1,MAPK3,HES5,IQGAP3,PAK4,VAV2,ARHGDIA,BAIAP2,CBL,ARPC2,ARPC4,ATF2,CTNNA1,DIAPH3,PIK3R1,ARHGEF7,CDC42BPA,MAP2K7,MAP3K1,MAPK14,PRKCZ,WASL,YES1,GSK3B,DLG1,ENAH,JUN,MAPK1,MTOR	0.95578
PID_TXA2PATHWAY	0.012987	0.664463	1.13856	56	ARHGEF1,EGFR,PRKCA,PRKCD,PRKCE,RAC1,SLC9A3R1,SRC,AKT1,GNA13,LYN,PRKCH,GNA12,RHOA,GNAI2,PRKG1,TGM2,ADRBK1,GNB1,MAPK14,PRKCZ,RAB11A,YES1,GNAQ,PRKACA,LCK,PRKCG,SYK,ARRB2,DNM1,NOS3,GNB5,FYN,GNA11,GNA14	0.642191
KEGG_CHRONIC_MYELOID_LEUKEMIA	0.012987	0.649562	1.12113	71	BCL2L1,MECOM,SMAD3,BCR,CTBP2,PIK3R3,RUNX1,CBLC,HDAC1,MYC,SHC1,AKT1,BAD,MAPK3,SOS1,TGFB1,CDKN1B,AKT2,CBL,CDK4,CDK6,GRB2,IKBKB,RELA,E2F1,MAP2K2,MDM2,PIK3CB,ABL1,PIK3R1,TGFBR2,CCND1,CRKL,NFKBIA,CBLB,KRAS,MAP2K1,SHC3,SOS2,NFKB1,NRAS,CDKN1A,PIK3R2,CTBP1,MAPK1,E2F2,HDAC2	0.802633
PID_AMB2_NEUTROPHILS_PATHWAY	0.013986	0.681449	1.15093	39	MST1R,PLAUR,SRC,LRP1,AKT1,LYN,TLN1,AGER,RHOA,HMGB1,PRKCZ,MST1,RAP1B,YES1,NFKB1,LCK,RAP1A	1.01301
BIOCARTA_KERATINOCYTE_PATHWAY	0.013986	0.674139	1.14645	45	MAP2K3,SP1,EGFR,MAP3K14,PRKCA,PRKCD,PRKCE,TNFRSF1A,ETS1,DAXX,MAPK3,TRAF2,PRKCH,ETS2,IKBKB,RELA,FAS,FOS,MAP2K7,MAP3K1,MAP3K5,MAPK14,NFKBIA,MAP2K1,MAPK13,NFKB1,PPP2CA,JUN,HOXA7,MAPK1,PRKCG	0.649133
REACTOME_YAP1_AND_WWTR1_TAZ_STIMULATED_GENE_EXPRESSION	0.014985	0.746773	1.22117	22	TEAD1,RXRA,TEAD3,NCOA3,TBL1XR1,WWTR1,TEAD4,YAP1,NCOA2,PPARA,NCOA1,NCOA6,TGS1,MED1	0.444318
REACTOME_EFFECTS_OF_PIP2_HYDROLYSIS	0.014985	0.74659	1.22087	22	DGKA,ITPR3,MGLL,PRKCD,PRKCE,DGKQ,DGKD,DGKH,PRKCH,DGKG,DAGLB,DAGLA,DGKE	0.28854
REACTOME_GLUCOSE_METABOLISM	0.014985	0.654167	1.12294	58	PYGB,PFKFB2,PFKFB3,PHKG2,TPI1,ALDOA,PPP2R5D,PKLR,PPP2R1A,CALM1,ENO2,PC,PFKL,PFKP,SLC25A10,ENO1,ENO3,GPI,SLC25A11,CALM2,PPP2R1B,CALM3,PGAM1,PHKB,UGP2,GAPDH,GOT1,GYS1,PFKM,PRKACB,SLC25A12,FBP1,PPP2CA,PRKACA,PYGM,SLC25A13,FBP2,GBE1,AGL,PCK2,PFKFB4,PGM1	1.00236
PID_A6B1_A6B4_INTEGRIN_PATHWAY	0.014985	0.674885	1.14877	46	CD9,CDH1,ERBB3,LAMB3,MST1R,EGFR,ERBB2,ITGA6,PRKCA,RAC1,ITGB1,LAMA5,RXRA,SHC1,AKT1,COL17A1,LAMC2,MET,GRB2,ITGB4,LAMA2,PIK3R1,RXRB,YWHAG,YWHAB,MST1,YWHAH,YWHAZ,LAMB1,LAMC1,YWHAQ,SFN,LAMB2,CASP7,HRAS,LAMA3	1.39441
REACTOME_SIGNALING_BY_THE_B_CELL_RECEPTOR_BCR	0.015984	0.624587	1.09126	116	GSK3A,ITPR3,PSME2,SHC1,STIM1,AKT1,BAD,BCL10,BLNK,SOS1,CDKN1B,FBXW11,LYN,ORAI1,AKT1S1,AKT2,CALM1,CBL,GRB2,IKBKB,PSMB3,PSMC6,RELA,RPS6KB2,THEM4,MDM2,NR4A1,PDPK1,PIK3AP1,PSMB9,PSMD1,PSMD9,VAV1,CALM2,NFKBIE,PIK3R1,TSC2,CALM3,CREB1,NFKBIA,PSMD8,PSME1,SKP1,CASP9,CBLB,KRAS,PSMB8,PSMC2,PSMC3,PSMD12,CD79A,NRAS,PSMA1,PSMA5,PSMA7,PSMD2,PSMD7,RICTOR,CDKN1A,FOXO3,NCK1,PSMD14,PSMD4,PSMF1,PTEN,RPS27A,CD19,MAPKA…	0.937464
REACTOME_HS_GAG_BIOSYNTHESIS	0.015984	0.717091	1.18627	27	EXT1,SDC1,SDC4,HSPG2,AGRN,NDST1,HS3ST1,SDC3,GLCE	1.1063
REACTOME_RESPONSE_TO_ELEVATED_PLATELET_CYTOSOLIC_CA2_	0.015984	0.64733	1.11779	73	CD9,ACTN4,CD63,PRKCA,CFL1,VEGFA,ALDOA,CAP1,TGFB1,VCL,VEGFB,PDGFA,TLN1,TUBA4A,CALM1,SERPINE1,ABCC4,F5,ACTN1,CALM2,PFN1,CALM3,PPIA,WDR1,CALU,PDGFB,SOD1,HSPA5,PSAP,VWF,PRKCG,APP,FGB	1.44066
REACTOME_CHYLOMICRON_MEDIATED_LIPID_TRANSPORT	0.015984	0.782808	1.25301	16	SDC1,HSPG2,LDLR,P4HB,APOA2,LIPC,SAR1B,APOE	0.692806
REACTOME_CHYLOMICRON_MEDIATED_LIPID_TRANSPORT	0.015984	0.782808	1.25301	16	SDC1,HSPG2,LDLR,P4HB,APOA2,LIPC,SAR1B,APOE	0.692806
PID_DELTA_NP63_PATHWAY	0.015984	0.668788	1.13921	47	ITGA3,FOSL2,HES1,RUNX1,SEC14L2,GNB2L1,GPX2,POU2F2,FASN,AXL,MDM2,TP63,ADA,IGFBP3,RRAD,VDR,YAP1,ITCH,PPP2R5A,STXBP4,BDKRB2,TCF7L1,WWP1,GSK3B,TOP2A,ADRM1,ATM	0.631019
REACTOME_CELL_JUNCTION_ORGANIZATION	0.016983	0.650978	1.12254	69	CD151,CDH1,CLDN16,JUP,LAMB3,PARD6B,PLEC,PVRL4,CTNND1,VASP,ITGB1,CLDN4,COL17A1,F11R,LAMC2,LIMS1,CLDN1,CLDN15,CLDN6,CLDN7,ILK,ITGB4,ACTN1,CTNNA1,INADL,CLDN12,CRB3,PVRL2,CDH24,PVRL1,CDH3,CDH13,MPP5,PRKCI,CLDN10,CLDN9,FBLIM1,PVR,CLDN18	1.12797
PID_NECTIN_PATHWAY	0.016983	0.70643	1.17625	30	CDH1,RAC1,SRC,F11R,IQGAP1,PTK2,TLN1,VAV2,CLDN1,FARP2,ITGAV,CTNNA1,PIK3R1,PVRL2,PIP5K1C,PVRL1,RAP1B,PDGFB,PTPRM,RAP1A,PVR,RAPGEF1	1.09673
KEGG_EPITHELIAL_CELL_SIGNALING_IN_HELICOBACTER_PYLORI_INFECTION	0.016983	0.6553	1.12909	66	EGFR,MAP3K14,RAC1,SRC,TCIRG1,ATP6V0B,CSK,GIT1,PAK1,F11R,MET,ATP6V0A1,LYN,IKBKB,RELA,ATP6V1E1,ATP6V1H,CASP3,HBEGF,MAPK14,NFKBIA,ADAM17,ATP6V0C,ATP6V0D1,ATP6V1G1,CXCL1,MAPK12,MAPK13,NFKB1,TJP1,ATP6V1A,JUN	1.02814
KEGG_ACUTE_MYELOID_LEUKEMIA	0.016983	0.660565	1.13096	54	JUP,RARA,TCF7L2,PIK3R3,RUNX1,MYC,STAT3,AKT1,BAD,MAPK3,PML,SOS1,AKT2,GRB2,IKBKB,RELA,RPS6KB2,MAP2K2,PIK3CB,PIK3R1,CCND1,KRAS,MAP2K1,SOS2,TCF7L1,NFKB1,NRAS,EIF4EBP1,PIK3R2,PPARD,MAPK1,MTOR	0.813791
REACTOME_TRANS_GOLGI_NETWORK_VESICLE_BUDDING	0.017982	0.665447	1.1386	52	RAB5C,TPD52,AP1B1,ARF1,FTH1,VAMP8,BLOC1S1,FTL,PIK3C2A,DNM2,TFRC,TGOLN2,GAK,IGF2R,AP1S1,ARRB1,BLOC1S3,CTSZ,HIP1R,SH3D19,GBF1,PICALM,SNAP23,SNX5,CLTA,NECAP1,VAMP2,NAPA,HSPA8,PUM1,SNAPIN,AP1M1,AP3S1	1.36938
REACTOME_TRANSCRIPTIONAL_REGULATION_OF_WHITE_ADIPOCYTE_DIFFERENTIATION	0.017982	0.650322	1.12112	67	NCOR2,SREBF1,MED15,MED24,NR2F2,RXRA,CCND3,NCOA3,TGFB1,MED29,TBL1XR1,CDK4,CEBPB,RELA,KLF4,KLF5,MED20,MED21,MED26,NCOA2,PPARA,NCOA1,NCOA6,SLC2A4,TGS1,MED19,MED25,MED31,ANGPTL4,HDAC3,MED16,MED18,MED22,MED7,MED1,PLIN1,PPARG,EP300,MED10,MED13L,MED8,NCOR1	0.557963
PID_IFNG_PATHWAY	0.017982	0.676096	1.14188	39	IRF1,IRF9,PRKCD,MAP3K11,STAT3,AKT1,MAPK3,JAK1,CBL,CEBPB,CAMK2D,DAPK1,PTPN2,CAMK2G,PIK3R1,CRKL,IFNGR1,MAP3K1,MAP2K1,RAP1B,PIAS4,PTGES2,SMAD7,RAP1A,STAT1,MAPK1,MTOR,RAPGEF1	0.775441
PID_VEGFR1_2_PATHWAY	0.017982	0.649937	1.12074	69	MAP2K3,PTPN6,PXN,PRKCA,PRKCD,SHB,SRC,ARF1,VEGFA,AKAP1,AKT1,FES,IQGAP1,MAPK3,MYOF,PTPRJ,VCL,DNM2,FBXW11,PTK2,CBL,GRB2,MAPKAPK2,RHOA,ITGAV,MAP2K2,PDPK1,PTK2B,PTPN2,CTNNA1,PIK3R1,PRKAG1,GAB1,HGS,MAPK14,PRKAB1,MAP2K1,PRKACA,CAV1,HSP90AA1,NCK1,MAPK1,NOS3,GRB10,MAP2K6,PLCG1,PRKAA2,SH2D2A	0.889017
BIOCARTA_PYK2_PATHWAY	0.017982	0.71061	1.18102	29	BCAR1,MAP2K3,PRKCA,RAC1,SRC,PAK1,SHC1,MAPK3,SOS1,CALM1,GRB2,MAP2K2,PTK2B,CALM2,CALM3,CRKL,MAP3K1,MAPK14,MAP2K1,GNAQ,JUN,MAPK1,HRAS,PLCG1	1.10426
REACTOME_PLATELET_AGGREGATION_PLUG_FORMATION	0.018981	0.678872	1.14207	36	BCAR1,RAPGEF3,SRC,CSK,SHC1,AKT1,PTPN1,SOS1,PTK2,TLN1,GRB2,PDPK1,RAP1B,RAP1A,VWF,SYK,F2,FGB,MPL,RAPGEF4	0.444705
PID_HIF2PATHWAY	0.018981	0.700736	1.17074	32	EFNA1,SP1,EGLN3,MMP14,ETS1,SLC2A1,VEGFA,BHLHE40,EPAS1,SLC11A2,SERPINE1,POU5F1,EGLN2,TCEB2,EGLN1,TCEB1,APEX1,CITED2,EIF3E	1.06653
PID_INTEGRIN_A9B1_PATHWAY	0.018981	0.741822	1.20957	21	BCAR1,PXN,RAC1,SRC,ITGB1,VEGFA,ADAM15,ADAM8,TGM2,PAOX	1.35297
PID_ECADHERIN_STABILIZATION_PATHWAY	0.018981	0.674131	1.14085	41	CDH1,DIAPH1,EFNA1,EPHA2,LPP,PLEKHA7,CTNND1,EGFR,MGAT3,VASP,GIT1,KIFC3,LIMA1,MET,VCL,NCKAP1,RHOA,AQP5,ACTN1,CTNNA1,PVRL2,PIP5K1C,ZYX,ENAH,NCK1,EXOC3,IGF1R,MYO6	1.08157
KEGG_NON_SMALL_CELL_LUNG_CANCER	0.018981	0.659237	1.12835	53	EGFR,ERBB2,PIK3R3,PRKCA,TGFA,RXRA,AKT1,BAD,MAPK3,SOS1,RASSF1,AKT2,CDK4,CDK6,GRB2,E2F1,MAP2K2,PDPK1,PIK3CB,RASSF5,STK4,PIK3R1,RXRB,CCND1,CASP9,KRAS,MAP2K1,SOS2,NRAS,FOXO3,PIK3R2,MAPK1,PRKCG,E2F2,FHIT,HRAS,PLCG1	0.580977
BIOCARTA_AT1R_PATHWAY	0.018981	0.698556	1.16977	33	EGFR,PRKCA,RAC1,SRC,PAK1,SHC1,MAPK3,MEF2D,SOS1,PTK2,CALM1,GRB2,MAP2K2,PTK2B,ATF2,CALM2,MEF2A,CALM3,MAP3K1,MAP2K1,GNAQ,JUN,MAPK1	1.058
REACTOME_UNFOLDED_PROTEIN_RESPONSE	0.01998	0.638815	1.10539	77	GSK3A,HDGF,LMNA,ERN1,SHC1,CALR,DDIT3,DDX11,PARN,PDIA5,SRPR,SYVN1,TLN1,ATF4,DNAJB11,NFYA,TPP1,ATF3,C19orf10,CTDSP2,EXOSC2,ADD1,EXOSC4,EXOSC7,EXTL3,XBP1,ARFGAP1,HYOU1,DNAJB9,KLHDC3,SERP1,ATF6,ATP6V0D1,DCP2,DDX12P,HERPUD1,ACADVL,CUL7,EIF2AK3,HSPA5,NFYB,PPP2R5B,SEC31A,YIF1A,ZBTB17,EXOSC5,PDIA6,TATDN2,WFS1,KDELR3,EXOSC3,FKBP14,MBTPS1	1.01477
PID_ECADHERIN_KERATINOCYTE_PATHWAY	0.01998	0.747919	1.21605	20	CDH1,JUP,CTNND1,EGFR,FMN1,PIP5K1A,RAC1,SRC,VASP,AKT1,AKT2,RHOA,CTNNA1,PIK3R1	1.30112
KEGG_DORSO_VENTRAL_AXIS_FORMATION	0.020979	0.718361	1.18247	24	SPIRE2,EGFR,ETV6,ETS1,MAPK3,SOS1,ETS2,GRB2,PIWIL4,SPIRE1,KRAS,MAP2K1,SOS2,NOTCH2,PIWIL2,MAPK1	0.504882
KEGG_RENAL_CELL_CARCINOMA	0.020979	0.648871	1.11801	66	EGLN3,PIK3R3,RAC1,TGFA,ETS1,PAK1,SLC2A1,VEGFA,AKT1,MAPK3,MET,SOS1,TGFB1,VEGFB,EPAS1,PAK4,AKT2,GRB2,ARNT2,MAP2K2,PIK3CB,EGLN2,PIK3R1,CRKL,GAB1,TCEB2,EGLN1,KRAS,MAP2K1,RAP1B,SOS2,TCEB1,NRAS,PDGFB,JUN,PIK3R2,RAP1A,MAPK1,RAPGEF1	0.825184
BIOCARTA_MET_PATHWAY	0.020979	0.687826	1.15527	35	PXN,SRC,ITGB1,PAK1,STAT3,MAPK3,MET,SOS1,PTK2,GRB2,DOCK1,MAP2K2,PTK2B,PIK3R1,CRKL,FOS,GAB1,ITGA1,MAP2K1,RAP1B,MAP4K1,JUN,PTEN,RAP1A,MAPK1,RAPGEF1	0.850277
BIOCARTA_EGFR_SMRTE_PATHWAY	0.021	0.81831	1.27405	11	NCOR2,RARA,EGFR,THRA,RXRA,MAP3K1,MAPK14,MAP2K1,THRB	0.453037
REACTOME_DIABETES_PATHWAYS	0.021978	0.616441	1.07959	127	GSK3A,HDGF,LMNA,IGFBP4,STX1A,ERN1,SHC1,CALR,DDIT3,DDX11,IGF2BP2,PARN,PDIA5,SRPR,SYVN1,IGFBP6,SEC11A,TLN1,ATF4,DNAJB11,ERO1L,IGF2BP3,NFYA,TPP1,ATF3,C19orf10,CTDSP2,EXOC1,EXOSC2,KLF4,ADD1,EXOSC4,EXOSC7,EXTL3,IGFBP3,XBP1,ARFGAP1,HYOU1,VAMP2,DNAJB9,KLHDC3,SERP1,SLC30A7,ATF6,ATP6V0D1,DCP2,DDX12P,HERPUD1,SPCS1,ACADVL,CUL7,EIF2AK3,HSPA5,NFYB,PPP2R5B,SEC31A,YIF1A,EXOC3,SPCS2,ZBTB17,EXOSC5,F2,PDIA6,TATDN2…	1.00674
REACTOME_ACTIVATION_OF_CHAPERONE_GENES_BY_XBP1S	0.021978	0.668424	1.13673	45	GSK3A,HDGF,LMNA,SHC1,DDX11,PDIA5,SRPR,SYVN1,TLN1,DNAJB11,TPP1,C19orf10,CTDSP2,ADD1,EXTL3,XBP1,ARFGAP1,HYOU1,DNAJB9,KLHDC3,SERP1,ATP6V0D1,DDX12P,ACADVL,CUL7,PPP2R5B,SEC31A,YIF1A,ZBTB17,PDIA6,TATDN2,WFS1,KDELR3	1.15968
REACTOME_KERATAN_SULFATE_BIOSYNTHESIS	0.022977	0.715585	1.1779	24	B4GALT1,B4GALT5,B3GNT1,B3GNT3,B4GALT2,B4GALT4,ST3GAL2,B4GALT3	0.865849
REACTOME_MHC_CLASS_II_ANTIGEN_PRESENTATION	0.022977	0.633752	1.0998	84	SPTBN2,AP1B1,AP2S1,CTSB,ARF1,KIF22,DYNC1LI2,AP2A1,AP2M1,CTSA,DNM2,CTSD,DYNLL1,KIF2C,ACTR1B,AP1S1,KIF11,KIF2A,KLC1,SAR1B,CANX,SEC23A,CLTA,CTSH,CTSS,HLA-DMA,AP2A2,AP2B1,CD74,KIF18A,KIF20A,RAB7A,AP1M1,KIF3B,KLC4,SEC24C,SEC31A,DCTN3,OSBPL1A,DCTN2,DCTN4,DCTN5,DNM1,KIF5A,LGMN,AP1M2,DYNC1I1,RACGAP1,SEC24B,SEC24D,CTSO,DYNC2H1	0.964529
REACTOME_MEIOTIC_SYNAPSIS	0.022977	0.642772	1.10831	68	DIDO1,LMNA,HIST2H2BE,SUN2,TERF2,H2AFX,HIST1H4B,REC8,STAG1,SYCP2,UBE2I,HIST1H2AC,HIST1H2BC,HIST2H2AA3,HIST2H2AA4,ATR,HIST1H2BF,HIST1H4D,HIST1H4E,TINF2,BRCA1,H2AFZ,HIST1H4C,HIST2H2AC,HIST4H4,SYNE2,TEX12,HIST1H2AB,HIST1H2BB,HIST1H2BL,HIST1H4J,TERF2IP,HIST1H2BD,HIST1H2BM,LMNB1,HIST1H2AJ,HIST1H2BN,STAG3,HIST1H2BE,HIST1H2BJ,HIST1H4K,RAD21	-0.0511264
PID_ERBB1_RECEPTOR_PROXIMAL_PATHWAY	0.022977	0.681089	1.14396	35	GSN,PTPN6,EGFR,PIK3R3,SRC,PAK1,SHC1,STAT3,MAPK3,PTPN1,SOS1,PTK2,TLN1,GRB2,PIK3CB,GNAI3,PIK3R1,GAB1,WASL,KRAS,PIP5K1C,NRAS,NCK1,PIK3R2,STAT1,MAPK1	0.81799
BIOCARTA_ERK_PATHWAY	0.022977	0.706868	1.16936	27	EGFR,MKNK2,SRC,ITGB1,MYC,SHC1,STAT3,MAPK3,SOS1,RPS6KA1,GRB2,MAP2K2,PTPRR,GNB1,MKNK1,MAP2K1,PPP2CA,GNAS,IGF1R,MAPK1	1.08276
REACTOME_TRAFFICKING_OF_AMPA_RECEPTORS	0.023976	0.706192	1.16581	26	AP2S1,PRKCA,EPB41L1,AP2A1,AP2M1,CAMK2D,MDM2,AP2A2,AP2B1,DLG1,PICK1,MYO6,PRKCG	0.855478
PID_MTOR_4PATHWAY	0.023976	0.641557	1.10622	68	DDIT4,EEF2K,PXN,SREBF1,EIF4A1,PLD1,PRKCA,RAC1,IRS1,AKT1,MAPK3,PDCD4,PML,CLIP1,DEPTOR,FBXW11,RPS6KA1,AKT1S1,EIF4B,IKBKB,RHOA,CDK2,MAP2K2,PDPK1,ATG13,TSC2,YWHAG,YWHAB,KRAS,MAP2K1,POLDIP3,YWHAH,YWHAZ,NRAS,RB1CC1,RICTOR,RPTOR,ULK1,YWHAQ,EIF4EBP1,RRAGC,SGK1,MAPK1,MAPKAP1,MTOR,SFN,RRAGA,TSC1,HRAS,RHEB,EIF4E,MLST8,RPS6KB1	0.907146
PID_PI3K_PLC_TRK_PATHWAY	0.023976	0.680567	1.14308	35	PRKCD,SRC,EPB41L1,SHC1,AKT1,BAD,SOS1,GRB2,AGAP2,PDPK1,PIK3R1,YWHAG,CCND1,CREB1,GAB1,YWHAB,KRAS,YWHAH,YWHAZ,GSK3B,NRAS,YWHAQ,FOXO3,SFN,EGR1,HRAS,NTRK1,PLCG1,STAT5A	0.878706
REACTOME_TRIGLYCERIDE_BIOSYNTHESIS	0.024975	0.673653	1.13329	36	ACACA,LPIN1,TECR,AGPAT1,LPCAT4,ACLY,ACSL5,AGPAT2,DGAT1,AGPAT3,ELOVL1,FASN,GPD1,AGPAT6,GPD1L,ACSL3,ELOVL6,LCLAT1,LPIN2	0.879069
KEGG_FRUCTOSE_AND_MANNOSE_METABOLISM	0.024975	0.695064	1.16126	32	HK2,PFKFB2,MPI,PFKFB3,TPI1,ALDOA,HK1,PFKL,PFKP,PMM2,TSTA3,AKR1B10,FUK,GMPPA,KHK,GMDS,GMPPB,PFKM,FBP1	1.15015
REACTOME_SIGNALING_BY_TGF_BETA_RECEPTOR_COMPLEX	0.025974	0.646888	1.11128	59	JUNB,NCOR2,PMEPA1,SMAD3,SP1,CGN,HDAC1,MYC,ARHGEF18,F11R,FURIN,PPP1CA,PPP1R15A,SKI,TGFB1,SMURF1,TGIF1,RHOA,SERPINE1,WWTR1,E2F4,PPP1CB,TGFBR2,XPO1,FKBP1A,MTMR4,PRKCZ,SKIL,TGIF2,SMAD7,RBL1,RPS27A,TRIM33,CCNT2,SMURF2,UBE2D3,UCHL5,ZFYVE9,E2F5,NCOR1,PPM1A,STUB1,UBE2D1,MEN1,PARD3	0.892528
KEGG_LYSOSOME	0.026973	0.618931	1.08115	114	AP1S3,HEXB,AP1B1,CD63,CTSB,LIPA,NAGLU,TCIRG1,ACP2,ATP6V0B,CD68,GBA,IDUA,LAPTM4B,NAGA,SCARB2,AP3D1,AP4M1,ARSA,HYAL1,PLA2G15,AP3S2,ATP6V0A1,CTSA,GGA3,MAN2B1,SLC11A2,CTSD,IGF2R,SLC11A1,TPP1,ABCB9,AP1S1,CD164,CTSZ,GALC,GGA1,HGSNAT,ATP6V1H,CTSE,NAPSA,NPC1,AP3M2,CLTA,CTSH,CTSS,LAPTM4A,ATP6V0C,ATP6V0D1,CTSW,FUCA1,GLB1,AP1M1,AP3S1,PSAP,SLC17A5,ASAH1,M6PR,CLTB,LGMN,MCOLN1,NEU1,PPT2,AP1M2,AP4S1,CLTCL1,GAA,…	0.926156
KEGG_ADHERENS_JUNCTION	0.027972	0.639968	1.10469	72	ACTB,CDH1,PTPN6,PVRL4,SMAD3,TCF7L2,ACTN4,CTNND1,EGFR,ERBB2,LMO7,PTPRF,RAC1,SRC,CSNK2B,IQGAP1,MAPK3,MET,PTPN1,PTPRJ,VCL,WASF2,BAIAP2,FARP2,RHOA,ACTG1,INSR,ACTN1,CTNNA1,PTPRB,TGFBR2,PVRL2,WASL,PVRL1,TCF7L1,YES1,PTPRM,TJP1,ACP1,FER,IGF1R,MAPK1,RAC3,CSNK2A1,EP300,NLK,SSX2IP,FYN,PARD3	1.01818
PID_P53_DOWNSTREAM_PATHWAY	0.028971	0.61079	1.07087	134	BCL2L1,DDIT4,EPHA2,LIF,NDRG1,SP1,BCL2L2,CD82,DUSP1,EGFR,PIDD,TGFA,BBC3,BCL6,PCBP4,PLK3,KAT2A,MAP4K4,MET,PML,MCL1,BCL2L14,CTSD,NFYA,PRMT1,S100A2,SERPINE1,ATF3,BAX,BTG2,CEBPZ,E2F1,FAS,FDXR,MDM2,NFYC,TNFRSF10B,TP53BP2,TP63,BAK1,BNIP3L,DDB2,GDF15,IGFBP3,PYCARD,TNFRSF10C,TP53I3,TSC2,VDR,ARID3A,PRKAB1,SMARCA4,BDKRB2,CSE1L,PMAIP1,RFWD2,AIFM2,GPX1,MLH1,PCNA,TADA2B,CAV1,CDKN1A,JUN,NFYB,PTEN,RCHY1,RNF144B,…	0.669967
REACTOME_SIGNALING_BY_SCF_KIT	0.02997	0.63594	1.09887	74	GSK3A,PTPN6,PIK3R3,PRKCA,RAC1,SRC,STAT3,AKT1,BAD,FES,GRB7,MAPK3,SOS1,CDKN1B,LYN,AKT1S1,AKT2,CBL,GRB2,RPS6KB2,THEM4,MAP2K2,MDM2,NR4A1,PDPK1,VAV1,PIK3R1,TSC2,CREB1,YWHAB,CASP9,KRAS,MAP2K1,YES1,NRAS,RICTOR,CDKN1A,FER,FOXO3,LCK,PIK3R2,PTEN,STAT1,KITLG,MAPK1,MAPKAP1,MTOR,SH2B3,GRB10,HRAS,STAT5A,STAT5B,FYN,MLST8,SOCS1,TEC,CHUK,PIK3CA	0.55822
PID_LYMPH_ANGIOGENESIS_PATHWAY	0.02997	0.710119	1.1689	24	ITGB1,SHC1,AKT1,MAPK3,SOS1,RPS6KA1,GRB2,ITGA2,PIK3R1,CREB1,MAPK14,ITGA1	0.865607
KEGG_PEROXISOME	0.02997	0.633852	1.09616	76	ECH1,PMVK,PRDX5,ACAA1,ACOX1,MPV17,PXMP4,ACSL5,PECR,PEX11B,PEX6,AGPS,IDH1,PEX26,AMACR,FAR2,PEX11G,PEX14,PEX19,SOD2,XDH,CAT,PIPOX,ACSL3,MVK,PAOX,PEX10,ACOT8,DECR2,GSTK1,NUDT19,PEX12,SCP2,SOD1,PEX16,PEX5,DHRS4,EHHADH,FAR1,GNPAT,IDH2,PRDX1,PXMP2,ACOX3,BAAT,CROT,HMGCL,ACSL1,EPHX2,HSD17B4,PEX2	0.634234
KEGG_ALDOSTERONE_REGULATED_SODIUM_REABSORPTION	0.02997	0.670256	1.13309	40	ATP1B1,SCNN1A,PIK3R3,PRKCA,IRS1,SLC9A3R2,MAPK3,ATP1A1,FXYD4,INSR,NEDD4L,PDPK1,PIK3CB,PIK3R1,KRAS,ATP1A2,PIK3R2,SGK1,MAPK1,PRKCG,SFN	0.564014
BIOCARTA_CACAM_PATHWAY	0.02997	0.774429	1.23189	14	CALM1,CAMK2D,CALM2,CAMK2G,CALM3,CREB1	1.32798
REACTOME_PI3K_EVENTS_IN_ERBB2_SIGNALING	0.030969	0.666533	1.12799	41	ERBB3,GSK3A,EGFR,ERBB2,AKT1,BAD,CDKN1B,AKT1S1,AKT2,GRB2,RPS6KB2,THEM4,MDM2,NR4A1,PDPK1,PIK3R1,TSC2,CREB1,EREG,GAB1,HBEGF,CASP9,RICTOR,CDKN1A,FOXO3,PTEN,MAPKAP1,MTOR	0.625542
PID_AJDISS_2PATHWAY	0.030969	0.660288	1.12473	47	CDH1,JUP,PTPN6,RIN2,CTNND1,EGFR,RAC1,SRC,CABLES1,IQGAP1,MET,PTPN1,DNM2,GNA13,GNA12,ABL1,CASP3,CTNNA1,HGS,RAB7A,MMP7,NME1,SNX1,CBLL1,IGF1R	1.05829
REACTOME_SIGNALING_BY_ILS	0.031968	0.62427	1.08786	99	PTPN6,TMEM189-UBE2V1,PIK3R3,SQSTM1,MYD88,SHC1,STAT3,BLNK,IL1R2,MAPK3,PELI1,SOS1,JAK1,LYN,TOLLIP,CBL,GRB2,IKBKB,IL1RN,INPPL1,RELA,MAP2K2,PIK3CB,PTK2B,VAV1,IL1RAP,IL2RB,NOD2,PIK3R1,RIPK2,CRKL,IL18,SKP1,YWHAB,KRAS,MAP2K1,PRKACB,YES1,YWHAZ,JAK3,MAP3K8,NFKB2,NRAS,IRAK4,LCK,MAP3K3,PIK3R2,STAT1,IL6R,MAPK1,RAPGEF1,SOCS3,SYK,TNIP2,UBE2N,CSF2,HRAS,MAP2K6,STAT5A,STAT5B,TAB1,TRAF6,FYN,PELI2,TEC,TYK2,CHUK,IL5…	0.502192
REACTOME_SIGNALING_BY_FGFR	0.031968	0.621206	1.08393	107	GSK3A,ITPR3,PRKCA,PRKCD,PRKCE,SRC,ADCY6,SHC1,AKT1,BAD,MAPK3,SOS1,CDKN1B,FRS3,PPP2R1A,ADCY7,AKT1S1,AKT2,CALM1,CBL,GRB2,RPS6KB2,THEM4,MAP2K2,MDM2,NR4A1,PDPK1,SPRY2,ADRBK1,CALM2,PIK3R1,TSC2,CALM3,CREB1,GAB1,MKNK1,PRKAR1A,YWHAB,CASP9,KRAS,MAP2K1,PRKACB,NRAS,PPP2CA,PRKACA,RICTOR,CDKN1A,FGFR3,FOXO3,PTEN,RPS27A,MAPK1,MAPKAP1,MTOR,PRKCG,PRKAR1B,ADCY9,HRAS,PLCG1,FGF18,FGF22,FGFR4,IL17RD,MLST8,PRKAR2A	0.704732
KEGG_GLYCEROPHOSPHOLIPID_METABOLISM	0.031968	0.63406	1.09562	74	DGKA,PLA2G6,CHKA,GPD2,PLD1,AGPAT1,DGKQ,LPCAT4,PCYT2,PPAP2B,AGPAT2,DGKD,DGKH,MBOAT2,PLA2G15,AGPAT3,CDS2,DGKG,ETNK1,GPD1,LYPLA2,AGPAT6,CHKB,GPD1L,MBOAT7,PISD,PPAP2C,LPCAT3,ACHE,CDS1,LCLAT1,LYPLA1,MBOAT1,CDIPT,DGKE,DGKZ,GNPAT,PGS1,PTDSS1	0.590388
PID_EPHA_FWDPATHWAY	0.031968	0.681925	1.14192	33	EFNA1,EFNA5,EPHA2,SRC,CDK5,EFNA3,LYN,VAV2,CBL,RHOA,EFNA2,CRKL,NGEF,YES1,LCK,EPHA1,PLCG1,ARHGEF15,EPHA4,FYN	0.516274
KEGG_GLYCEROPHOSPHOLIPID_METABOLISM	0.031968	0.63406	1.09562	74	DGKA,PLA2G6,CHKA,GPD2,PLD1,AGPAT1,DGKQ,LPCAT4,PCYT2,PPAP2B,AGPAT2,DGKD,DGKH,MBOAT2,PLA2G15,AGPAT3,CDS2,DGKG,ETNK1,GPD1,LYPLA2,AGPAT6,CHKB,GPD1L,MBOAT7,PISD,PPAP2C,LPCAT3,ACHE,CDS1,LCLAT1,LYPLA1,MBOAT1,CDIPT,DGKE,DGKZ,GNPAT,PGS1,PTDSS1	0.590388
BIOCARTA_PTDINS_PATHWAY	0.032967	0.722984	1.18227	22	GSK3A,ARHGEF2,PRKCE,RAC1,ARF1,AKT1,BAD,JAG1,AP2A1,AP2M1,LYN,VAV2,PFKL,PFKP,PDPK1,PRKCZ,PFKM,GSK3B	1.09314
BIOCARTA_CBL_PATHWAY	0.033	0.797261	1.24989	12	EGFR,PRKCA,SRC,MET,CBL,GRB2,SH3GLB2,SH3GLB1	0.843044
REACTOME_METABOLISM_OF_NUCLEOTIDES	0.033966	0.637881	1.09988	68	GUK1,TK2,ADSL,TXNRD1,UPP2,CMPK1,PNP,ATIC,CAD,NME1-NME2,NME2,RRM2,TK1,UCK2,GMPR2,GMPS,NME4,TYMP,ADK,DGUOK,TXN,ADA,GLRX,NT5C,NT5C2,XDH,CAT,GSR,NT5E,AMPD2,AMPD3,DPYD,ADSS,APRT,GPX1,NME1,RRM2B,TYMS,AK1,UMPS,DCK,DTYMK,IMPDH2,NT5C1B	0.846278
REACTOME_FACTORS_INVOLVED_IN_MEGAKARYOCYTE_DEVELOPMENT_AND_PLATELET_PRODUCTION	0.033966	0.61393	1.07323	118	RAD51B,WEE1,EHD1,HBG2,IRF1,RAC1,HDAC1,KIF22,MAFK,AKAP1,CABLES1,CDK5,IRF2,DOCK9,GATA6,H3F3B,HIST1H3C,ITPK1,CBX5,HIST2H3A,HIST2H3C,IRF3,KIF2C,CDK2,DOCK1,DOCK5,JMJD1C,KIF11,KIF2A,KLC1,MAFG,ABL1,KIFC1,MAFF,DOCK6,H3F3A,HIST1H3B,HIST1H3H,PRKAR1A,RCOR1,PRKACB,CABLES2,EHD2,KIF18A,KIF20A,PRKACA,RAD51C,SIN3A,VPS45,CAPZA2,KIF3B,KLC4,HIST1H3I,HDAC2,HIST1H3D,KIF5A,PRKAR1B,SH2B3,AK3,EP300,MFN1,MFN2,RACGAP1,SH2…	0.355502
REACTOME_INTERFERON_ALPHA_BETA_SIGNALING	0.033966	0.643374	1.10525	59	PTPN6,IFI35,IRF1,IRF9,OAS1,IRF2,ISG20,PTPN1,JAK1,IRF3,ADAR,IRF6,OAS3,OASL,GBP2,IFIT2,ISG15,OAS2,IFIT3,PSMB8,MX1,STAT1,HLA-C,IFNAR2,SOCS3,EGR1,HLA-A,RNASEL,IP6K2,MX2,IFIT1,SOCS1,STAT2,TYK2,XAF1,IFNAR1,IRF7	0.848319
KEGG_AXON_GUIDANCE	0.033966	0.61253	1.07161	122	EFNA1,EFNA5,EPHA2,SEMA4B,SRGAP1,PLXNB1,RAC1,ABLIM1,CFL1,EPHB4,ITGB1,LIMK2,PAK1,PLXNB2,RGS3,RHOD,CDK5,EFNA3,FES,MAPK3,MET,PLXNA2,SEMA4G,ABLIM2,EFNA4,PAK4,PTK2,SEMA4A,RHOA,ARHGEF12,EFNA2,GNAI2,NFAT5,NFATC2,NRP1,PPP3R1,ABL1,GNAI3,EFNB2,NGEF,SEMA3C,SEMA4C,SRGAP3,KRAS,PPP3CA,RND1,GSK3B,NFATC4,NRAS,SEMA3B,SEMA6C,ABLIM3,NCK1,ROCK2,MAPK1,DPYSL2,EPHA1,PPP3CB,RAC3,SEMA3G,HRAS,LIMK1,NTN4,SEMA3A,SEMA6A,EPHA4…	0.616917
REACTOME_MEMBRANE_TRAFFICKING	0.035964	0.615014	1.07482	117	GJC2,RAB5C,TPD52,VPS37B,AP1B1,CHMP3,SRC,ARF1,FTH1,GJB3,VAMP8,VPS37C,BLOC1S1,CHMP4B,FTL,PIK3C2A,VPS28,AP2M1,CHMP2A,CHMP4A,DNM2,GJA4,TFRC,TGOLN2,COPZ1,GAK,GJB4,IGF2R,STAM2,AP1S1,ARRB1,BLOC1S3,CTSZ,HIP1R,SAR1B,SH3D19,GBF1,PICALM,SEC23A,SNAP23,SNX5,ARFGAP1,CHMP4C,CLTA,GJB5,HGS,NECAP1,VAMP2,NAPA,CHMP5,HSPA8,PUM1,SNAPIN,TJP1,AP1M1,AP3S1,COPB1,COPB2,RPS27A,SEC24C,SEC31A,VPS25,M6PR,MYO6,CLTB,DNM1,GJA9,ST…	1.0928
REACTOME_DOWNSTREAM_SIGNALING_OF_ACTIVATED_FGFR	0.035964	0.621686	1.08236	96	GSK3A,ITPR3,PRKCA,PRKCD,PRKCE,ADCY6,SHC1,AKT1,BAD,MAPK3,SOS1,CDKN1B,FRS3,ADCY7,AKT1S1,AKT2,CALM1,GRB2,RPS6KB2,THEM4,MAP2K2,MDM2,NR4A1,PDPK1,ADRBK1,CALM2,PIK3R1,TSC2,CALM3,CREB1,GAB1,PRKAR1A,YWHAB,CASP9,KRAS,MAP2K1,PRKACB,NRAS,PRKACA,RICTOR,CDKN1A,FGFR3,FOXO3,PTEN,MAPK1,MAPKAP1,MTOR,PRKCG,PRKAR1B,ADCY9,HRAS,PLCG1,FGF18,FGF22,FGFR4,MLST8,PRKAR2A	0.663075
KEGG_NOTCH_SIGNALING_PATHWAY	0.035964	0.657186	1.11945	47	NCOR2,CTBP2,HES1,MAML2,HDAC1,LFNG,MAML3,DTX4,JAG1,KAT2A,DVL3,HES5,DVL1,DVL2,PSEN2,DTX3L,NUMB,DTX3,DLL3,MFNG,APH1A,PSEN1,ADAM17,PSENEN,NOTCH2,CTBP1,DTX2,HDAC2,CIR1,DLL1,DLL4,EP300,MAML1,RFNG	0.611964
REACTOME_MEIOSIS	0.036963	0.617147	1.07685	107	DIDO1,LMNA,MLH3,MSH5,HIST2H2BE,SUN2,TERF2,H2AFX,H3F3B,HIST1H3C,HIST1H4B,REC8,STAG1,SYCP2,UBE2I,CDK4,HIST1H2AC,HIST1H2BC,HIST2H2AA3,HIST2H2AA4,HIST2H3A,HIST2H3C,RBBP8,CDK2,ATR,HIST1H2BF,HIST1H4D,HIST1H4E,TINF2,BRCA1,H2AFZ,H3F3A,HIST1H3B,HIST1H3H,HIST1H4C,HIST2H2AC,HIST4H4,SYNE2,TEX12,HIST1H2AB,HIST1H2BB,HIST1H2BL,HIST1H4J,TERF2IP,HIST1H2BD,HIST1H2BM,LMNB1,MLH1,RAD51C,RPA3,ATM,HIST1H2AJ,HIST1H2BN,M…	-0.134802
REACTOME_SIGNALING_BY_FGFR_IN_DISEASE	0.036963	0.613087	1.07239	121	GSK3A,MYO18A,BCR,ITPR3,PRKCA,PRKCD,PRKCE,SRC,ADCY6,CUX1,SHC1,STAT3,AKT1,BAD,MAPK3,SOS1,CDKN1B,FRS3,PPP2R1A,ADCY7,AKT1S1,AKT2,CALM1,CBL,GRB2,RPS6KB2,THEM4,MAP2K2,MDM2,NR4A1,PDPK1,SPRY2,ADRBK1,CALM2,PIK3R1,TSC2,CALM3,CREB1,GAB1,MKNK1,PRKAR1A,YWHAB,CASP9,KRAS,MAP2K1,PRKACB,NRAS,PPP2CA,PRKACA,RICTOR,CDKN1A,FGFR3,FOXO3,PTEN,RPS27A,STAT1,CNTRL,MAPK1,MAPKAP1,MTOR,PRKCG,PRKAR1B,ADCY9,HRAS,PLCG1,STAT5A,ST…	0.692383
REACTOME_MRNA_SPLICING	0.036963	0.620309	1.08145	101	HNRNPL,PABPN1,PCBP1,PCBP2,SF3B4,CD2BP2,CPSF1,DDX23,HNRNPF,LSM2,SF3B2,HNRNPUL1,POLR2A,U2AF2,POLR2H,SNRPD3,CPSF3,HNRNPA3,PTBP1,GTF2F2,HNRNPA1,POLR2E,SF3B1,MAGOH,PRPF6,RNPS1,SF3B14,SNRNP200,SRSF9,CSTF1,DNAJC8,EFTUD2,POLR2L,SNRNP70,SNRPE,FUS,HNRNPC,NCBP2,NFX1,POLR2C,SF3B3,SNRPA,SNRPB,SRRM1,SRSF4,SRSF7,CSTF3,HNRNPU,NHP2L1,RBM8A,SNRPD1,SRSF2,SRSF3,SRSF5,SUGP1,HNRNPM,POLR2G,CPSF2,SNRNP40,SNRPG,YBX1,POLR…	1.40038
PID_NFAT_3PATHWAY	0.036963	0.647721	1.10863	53	BCL2L1,PRKCA,PRKCD,PRKCE,BAD,MAPK3,MEF2D,PRKCH,BAX,FKBP8,NFATC2,NR4A1,PPP3R1,CASP3,KPNA2,XPO1,YWHAG,FKBP1A,KPNB1,MAP3K1,MAPK14,PRKCZ,YWHAB,PPP3CA,YWHAH,YWHAZ,GSK3B,MAP3K8,PRKACA,YWHAQ,CSNK1A1,PRKCG,SFN,NUP214,PPP3CB,CSNK2A1,EP300	0.950503
PID_TRKR_PATHWAY	0.037962	0.63806	1.09776	61	ARHGAP32,RAC1,SQSTM1,SHC1,STAT3,GIPC1,MAPK3,RIT1,SOS1,FRS3,MCF2L,RHOG,GRB2,RHOA,DOCK1,NEDD4L,ABL1,PIK3R1,CCND1,CRKL,FAIM,GAB1,NTF4,PRKCZ,KRAS,MAP2K1,RAP1B,SHC3,NRAS,EHD4,PRKCI,RAP1A,MAPK1,RAPGEF1,DNM1,DYNLT1,HRAS,NTRK1,PLCG1,SH2B1	0.714124
BIOCARTA_GSK3_PATHWAY	0.037962	0.698599	1.15328	26	EIF2AK2,MYD88,AKT1,TIRAP,TOLLIP,DVL1,RELA,PDPK1,PIK3R1,CCND1,AXIN1,GSK3B,LY96,NFKB1,PPP2CA	0.708526
REACTOME_TRAFFICKING_OF_GLUR2_CONTAINING_AMPA_RECEPTORS	0.038961	0.764963	1.21683	14	AP2S1,PRKCA,AP2A1,AP2M1,AP2A2,AP2B1,PICK1,PRKCG	0.940167
PID_PI3KCI_PATHWAY	0.038961	0.654278	1.11529	48	ADAP1,PIK3R3,RAC1,SRC,ARF1,BLNK,CYTH1,LYN,INPPL1,RHOA,ARAP3,PDPK1,PIK3CB,PIK3R1,KRAS,YES1,NRAS,PLEKHA1,FOXO3,HSP90AA1,ITK,LCK,PIK3R2,PTEN,RAP1A,SGK1,SYK,CYTH2,CYTH3,HRAS,PLCG1,ARF6,FYN,PLEKHA2	0.777135
KEGG_CELL_ADHESION_MOLECULES_CAMS	0.038961	0.61256	1.07084	118	CDH1,CLDN16,SDC1,SDC4,CNTNAP1,ITGA6,PTPRF,ITGB1,ITGB8,CLDN4,F11R,CLDN1,CLDN15,CLDN6,CLDN7,OCLN,GLG1,ITGAV,CD58,HLA-DMA,PVRL2,ITGB7,MPZL1,PVRL1,SDC3,CD4,CDH3,PTPRM,CD6,ESAM,CLDN10,CLDN9,HLA-C,PVR,CD274,CLDN18,CLDN23,HLA-A	0.850104
KEGG_CIRCADIAN_RHYTHM_MAMMAL	0.038961	0.772676	1.22229	13	CSNK1E,NR1D1,PER2,BHLHE40,CSNK1D,PER1,NPAS2,BHLHE41,CLOCK,CRY2,PER3,ARNTL	0.527698
REACTOME_CELL_CYCLE_MITOTIC	0.03996	0.588763	1.04329	294	CENPT,CKS1B,CSNK1E,NUMA1,POLD4,TK2,WEE1,CENPA,POLD3,PSME2,CDC25B,HDAC1,MYC,CCND3,CDC20,ORC2,POLA2,PPP2R5D,RANGAP1,RRM2,CDC6,CDKN1B,CLASP1,CLIP1,CSNK1D,PPP2R1A,RPS27,STAG1,TUBA4A,CDC27,CDK4,CDK6,DYNLL1,KIF2C,NUP133,PSMB3,PSMC6,TUBB,CDCA8,CDK2,CENPM,E2F1,E2F4,KIF2A,PSMB9,PSMD1,PSMD9,UBE2C,ANAPC11,CENPO,CEP192,DHFR,MAPRE1,PLK1,POLD1,PPP2R1B,PPP2R2A,SDCCAG8,TUBB4B,TUBG2,UBE2E1,XPO1,YWHAG,ANAPC2,ANAPC…	0.804784
PID_AVB3_OPN_PATHWAY	0.03996	0.684837	1.14213	31	BCAR1,GSN,MAP3K14,PIP5K1A,RAC1,MAPK3,CD44,ILK,RELA,RHOA,ITGAV,PTK2B,PIK3R1,FOS,MAP3K1,NFKBIA,NFKB1,JUN,ROCK2,MAPK1,SYK	1.03433
KEGG_CHEMOKINE_SIGNALING_PATHWAY	0.03996	0.598164	1.05372	177	BCAR1,GSK3A,PXN,PIK3R3,PLCB3,PRKCD,RAC1,ADCY6,CSK,GRK6,PAK1,SHC1,STAT3,AKT1,CXCL2,GNG12,MAPK3,SOS1,LYN,PTK2,VAV2,ADCY7,AKT2,GRB2,GRK5,IKBKB,RELA,RHOA,ARRB1,CCR10,GNAI2,GNG3,PIK3CB,PTK2B,VAV1,ADRBK1,GNAI3,PIK3R1,CRKL,GNB1,NFKBIA,PRKCZ,WASL,CCL28,KRAS,MAP2K1,PRKACB,RAP1B,SHC3,SOS2,CXCL1,GSK3B,JAK3,NFKB1,NRAS,PRKACA,CCL24,FOXO3,ITK,PIK3R2,RAP1A,ROCK2,STAT1,MAPK1,ARRB2,GRK4,ADCY9,GNB5,GNG5,HRAS,NFKBI…	0.581702
BIOCARTA_BCR_PATHWAY	0.03996	0.676813	1.13336	33	PRKCA,RAC1,SHC1,BLNK,MAPK3,SOS1,LYN,CALM1,GRB2,NFATC2,VAV1,CALM2,CALM3,FOS,MAP3K1,MAPK14,MAP2K1,PPP3CA,CD79A,NFATC4,JUN,SYK,PPP3CB,HRAS,PLCG1	0.764089
BIOCARTA_MTA3_PATHWAY	0.03996	0.742482	1.19999	18	CDH1,HSPB1,HDAC1,MBD3,ALDOA,TUBA4A,CTSD,MTA3,TUBA4B,TUBA1C,GAPDH	1.9539
PID_RHOA_PATHWAY	0.040959	0.659573	1.11924	43	DIAPH1,MAP2K3,MKL1,PIP5K1A,PLD1,CFL1,ITGB1,LIMK2,PKN2,SRF,VCL,CDKN1B,PKN1,TLN1,EZR,RHOA,ATF2,FOS,PRKCZ,SLC9A1,CYR61,PIP5K1C,SCAI,MAPK12,JUN,PTEN,ROCK2,PIP5K1B,CIT,LIMK1,MAP2K6	0.823262
BIOCARTA_PAR1_PATHWAY	0.040959	0.671352	1.1276	35	ARHGEF1,ARHGEF2,PRKCA,ARHGEF16,ARHGEF3,ARHGEF18,GNA13,GNA12,RHOA,ARHGEF12,PPP1R12B,PTK2B,PIK3R1,ARHGEF7,GNB1,ARHGEF10,ARHGEF11,ARHGEF19,GNAQ	0.694403
REACTOME_SIGNALING_BY_HIPPO	0.041958	0.733022	1.18697	19	AMOTL2,WWC1,DVL2,TJP2,WWTR1,LATS2,STK4,CASP3,YAP1,YWHAB,MOB1B,SAV1,STK3,TJP1	0.608653
REACTOME_RECYCLING_PATHWAY_OF_L1	0.041958	0.715165	1.16948	22	RPS6KA4,AP2S1,SRC,AP2A1,AP2M1,DNM2,RPS6KA1,RPS6KA2,EZR,NUMB,CLTA,AP2A2,AP2B1,MAPK1,DNM1,DPYSL2	1.20455
REACTOME_ADHERENS_JUNCTIONS_INTERACTIONS	0.042957	0.698264	1.15291	25	CDH1,JUP,PVRL4,CTNND1,CTNNA1,PVRL2,CDH24,PVRL1,CDH3,CDH13,PVR	0.933365
PID_RAC1_PATHWAY	0.044955	0.645316	1.10415	52	BCAR1,CDH1,MAP2K3,PIP5K1A,RAC1,CFL1,MAP3K11,PAK1,STAT3,ACTR3,IQGAP1,IQGAP3,WASF2,ARHGDIA,BAIAP2,NCKAP1,ARPC2,ARPC4,ATF2,CTNNA1,MAP2K7,MAP3K1,MAPK14,NOXA1,NOXO1,PIP5K1C,BRK1,JUN,ABI2,ARHGAP5,PIP5K1B,CYBA,ARPC1B,LIMK1,MAP2K6,RACGAP1,STAT5A,ACTR2	1.15471
KEGG_JAK_STAT_SIGNALING_PATHWAY	0.044955	0.604571	1.06	135	BCL2L1,CLCF1,LIF,PTPN6,IL4R,IRF9,PIK3R3,STAT6,CBLC,MYC,SPRED2,STAT3,AKT1,CCND3,SOS1,CTF1,IL11,JAK1,OSMR,SPRY4,AKT2,CBL,GRB2,STAM2,IL11RA,IL20RA,IL23A,PIK3CB,SPRY2,IL2RB,PIK3R1,CCND1,CISH,IFNGR1,IFNGR2,CBLB,SOS2,IL20RB,JAK3,PIAS4,SOCS7,PIK3R2,STAT1,IFNAR2,IL10RB,IL26,IL6R,LEPR,SOCS3,IL22RA1,MPL,STAM,CSF2,EP300,STAT5A,STAT5B,IL12RB1,SOCS1,SOCS5,STAT2,TYK2,IFNAR1,IL15RA,IL5RA,IL6ST,PIAS3,PIK3CA,SOCS…	0.347249
KEGG_THYROID_CANCER	0.044955	0.683182	1.13543	29	CDH1,TCF7L2,TPM3,CCDC6,MYC,NCOA4,RXRA,MAPK3,PAX8,MAP2K2,RXRB,CCND1,KRAS,MAP2K1,TCF7L1,NRAS,MAPK1,PPARG,HRAS,NTRK1	0.881276
PID_CIRCADIAN_PATHWAY	0.045954	0.752666	1.20078	15	CSNK1E,NR1D1,PER2,BHLHE40,PER1,NPAS2,ATR,TIMELESS,CLOCK,CRY2,ARNTL,WDR5,CRY1	0.444153
PID_TELOMERASE_PATHWAY	0.045954	0.633399	1.09109	65	RAD9A,SMAD3,SP1,EGFR,IRF1,NR2F2,HDAC1,MYC,SMG5,AKT1,MAPK3,SP3,TERF2,TGFB1,CDKN1B,HUS1,E2F1,ABL1,TINF2,XRCC6,CCND1,FOS,NCL,HNRNPC,PTGES3,TERF2IP,XRCC5,ZNFX1,MAX,NFKB1,SIN3A,ATM,HSP90AA1,JUN,PARP2,IFNAR2,MAPK1,MTOR,MXD1,RAD1,HDAC2,NBN,ACD,PIF1,RPS6KB1,SIN3B,TNKS	0.894243
PID_MAPK_TRK_PATHWAY	0.045954	0.676748	1.13066	32	MAP2K3,PRKCD,RUSC1,CDK5,MAP3K2,MAPK3,RIT1,SRF,RPS6KA1,MAPKAPK2,CREB1,FOS,MAPK14,KRAS,MAP2K1,RAP1B,NRAS,EHD4,RAP1A,MAP2K5,MAPK1,EGR1,MAPK7,HRAS,MAP2K6	0.714559
BIOCARTA_MONOCYTE_PATHWAY	0.046	0.799231	1.23288	10	ITGB1,CD44,ITGB2	1.21373
REACTOME_INTERACTION_BETWEEN_L1_AND_ANKYRINS	0.046953	0.727215	1.17757	19	SPTBN1,SPTBN2,ANK1,ANK3,SPTBN4,SPTAN1	0.367082
REACTOME_ASPARAGINE_N_LINKED_GLYCOSYLATION	0.046953	0.628283	1.08717	77	B4GALT1,B4GALT5,MGAT3,MGAT4B,B4GALT2,B4GALT4,EDEM2,MPI,CALR,MCFD2,MGAT1,MGAT5,MLEC,DPAGT1,MOGS,PMM2,DPM2,SAR1B,CANX,DAD1,DOLPP1,GMPPA,SEC23A,B4GALT3,GMPPB,RPN2,DDOST,DPM1,MAN1B1,RPN1,FUT8,ALG1,ALG12,ALG9,EDEM3,MAN1A2,RFT1,SEC24C,SEC31A,UGGT1,ALG14,DPM3	0.952772
PID_TCR_PATHWAY	0.046953	0.635805	1.09452	63	PTPN6,MAP3K14,PRKCA,PRKCE,CSK,SHC1,STIM1,AKT1,BCL10,DBNL,SOS1,STK39,ORAI1,CBL,GRB2,IKBKB,SH3BP2,PDPK1,RASSF5,VAV1,CD247,KRAS,CD3E,CD4,MAP3K8,MAP4K1,NRAS,ITK,LCK,NCK1,PTEN,RAP1A,CARD11,PAG1,HRAS,PLCG1,TRAF6,FYN,CD3D,CHUK	0.268867
BIOCARTA_CHREBP2_PATHWAY	0.04995	0.658978	1.1152	41	ACACA,MLX,PPP2R5D,PRKAB2,PKLR,PPP2R1A,FASN,PPP2R2C,PPP2R4,PPP2R1B,PPP2R2A,PRKAG1,YWHAG,PPP2R5A,PRKAB1,PRKAR1A,YWHAB,PRKACB,YWHAH,YWHAZ,PPP2CA,PRKACA,YWHAQ,PPP2R5B,PPP2R5C,PPP2R5E,PRKAG2,PRKAR1B	0.89773

## Sheet: E3
Supplementary Data File 1: GSEA enriched pathways for each chromatin state (E3)
pathway	pval	ES	NES	size	leadingEdge	exprmean_centered
REACTOME_TRANSLATION	0.000999001	0.686271	1.28844	149	EIF2B5,RPS28,EEF1D,EIF4G1,RPL23,RPS19,EIF2S1,EIF4A1,RPL10A,RPL3,RPL6,RPS15A,RPS5,RPS7,EEF1G,EIF5,ETF1,PABPC1,RPL27,RPL37A,RPN1,RPS2,RPS24,EIF2S2,EIF3E,EIF4B,EIF4H,RPL21,RPL28,RPL35A,RPL3L,RPL4,SRPR,EEF1B2,EIF2B1,EIF3F,EIF3H,RPL15,RPL19,RPL30,RPL7,RPL8,SSR3,EEF2,EIF3A,EIF3FP3,EIF3I,EIF3J,EIF4A2,RPL11,RPL13,RPL5,RPL7A,RPS10,RPS20,RPS27,SEC61B,SRP19,DDOST,EIF2B3,EIF2B4,EIF3B,RPL14,RPL37,RPLP0,RPS11,…	2.43083
REACTOME_TCA_CYCLE_AND_RESPIRATORY_ELECTRON_TRANSPORT	0.000999001	0.627626	1.1713	110	NDUFA7,SDHD,ADHFE1,COX5A,NDUFB2,NDUFC2,ACO2,CYC1,IDH1,NDUFB8,SDHC,ATP5E,COX4I1,DLST,NDUFA10,NDUFA2,NDUFA9,NDUFS3,PDK1,SUCLG1,ATP5B,ATP5L,COX6A1,NDUFS1,ATP5C1,ATP5H,COX6B1,IDH3A,NDUFB9,NDUFS7,ATP5J2,ATP5O,NDUFA4,NDUFB4,NDUFC1,UQCRB,ATP5I,ATP5J,COX6C,IDH2,NDUFB5,NDUFB6,PDP2,SDHA,UQCRC2,ATP5F1,COX5B,COX8A,CYCS,MDH2,NDUFA3,NDUFB3,PDHX,PDP1,COX7A2L,CS,FH,NDUFB10,OGDH,SLC16A3,UQCR11,UQCRFS1,ETFA,LDHA,N…	1.49392
REACTOME_ORC1_REMOVAL_FROM_CHROMATIN	0.000999001	0.660906	1.21346	64	ORC6,PSMD8,PSMA2,PSMF1,PSMC2,PSMD2,PSMD12,ORC1,ORC4,PSMC1,PSMD13,RB1,MCM2,MCM4,ORC2,ORC3,PSMB3,PSMB8,PSMB9,PSMD1,PSMD11,PSMD14,MCM5,MCM8,ORC5,PSMA7,PSMB1,PSMD4,MCM3,PSMA1,PSMB5,PSMB7,PSMC5,PSMD6,MCM7,PSMC6,PSME2,CDKN1A,MCM6,PSMC3,PSMD9,CCNA2,CDC6,CDK2,PSMA3,PSMB2,CDT1,PSMC4,PSMB10,PSMD5,PSME4,UBA52	1.15356
REACTOME_SRP_DEPENDENT_COTRANSLATIONAL_PROTEIN_TARGETING_TO_MEMBRANE	0.000999001	0.687221	1.28317	113	RPS28,RPL23,RPS19,RPL10A,RPL3,RPL6,RPS15A,RPS5,RPS7,RPL27,RPL37A,RPN1,RPS2,RPS24,RPL21,RPL28,RPL35A,RPL3L,RPL4,SRPR,RPL15,RPL19,RPL30,RPL7,RPL8,SSR3,RPL11,RPL13,RPL5,RPL7A,RPS10,RPS20,RPS27,SEC61B,SRP19,DDOST,RPL14,RPL37,RPLP0,RPS11,RPS16,RPS18,RPS26,SEC11A,SEC61G,RPL34,RPL35,RPN2,RPS3A,SPCS2,SPCS3,SRP54,SRP72,SSR2,RPL12,RPL22,RPL23A,RPL32,RPL9,RPS15AP11,SRP14,SRP9,TRAM1,RPL24,RPL26,RPL26L1,RPL38…	2.706
REACTOME_PROCESSING_OF_CAPPED_INTRON_CONTAINING_PRE_MRNA	0.000999001	0.655385	1.22701	130	SRSF3,HNRNPF,POLR2H,HNRNPC,YBX1,HNRNPA1,HNRNPH1,NUDT21,PCBP2,AAAS,HNRNPA2B1,HNRNPD,MAGOH,POLR2F,SF3B1,SNRNP70,CD2BP2,GTF2F2,NUP133,PAPOLA,PHF5A,SLBP,SNRPD3,HNRNPR,HNRNPU,POM121,RAE1,RNPS1,SRSF1,CPSF1,CPSF7,DHX38,EFTUD2,NUP88,NUP93,NUPL1,PABPN1,POLR2D,POLR2K,SF3B3,SRSF11,U2AF2,CSTF1,METTL3,NUP155,SUGP1,CDC40,DHX9,RANBP2,SNRNP200,SNRNP40,SNRPF,SRSF2,SRSF5,SRSF7,TPR,CSTF3,NCBP1,NUP43,PCF11,POLR2A,RB…	1.20141
REACTOME_ACTIVATION_OF_THE_MRNA_UPON_BINDING_OF_THE_CAP_BINDING_COMPLEX_AND_EIFS_AND_SUBSEQUENT_BINDING_TO_43S	0.000999001	0.68364	1.25132	56	RPS28,EIF4G1,RPS19,EIF2S1,EIF4A1,RPS15A,RPS5,RPS7,PABPC1,RPS2,RPS24,EIF2S2,EIF3E,EIF4B,EIF4H,EIF3F,EIF3H,EIF3A,EIF3FP3,EIF3I,EIF3J,EIF4A2,RPS10,RPS20,RPS27,EIF3B,RPS11,RPS16,RPS18,RPS26,RPS3A,EIF3D,RPS15AP11,RPS12,RPS21,RPS6,RPS9,FAU,RPS25,RPS29,EIF3C,EIF3G	2.51502
REACTOME_RNA_POL_II_TRANSCRIPTION	0.000999001	0.666316	1.23692	93	SRSF3,POLR2H,NUDT21,TAF11,MAGOH,POLR2F,CDK7,GTF2F2,PAPOLA,SLBP,SNRPD3,TCEB1,CDK9,LSM11,MNAT1,RNPS1,SRSF1,TAF10,CCNT2,CPSF1,CPSF7,DHX38,GTF2H1,GTF2H3,PABPN1,POLR2D,POLR2K,SRSF11,U2AF2,CSTF1,SUPT5H,ZNF473,CDC40,SNRPF,SRSF2,SRSF5,SRSF7,SSRP1,TBP,CSTF3,GTF2H4,NCBP1,PCF11,POLR2A,RNMT,SRRM1,SRSF6,TAF4B,CPSF3,CTDP1,ERCC3,GTF2A2,POLR2C,SRSF4,SUPT16H,TCEB3,POLR2B,POLR2L,SNRPE,SUPT4H1,TCEA1,TCEB2,U2AF1,GTF…	0.905985
REACTOME_PEPTIDE_CHAIN_ELONGATION	0.000999001	0.690334	1.28015	91	RPS28,RPL23,RPS19,RPL10A,RPL3,RPL6,RPS15A,RPS5,RPS7,RPL27,RPL37A,RPS2,RPS24,RPL21,RPL28,RPL35A,RPL3L,RPL4,RPL15,RPL19,RPL30,RPL7,RPL8,EEF2,RPL11,RPL13,RPL5,RPL7A,RPS10,RPS20,RPS27,RPL14,RPL37,RPLP0,RPS11,RPS16,RPS18,RPS26,RPL34,RPL35,RPS3A,RPL12,RPL22,RPL23A,RPL32,RPL9,RPS15AP11,RPL24,RPL26,RPL26L1,RPL38,RPL41,RPLP1,RPS12,RPS21,RPS6,RPS9,FAU,RPL18A,RPL27A,RPL29,RPL31,RPS25,RPS29	3.02984
REACTOME_CELL_CYCLE_MITOTIC	0.000999001	0.647212	1.22793	294	CKS1B,INCENP,MAD1L1,ORC6,PSMD8,RFC4,LIN37,PPP2R2A,TUBGCP6,CDC25B,CENPO,FEN1,HSP90AA1,KIF20A,PRKACA,PSMA2,ANAPC2,CCNE2,CDC25C,CENPL,E2F2,KIF2C,PCNA,PPP2CA,PSMF1,AZI1,CDC20,CDK7,CENPP,CENPT,CKAP5,CLASP1,NUP133,PPP2R1A,PPP2R5D,PSMC2,PSMD2,SSNA1,TAOK1,CDC14A,CEP76,DBF4,MNAT1,PSMD12,TUBG1,ZWILCH,BUB1B,BUB3,CCND3,CDK4,CDK5RAP2,CEP164,CSNK1E,DCTN1,DCTN3,E2F1,KIF2A,NDC80,NEK2,NUDC,ORC1,ORC4,PKMYT1,PMF1,P…	0.745387
REACTOME_RECRUITMENT_OF_MITOTIC_CENTROSOME_PROTEINS_AND_COMPLEXES	0.000999001	0.656317	1.20383	61	TUBGCP6,HSP90AA1,PRKACA,AZI1,CKAP5,CLASP1,PPP2R1A,SSNA1,CEP76,TUBG1,CDK5RAP2,CEP164,CSNK1E,DCTN1,DCTN3,NEK2,YWHAE,ACTR1A,CEP63,DYNC1I2,DYNLL1,FGFR1OP,TUBGCP3,CEP57,CNTRL,PCNT,ALMS1,CENPJ,CEP192,CEP70,HAUS2,PAFAH1B1,PLK1,SDCCAG8,TUBA4A,TUBGCP2,AKAP9,CDK1,NUMA1,YWHAG,MAPRE1,TUBB4B,CEP250,CEP290,DYNC1H1,NEDD1,CEP41,DCTN2	0.744597
REACTOME_CELL_CYCLE_CHECKPOINTS	0.000999001	0.651547	1.21585	111	MAD1L1,ORC6,PSMD8,RFC4,PSMA2,ANAPC2,CCNE2,CDC25C,PSMF1,RAD9A,CDC20,PSMC2,PSMD2,DBF4,PSMD12,BUB1B,BUB3,ORC1,ORC4,PSMC1,PSMD13,RAD1,ANAPC5,ATM,ATRIP,MCM2,MCM4,ORC2,ORC3,PSMB3,PSMB8,PSMB9,PSMD1,PSMD11,PSMD14,CDC45,MCM5,MCM8,ORC5,PSMA7,PSMB1,PSMD4,ATR,MCM3,PSMA1,PSMB5,PSMB7,PSMC5,PSMD6,RFC5,TP53,UBE2D1,ANAPC10,ANAPC11,MAD2L1,MCM7,PSMC6,PSME2,ANAPC1,CDC25A,CDK1,CDKN1A,HUS1,MCM6,PSMC3,PSMD9,ANAPC4,CDC6…	0.875031
REACTOME_DIABETES_PATHWAYS	0.000999001	0.656409	1.22867	127	TLN1,EXOSC1,MBTPS1,ADD1,CALR,CTDSP2,EIF2S1,EXOC3,IGF2BP2,DNAJB11,EXOSC3,KLHDC3,LMNA,PDIA5,TATDN2,ARFGAP1,ATF6,DDIT3,EXOC8,EXOSC4,HDGF,HERPUD1,KIF5B,SRPR,DCTN1,DIS3,F2,GOSR2,SERP1,SLC30A7,C19orf10,EXOSC2,EXOSC5,EXOSC6,FKBP14,HSPA5,HYOU1,IGFBP6,WFS1,ATP6V0D1,DDX12P,ERO1L,EXOC1,PDIA6,SEC11A,CUL7,DNAJC3,EXOSC7,HSP90B1,SPCS2,SPCS3,DNAJB9,GSK3A,PARN,SHC1,SULT1A3,TPP1,YIF1A,ZBTB17,EXOC4,KHSRP,MBOAT4,NFY…	0.806023
REACTOME_MRNA_PROCESSING	0.000999001	0.659303	1.23781	149	SRSF3,HNRNPF,POLR2H,HNRNPC,YBX1,HNRNPA1,HNRNPH1,NUDT21,PCBP2,AAAS,HNRNPA2B1,HNRNPD,MAGOH,POLR2F,SF3B1,SNRNP70,CD2BP2,CDK7,GTF2F2,NUP133,PAPOLA,PHF5A,SLBP,SNRPD3,HNRNPR,HNRNPU,LSM11,MNAT1,POM121,RAE1,RNPS1,SRSF1,CPSF1,CPSF7,DHX38,EFTUD2,GTF2H1,GTF2H3,NUP88,NUP93,NUPL1,PABPN1,POLR2D,POLR2K,SF3B3,SRSF11,U2AF2,CSTF1,METTL3,NUP155,SUGP1,SUPT5H,ZNF473,CDC40,DHX9,RANBP2,SNRNP200,SNRNP40,SNRPF,SRSF2,SRSF…	1.12005
REACTOME_MRNA_SPLICING	0.000999001	0.670261	1.24763	101	SRSF3,HNRNPF,POLR2H,HNRNPC,YBX1,HNRNPA1,HNRNPH1,NUDT21,PCBP2,HNRNPA2B1,HNRNPD,MAGOH,POLR2F,SF3B1,SNRNP70,CD2BP2,GTF2F2,PAPOLA,PHF5A,SNRPD3,HNRNPR,HNRNPU,RNPS1,SRSF1,CPSF1,CPSF7,DHX38,EFTUD2,PABPN1,POLR2D,POLR2K,SF3B3,SRSF11,U2AF2,CSTF1,SUGP1,CDC40,DHX9,SNRNP200,SNRNP40,SNRPF,SRSF2,SRSF5,SRSF7,CSTF3,NCBP1,PCF11,POLR2A,RBM5,SF3B5,SNRPB2,SNRPD1,SRRM1,SRSF6,CPSF3,FUS,HNRNPK,HNRNPM,POLR2C,SF3A2,SF3B14…	1.34548
REACTOME_3_UTR_MEDIATED_TRANSLATIONAL_REGULATION	0.000999001	0.692046	1.29152	110	RPS28,EIF4G1,RPL23,RPS19,EIF2S1,EIF4A1,RPL10A,RPL3,RPL6,RPS15A,RPS5,RPS7,PABPC1,RPL27,RPL37A,RPS2,RPS24,EIF2S2,EIF3E,EIF4B,EIF4H,RPL21,RPL28,RPL35A,RPL3L,RPL4,EIF3F,EIF3H,RPL15,RPL19,RPL30,RPL7,RPL8,EIF3A,EIF3FP3,EIF3I,EIF3J,EIF4A2,RPL11,RPL13,RPL5,RPL7A,RPS10,RPS20,RPS27,EIF3B,RPL14,RPL37,RPLP0,RPS11,RPS16,RPS18,RPS26,RPL34,RPL35,RPS3A,EIF3D,RPL12,RPL22,RPL23A,RPL32,RPL9,RPS15AP11,RPL24,RPL26,RP…	2.71079
REACTOME_G1_S_TRANSITION	0.000999001	0.653928	1.21767	102	CKS1B,ORC6,PSMD8,PSMA2,CCNE2,PCNA,PPP2CA,PSMF1,CDK7,PPP2R1A,PSMC2,PSMD2,DBF4,MNAT1,PSMD12,E2F1,ORC1,ORC4,PKMYT1,PSMC1,PSMD13,RB1,SKP1,MCM2,MCM4,ORC2,ORC3,PSMB3,PSMB8,PSMB9,PSMD1,PSMD11,PSMD14,CDC45,MCM5,MCM8,ORC5,POLA2,PPP2CB,PSMA7,PSMB1,PSMD4,CUL1,MCM3,PSMA1,PSMB5,PSMB7,PSMC5,PSMD6,MCM7,PRIM2,PSMC6,PSME2,CDC25A,CDK1,CDKN1A,MCM6,PSMC3,PSMD9,RRM2,CCNA2,CDC6,CDK2,MCM10,MYC,POLE,PSMA3,PSMB2,RPA1,SKP…	0.991539
REACTOME_UNFOLDED_PROTEIN_RESPONSE	0.000999001	0.690071	1.27421	77	TLN1,EXOSC1,MBTPS1,ADD1,CALR,CTDSP2,EIF2S1,DNAJB11,EXOSC3,KLHDC3,LMNA,PDIA5,TATDN2,ARFGAP1,ATF6,DDIT3,EXOSC4,HDGF,HERPUD1,SRPR,DCTN1,DIS3,GOSR2,SERP1,C19orf10,EXOSC2,EXOSC5,EXOSC6,FKBP14,HSPA5,HYOU1,WFS1,ATP6V0D1,DDX12P,PDIA6,CUL7,DNAJC3,EXOSC7,HSP90B1,DNAJB9,GSK3A,PARN,SHC1,SULT1A3,TPP1,YIF1A,ZBTB17,KHSRP,NFYA,PREB,SRPRB,SYVN1,DDX11,EDEM1,ERN1,EXOSC8,WIPI1,EIF2AK3,EXOSC9,PPP2R5B,SEC31A,ATF3	0.932553
REACTOME_SYNTHESIS_OF_DNA	0.000999001	0.650171	1.20437	88	ORC6,PSMD8,RFC4,FEN1,PSMA2,PCNA,PSMF1,PSMC2,PSMD2,PSMD12,ORC1,ORC4,PSMC1,PSMD13,RB1,MCM2,MCM4,ORC2,ORC3,PSMB3,PSMB8,PSMB9,PSMD1,PSMD11,PSMD14,CDC45,GINS2,MCM5,MCM8,ORC5,POLA2,PSMA7,PSMB1,PSMD4,GINS1,MCM3,POLD1,PSMA1,PSMB5,PSMB7,PSMC5,PSMD6,RFC5,MCM7,POLD2,PRIM2,PSMC6,PSME2,CDKN1A,DNA2,MCM6,PSMC3,PSMD9,CCNA2,CDC6,CDK2,LIG1,POLE,PSMA3,PSMB2,RPA1,CDT1,PSMC4,RFC2,PSMB10,PSMD5,PSME4,RPA3,UBA52	1.01124
REACTOME_METABOLISM_OF_MRNA	0.000999001	0.652546	1.2308	212	PSMD8,RPS28,PPP2R2A,YWHAZ,EIF4G1,EXOSC1,LSM1,PSMA2,RPL23,RPS19,EIF4A1,HNRNPD,MAGOH,MAPKAPK2,PPP2CA,PSMF1,RPL10A,RPL3,RPL6,RPS15A,RPS5,RPS7,SMG5,ETF1,EXOSC3,HSPA8,PABPC1,PPP2R1A,PSMC2,PSMD2,RPL27,RPL37A,RPS2,RPS24,CASC3,EIF4B,EXOSC4,PSMD12,RNPS1,RPL21,RPL28,RPL35A,RPL3L,RPL4,RQCD1,DIS3,EDC4,PSMC1,PSMD13,RPL15,RPL19,RPL30,RPL7,RPL8,TNKS1BP1,YWHAB,AKT1,CNOT2,DCPS,EIF4A2,EXOSC2,EXOSC5,EXOSC6,LSM5,PRK…	1.97353
REACTOME_METABOLISM_OF_RNA	0.000999001	0.648012	1.22698	257	PSMD8,RPS28,PPP2R2A,YWHAZ,EIF4G1,EXOSC1,LSM1,PSMA2,RPL23,RPS19,AAAS,EIF4A1,GEMIN7,HNRNPD,MAGOH,MAPKAPK2,PPP2CA,PSMF1,RPL10A,RPL3,RPL6,RPS15A,RPS5,RPS7,SMG5,ETF1,EXOSC3,GEMIN5,HSPA8,NUP133,PABPC1,PPP2R1A,PSMC2,PSMD2,RPL27,RPL37A,RPS2,RPS24,SNRPD3,CASC3,CLNS1A,DDX20,EIF4B,EXOSC4,POM121,PSMD12,RAE1,RNPS1,RPL21,RPL28,RPL35A,RPL3L,RPL4,RQCD1,DIS3,EDC4,GEMIN2,NUP88,NUP93,NUPL1,PSMC1,PSMD13,RPL15,RPL19,…	1.75517
REACTOME_MITOTIC_G1_G1_S_PHASES	0.000999001	0.64419	1.20549	126	CKS1B,ORC6,PSMD8,LIN37,PPP2R2A,PSMA2,CCNE2,E2F2,PCNA,PPP2CA,PSMF1,CDK7,PPP2R1A,PSMC2,PSMD2,DBF4,MNAT1,PSMD12,CCND3,CDK4,E2F1,ORC1,ORC4,PKMYT1,PSMC1,PSMD13,RB1,SKP1,CDKN2D,MCM2,MCM4,ORC2,ORC3,PSMB3,PSMB8,PSMB9,PSMD1,PSMD11,PSMD14,CDC45,MCM5,MCM8,ORC5,POLA2,PPP2CB,PSMA7,PSMB1,PSMD4,CDK6,CUL1,DYRK1A,HDAC1,LIN52,MCM3,PSMA1,PSMB5,PSMB7,PSMC5,PSMD6,RBBP4,MCM7,PRIM2,PSMC6,PSME2,CDC25A,CDK1,CDKN1A,CDKN2C…	0.879631
REACTOME_MITOTIC_M_M_G1_PHASES	0.000999001	0.6571	1.23414	157	INCENP,MAD1L1,ORC6,PSMD8,CENPO,KIF20A,PSMA2,CENPL,E2F2,KIF2C,PPP2CA,PSMF1,CDC20,CENPP,CENPT,CKAP5,CLASP1,NUP133,PPP2R1A,PPP2R5D,PSMC2,PSMD2,TAOK1,DBF4,PSMD12,ZWILCH,BUB1B,BUB3,E2F1,KIF2A,NDC80,NUDC,ORC1,ORC4,PMF1,PSMC1,PSMD13,RAD21,SGOL2,SPC25,BUB1,CDCA8,CENPQ,KNTC1,MCM2,MCM4,ORC2,ORC3,PSMB3,PSMB8,PSMB9,PSMD1,PSMD11,PSMD14,RPS27,CDC45,MCM5,MCM8,MIS12,NUF2,ORC5,POLA2,PPP2CB,PPP2R5E,PSMA7,PSMB1,PSM…	0.80093
REACTOME_DNA_REPAIR	0.000999001	0.648193	1.20697	103	DDB1,POLR2H,RFC4,ALKBH2,FANCA,FEN1,XRCC1,ERCC1,FANCD2,FANCE,PCNA,POLR2F,CDK7,LIG4,ERCC6,FANCM,MNAT1,TDG,XRCC6,GTF2H1,GTF2H3,OGG1,POLR2D,POLR2K,SMUG1,UBE2T,ATM,ERCC4,FANCL,MBD4,MRE11A,PRKDC,TP53BP1,XAB2,APEX1,C19orf40,H2AFX,POLB,XPC,ATR,ERCC8,GTF2H4,MUTYH,POLD1,POLR2A,RFC5,ZBTB32,ERCC3,LIG3,NTHL1,POLD2,POLR2C,RAD52,USP1,XPA,ALKBH3,C17orf70,PALB2,POLR2B,POLR2L,RAD23B,RAD50,TCEA1,BRIP1,LIG1,POLE,POL…	0.516451
REACTOME_ASSEMBLY_OF_THE_PRE_REPLICATIVE_COMPLEX	0.000999001	0.662403	1.21536	62	ORC6,PSMD8,PSMA2,E2F2,PSMF1,PSMC2,PSMD2,PSMD12,E2F1,ORC1,ORC4,PSMC1,PSMD13,MCM2,MCM4,ORC2,ORC3,PSMB3,PSMB8,PSMB9,PSMD1,PSMD11,PSMD14,MCM5,MCM8,ORC5,PSMA7,PSMB1,PSMD4,MCM3,PSMA1,PSMB5,PSMB7,PSMC5,PSMD6,MCM7,PSMC6,PSME2,MCM6,PSMC3,PSMD9,CDC6,PSMA3,PSMB2,CDT1,PSMC4,PSMB10,PSMD5,PSME4,UBA52	1.13887
REACTOME_DNA_REPLICATION	0.000999001	0.652946	1.22943	177	INCENP,MAD1L1,ORC6,PSMD8,RFC4,CENPO,FEN1,KIF20A,PSMA2,CENPL,E2F2,KIF2C,PCNA,PPP2CA,PSMF1,CDC20,CENPP,CENPT,CKAP5,CLASP1,NUP133,PPP2R1A,PPP2R5D,PSMC2,PSMD2,TAOK1,DBF4,PSMD12,ZWILCH,BUB1B,BUB3,E2F1,KIF2A,NDC80,NUDC,ORC1,ORC4,PMF1,PSMC1,PSMD13,RAD21,RB1,SGOL2,SPC25,BUB1,CDCA8,CENPQ,KNTC1,MCM2,MCM4,ORC2,ORC3,PSMB3,PSMB8,PSMB9,PSMD1,PSMD11,PSMD14,RPS27,CDC45,GINS2,MCM5,MCM8,MIS12,NUF2,ORC5,POLA2,PPP2C…	0.790248
REACTOME_INFLUENZA_LIFE_CYCLE	0.000999001	0.672997	1.26213	141	POLR2H,RPS28,HSP90AA1,RPL23,RPS19,AAAS,CALR,POLR2F,RPL10A,RPL3,RPL6,RPS15A,RPS5,RPS7,GTF2F2,NUP133,RPL27,RPL37A,RPS2,RPS24,CANX,POM121,RAE1,RPL21,RPL28,RPL35A,RPL3L,RPL4,NUP88,NUP93,NUPL1,POLR2D,POLR2K,RPL15,RPL19,RPL30,RPL7,RPL8,CLTC,NUP155,RPL11,RPL13,RPL5,RPL7A,RPS10,RPS20,RPS27,GRSF1,KPNA1,RANBP2,RPL14,RPL37,RPLP0,RPS11,RPS16,RPS18,RPS26,TPR,DNAJC3,NUP43,POLR2A,RPL34,RPL35,RPS3A,IPO5,NUP188,N…	2.32207
REACTOME_INFLUENZA_VIRAL_RNA_TRANSCRIPTION_AND_REPLICATION	0.000999001	0.696578	1.29873	107	POLR2H,RPS28,HSP90AA1,RPL23,RPS19,POLR2F,RPL10A,RPL3,RPL6,RPS15A,RPS5,RPS7,GTF2F2,RPL27,RPL37A,RPS2,RPS24,RPL21,RPL28,RPL35A,RPL3L,RPL4,POLR2D,POLR2K,RPL15,RPL19,RPL30,RPL7,RPL8,RPL11,RPL13,RPL5,RPL7A,RPS10,RPS20,RPS27,GRSF1,RPL14,RPL37,RPLP0,RPS11,RPS16,RPS18,RPS26,DNAJC3,POLR2A,RPL34,RPL35,RPS3A,IPO5,POLR2C,RPL12,RPL22,RPL23A,RPL32,RPL9,RPS15AP11,POLR2B,POLR2L,RPL24,RPL26,RPL26L1,RPL38,RPL41,RP…	2.70514
REACTOME_HIV_INFECTION	0.000999001	0.638931	1.20368	185	POLR2H,PSMD8,ARF1,FEN1,PSMA2,TAF11,AAAS,POLR2F,PSMF1,ATP6V1H,CD4,CDK7,GTF2F2,LIG4,NUP133,PSMC2,PSMD2,TCEB1,AP2B1,CDK9,MNAT1,NPM1,POM121,PSMD12,RAE1,TAF10,XRCC6,CCNT2,GTF2H1,GTF2H3,NUP88,NUP93,NUPL1,PACS1,POLR2D,POLR2K,PSMC1,PSMD13,SKP1,NMT1,NUP155,PSMB3,PSMB8,PSMB9,PSMD1,PSMD11,PSMD14,SUPT5H,AP1M1,AP1M2,AP2M1,AP2S1,KPNA1,PPIA,PSMA7,PSMB1,PSMD4,RANBP2,SSRP1,TBP,TPR,AP1B1,AP1G1,AP2A2,B2M,FYN,GTF2H4…	1.03802
REACTOME_HIV_LIFE_CYCLE	0.000999001	0.635966	1.18654	109	POLR2H,FEN1,TAF11,AAAS,POLR2F,CD4,CDK7,GTF2F2,LIG4,NUP133,TCEB1,CDK9,MNAT1,POM121,RAE1,TAF10,XRCC6,CCNT2,GTF2H1,GTF2H3,NUP88,NUP93,NUPL1,POLR2D,POLR2K,NMT1,NUP155,SUPT5H,PPIA,RANBP2,SSRP1,TBP,TPR,GTF2H4,NCBP1,NUP43,POLR2A,RNMT,TAF4B,CTDP1,ERCC3,GTF2A2,NUP188,NUP54,POLR2C,RAN,RANBP1,SUPT16H,TCEB3,NUP35,POLR2B,POLR2L,SUPT4H1,TCEA1,TCEB2,VPS37D,GTF2B,LIG1,NUP62,RANGAP1,TAF13,TAF6,XRCC4,XRCC5,GTF2F1,…	0.782959
REACTOME_HOST_INTERACTIONS_OF_HIV_FACTORS	0.000999001	0.641935	1.19955	118	PSMD8,ARF1,PSMA2,AAAS,PSMF1,ATP6V1H,CD4,NUP133,PSMC2,PSMD2,TCEB1,AP2B1,CDK9,NPM1,POM121,PSMD12,RAE1,NUP88,NUP93,NUPL1,PACS1,PSMC1,PSMD13,SKP1,NUP155,PSMB3,PSMB8,PSMB9,PSMD1,PSMD11,PSMD14,AP1M1,AP1M2,AP2M1,AP2S1,KPNA1,PPIA,PSMA7,PSMB1,PSMD4,RANBP2,TPR,AP1B1,AP1G1,AP2A2,B2M,FYN,NUP43,PSMA1,PSMB5,PSMB7,PSMC5,PSMD6,AP1S1,CUL5,NUP188,NUP54,PSMC6,PSME2,RAN,RANBP1,SLC25A4,AP2A1,NUP35,PSMC3,PSMD9,TCEB2,N…	1.21065
REACTOME_LATE_PHASE_OF_HIV_LIFE_CYCLE	0.000999001	0.633702	1.17724	95	POLR2H,TAF11,AAAS,POLR2F,CDK7,GTF2F2,NUP133,TCEB1,CDK9,MNAT1,POM121,RAE1,TAF10,CCNT2,GTF2H1,GTF2H3,NUP88,NUP93,NUPL1,POLR2D,POLR2K,NMT1,NUP155,SUPT5H,RANBP2,SSRP1,TBP,TPR,GTF2H4,NCBP1,NUP43,POLR2A,RNMT,TAF4B,CTDP1,ERCC3,GTF2A2,NUP188,NUP54,POLR2C,RAN,RANBP1,SUPT16H,TCEB3,NUP35,POLR2B,POLR2L,SUPT4H1,TCEA1,TCEB2,VPS37D,GTF2B,NUP62,RANGAP1,TAF13,TAF6,GTF2F1,RCC1,TAF5,TAF9,CCNT1,GTF2E1,NUP107,TAF12,T…	0.755042
REACTOME_CYTOKINE_SIGNALING_IN_IMMUNE_SYSTEM	0.000999001	0.596133	1.1281	251	YWHAZ,EIF4G1,PTPN1,AAAS,EIF4A1,GRB2,IRAK4,PIK3R1,CRKL,IRF6,MAP2K1,NUP133,PIN1,SQSTM1,TMEM189-UBE2V1,MAPK1,POM121,PTK2B,RAE1,ADAM17,IFI35,NUP88,NUP93,NUPL1,PIK3R2,PTPN2,RNASEL,SKP1,STAT1,STAT5B,YWHAB,EGR1,EIF4A2,EIF4E3,GAB2,IFI6,KPNA4,NEDD4,NUP155,PIAS1,PPM1B,PSMB8,STAT5A,SUMO1,YES1,CISH,HLA-F,JAK1,KPNA1,KRAS,PML,PTPN6,RANBP2,TPR,ARIH1,B2M,CBL,CUL1,EIF4G3,FYN,IL1R1,KPNA3,MYD88,NUP43,SYK,TRAF6,UBE2…	0.629512
REACTOME_CLASS_I_MHC_MEDIATED_ANTIGEN_PROCESSING_PRESENTATION	0.000999001	0.614828	1.16101	225	PSMD8,FBXO3,PSMA2,RNF4,ANAPC2,ASB3,CALR,GAN,PSMF1,RNF123,CDC20,PSMC2,PSMD2,TCEB1,TMEM189-UBE2V1,UBE2O,CANX,FBXW7,PSMD12,UBE2D3,ASB6,CUL3,FBXO4,FBXW8,PDIA3,PSMC1,PSMD13,RNF25,SEC23A,SEC24C,SKP1,TPP2,UBE2K,UBOX5,ANAPC13,ANAPC5,ASB13,HSPA5,NEDD4,PSMB3,PSMB8,PSMB9,PSMD1,PSMD11,PSMD14,RCHY1,SAE1,SEC61B,TAP2,UBA5,UBE2Z,UBE3B,UBE3C,UBR4,ASB1,HECTD3,HLA-F,PSMA7,PSMB1,PSMD4,RNF6,SEC13,SEC24B,SEC61G,UBE2E3…	0.841903
REACTOME_NONSENSE_MEDIATED_DECAY_ENHANCED_BY_THE_EXON_JUNCTION_COMPLEX	0.000999001	0.700878	1.308	110	RPS28,PPP2R2A,EIF4G1,RPL23,RPS19,MAGOH,PPP2CA,RPL10A,RPL3,RPL6,RPS15A,RPS5,RPS7,SMG5,ETF1,PABPC1,PPP2R1A,RPL27,RPL37A,RPS2,RPS24,CASC3,RNPS1,RPL21,RPL28,RPL35A,RPL3L,RPL4,RPL15,RPL19,RPL30,RPL7,RPL8,RPL11,RPL13,RPL5,RPL7A,RPS10,RPS20,RPS27,SMG7,RPL14,RPL37,RPLP0,RPS11,RPS16,RPS18,RPS26,NCBP1,RPL34,RPL35,RPS3A,RPL12,RPL22,RPL23A,RPL32,RPL9,RPS15AP11,EIF4A3,RPL24,RPL26,RPL26L1,RPL38,RPL41,RPLP1,RPS…	2.67942
REACTOME_ANTIGEN_PROCESSING_UBIQUITINATION_PROTEASOME_DEGRADATION	0.000999001	0.620216	1.16835	190	PSMD8,FBXO3,PSMA2,RNF4,ANAPC2,ASB3,GAN,PSMF1,RNF123,CDC20,PSMC2,PSMD2,TCEB1,TMEM189-UBE2V1,UBE2O,FBXW7,PSMD12,UBE2D3,ASB6,CUL3,FBXO4,FBXW8,PSMC1,PSMD13,RNF25,SKP1,TPP2,UBE2K,UBOX5,ANAPC13,ANAPC5,ASB13,NEDD4,PSMB3,PSMB8,PSMB9,PSMD1,PSMD11,PSMD14,RCHY1,SAE1,UBA5,UBE2Z,UBE3B,UBE3C,UBR4,ASB1,HECTD3,PSMA7,PSMB1,PSMD4,RNF6,UBE2E3,UBE3A,ASB8,CUL1,CUL7,DZIP3,FBXW11,PARK2,PSMA1,PSMB5,PSMB7,PSMC5,PSMD6,RNF…	0.710898
REACTOME_S_PHASE	0.000999001	0.652476	1.21548	104	CKS1B,ORC6,PSMD8,RFC4,CDC25B,FEN1,PSMA2,CCNE2,PCNA,PSMF1,CDK7,PSMC2,PSMD2,MNAT1,PSMD12,CDK4,ORC1,ORC4,PSMC1,PSMD13,RB1,SKP1,MCM2,MCM4,ORC2,ORC3,PSMB3,PSMB8,PSMB9,PSMD1,PSMD11,PSMD14,CDC45,GINS2,MCM5,MCM8,ORC5,POLA2,PSMA7,PSMB1,PSMD4,CUL1,GINS1,MCM3,POLD1,PSMA1,PSMB5,PSMB7,PSMC5,PSMD6,RFC5,MCM7,POLD2,PRIM2,PSMC6,PSME2,CDC25A,CDKN1A,DNA2,MCM6,PSMC3,PSMD9,CCNA2,CDC6,CDK2,LIG1,MYC,POLE,PSMA3,PSMB2,RP…	0.97905
PID_ERBB1_DOWNSTREAM_PATHWAY	0.000999001	0.646153	1.2032	102	PPP2R2A,YWHAZ,BCL2L1,EPS8,GRB2,PIK3R1,PPP2CA,ARPC5,MAP2K1,MYLPF,PPP2R1A,RIN1,SRF,BAD,DIAPH3,MAPK1,PRKCZ,SMAD1,USP6NL,YWHAQ,ACTR2,DUSP1,MAP3K2,PIK3R2,RALA,STAT1,YWHAB,YWHAE,AKT1,ARPC2,ARPC3,ATF1,EGFR,EGR1,KSR1,MAPKAP1,PEBP1,PRKCA,RPS6KA5,ARF4,IQGAP1,KRAS,MAPK9,PDPK1,RAB5A,ZFP36,ATF2,BAIAP2,BRK1,MAP2K5,MAP3K1,MAPK8,MTOR,PLD1,RICTOR,SH2D2A,WASL,ACTR3,PIK3CD,PIK3R3,RAF1,SOS1,ABI1,CHN2,RALGDS,RPS6,YWH…	0.883649
PID_PDGFRB_PATHWAY	0.000999001	0.621582	1.16348	127	PRKCE,YWHAZ,ABL1,PTPN1,EPS8,GRB2,PIK3R1,PPP2CA,PTPN11,RAB4A,ARPC5,MAP2K1,PIN1,PPP2R1A,SRF,MAPK1,PAG1,USP6NL,YWHAQ,ACTR2,MAP2K7,PIK3R2,PTPN2,STAT1,STAT5B,YWHAB,YWHAE,ARAP1,ARPC2,ARPC3,KSR1,PAK1,PRKCA,RAP1A,RAP1B,STAT5A,YES1,DOK1,IQGAP1,KRAS,MAPK9,RAB5A,RHOA,SLC9A3R2,BAIAP2,BRK1,CBL,FYN,ITGAV,MAPK8,WASL,ACTR3,DNM2,LRP1,NCK1,PIK3CD,PIK3R3,PLCG1,RAF1,SHC1,SOS1,TAGLN,ABI1,BCAR1,CSK,EIF2AK2,PTEN,SLC9A3…	0.873088
KEGG_OXIDATIVE_PHOSPHORYLATION	0.000999001	0.641151	1.19685	112	NDUFA7,SDHD,ATP6V0B,ATP6V1D,COX5A,NDUFB2,NDUFC2,ATP6V1H,CYC1,NDUFB8,SDHC,ATP5E,ATP6V1A,COX4I1,NDUFA10,NDUFA2,NDUFA4L2,NDUFA9,NDUFS3,ATP5B,ATP5L,ATP6V0A1,COX6A1,NDUFS1,PPA2,ATP5C1,ATP5H,ATP6V1E2,COX11,COX6B1,NDUFB9,NDUFS7,ATP5J2,ATP5O,ATP6V0D1,COX17,NDUFA4,NDUFB4,NDUFC1,UQCRB,ATP5I,ATP5J,ATP6V0E1,ATP6V1F,COX6C,NDUFB5,NDUFB6,SDHA,UQCR10,UQCRC2,ATP5F1,COX5B,COX8A,NDUFA3,NDUFB3,ATP6V1E1,COX10,COX7A2L…	1.35591
KEGG_RIBOSOME	0.000999001	0.713094	1.3178	81	RPS28,RPL23,RPS19,RPL10A,RPL3,RPL6,RPS15A,RPS5,RPS7,RPL27,RPL37A,RPS2,RPS24,RPL21,RPL28,RPL35A,RPL3L,RPL4,MRPL13,RPL15,RPL19,RPL30,RPL7,RPL8,RPL11,RPL13,RPL5,RPL7A,RPS10,RPS20,RPS27,RPL14,RPL37,RPLP0,RPS11,RPS16,RPS18,RPS26,RPL34,RPL35,RPL36AL,RPS3A,RSL24D1,RPL12,RPL22,RPL23A,RPL32,RPL9,RPL22L1,RPL24,RPL26,RPL26L1,RPL38,RPL41,RPLP1,RPS12,RPS21,RPS6,RPS9,FAU,RPL18A,RPL27A,RPL29,RPL31,RPS25,RPS29	2.93626
KEGG_SPLICEOSOME	0.000999001	0.65729	1.22915	122	SRSF3,HNRNPC,TRA2B,BUD31,HNRNPA1,USP39,AQR,MAGOH,SF3B1,SNRNP70,ACIN1,HSPA8,ISY1,PHF5A,SNRPD3,DDX5,HNRNPU,PUF60,SRSF1,DDX39B,DHX15,DHX38,EFTUD2,PPIE,PRPF19,PRPF38A,SART1,SF3B3,SLU7,TRA2A,U2AF2,ZMAT2,CDC5L,CTNNBL1,DDX42,DDX46,LSM5,PRPF31,RBM17,XAB2,CDC40,LSM3,PPIH,PRPF40B,SNRNP200,SNRNP40,SNRPF,SRSF2,SRSF5,SRSF7,SRSF8,CCDC12,DHX16,LSM6,NCBP1,PPIL1,SF3B5,SNRPB2,SNRPD1,SRSF6,HNRNPK,HNRNPM,PLRG1,PRPF3…	1.09811
KEGG_CELL_CYCLE	0.000999001	0.655154	1.22463	120	MAD1L1,ORC6,YWHAZ,ABL1,CDC25B,GSK3B,ANAPC2,CCNE2,CDC25C,E2F2,PCNA,TGFB1,CDC20,CDK7,WEE2,CDC14A,DBF4,YWHAQ,BUB1B,BUB3,CCND3,CDK4,E2F1,ORC1,ORC4,PKMYT1,RAD21,RB1,SKP1,TFDP2,YWHAB,YWHAE,ANAPC13,ANAPC5,ATM,BUB1,CDKN2D,CREBBP,GADD45G,MCM2,MCM4,ORC2,ORC3,PRKDC,CDC45,ESPL1,MCM5,ORC5,TGFB3,ATR,CDK6,CUL1,EP300,HDAC1,HDAC2,MCM3,PTTG1,TP53,ANAPC10,ANAPC11,MAD2L1,MCM7,PLK1,ZBTB17,ANAPC1,CDC14B,CDC25A,CDK1,CD…	0.65235
KEGG_OOCYTE_MEIOSIS	0.000999001	0.637251	1.18712	104	YWHAZ,PRKACA,ANAPC2,CCNE2,CDC25C,PPP2CA,ADCY4,CDC20,MAP2K1,PPP2R1A,PPP2R5D,RPS6KA2,CALM1,CALM2,IGF1R,MAPK1,PPP3CA,PPP3R1,YWHAQ,ADCY3,ADCY9,FBXO43,ITPR2,PKMYT1,PPP1CB,SKP1,YWHAB,YWHAE,ANAPC13,ANAPC5,AURKA,BUB1,ESPL1,ITPR1,PPP2CB,PPP2R5E,CUL1,FBXW11,PPP2R5A,PTTG1,ANAPC10,ANAPC11,MAD2L1,PLK1,PPP2R5C,ANAPC1,CDK1,PPP1CC,YWHAG,ANAPC4,CDK2,MAPK12,ADCY6,CDC16,FBXO5,ITPR3,PPP2R5B,PPP3CC,PRKACB	0.773723
KEGG_UBIQUITIN_MEDIATED_PROTEOLYSIS	0.000999001	0.633013	1.18458	126	DDB1,ANAPC2,CDC20,TCEB1,UBE2O,FBXW7,PPIL2,UBE2D3,CUL3,FBXO4,FBXW8,PRPF19,SKP1,UBE2K,UBOX5,ANAPC13,ANAPC5,FANCL,NEDD4,NEDD4L,PIAS1,PIAS4,RCHY1,SAE1,UBE2Z,UBE3B,UBE3C,PML,UBE2E3,UBE2I,UBE3A,CBL,CUL1,CUL4A,CUL7,ERCC8,FBXW11,HERC3,MAP3K1,PARK2,PIAS3,SMURF1,TRAF6,UBA6,UBE2D1,UBE2F,UBE2J2,UBE2N,UBE4B,WWP2,ANAPC10,ANAPC11,BIRC6,CUL5,FBXO2,HERC1,HERC4,KLHL9,SOCS3,STUB1,UBA2,UBE2B,UBE2D2,UBE2G2,UBE2Q2,UBE…	0.573418
KEGG_ALZHEIMERS_DISEASE	0.000999001	0.61445	1.15347	150	NDUFA7,SDHD,ATP2A2,GSK3B,COX5A,NDUFB2,NDUFC2,CYC1,NAE1,NDUFB8,PSENEN,SDHC,ATF6,ATP5E,BAD,CALM1,CALM2,COX4I1,MAPK1,NDUFA10,NDUFA2,NDUFA4L2,NDUFA9,NDUFS3,PPP3CA,PPP3R1,ADAM17,ATP5B,BACE1,COX6A1,ITPR2,NDUFS1,PLCB2,ATP5C1,ATP5H,COX6B1,NDUFB9,NDUFS7,APH1A,ATP5O,CACNA1C,GNAQ,ITPR1,NDUFA4,NDUFB4,NDUFC1,UQCRB,APAF1,ATP5J,CASP3,CASP8,CDK5R1,COX6C,GRIN1,NDUFB5,NDUFB6,SDHA,UQCR10,UQCRC2,ADAM10,APOE,ATP5F1,C…	1.07765
KEGG_HUNTINGTONS_DISEASE	0.000999001	0.621828	1.16963	167	DNAH3,NDUFA7,POLR2H,SDHD,COX5A,CREB3,NDUFB2,NDUFC2,POLR2F,CYC1,DNALI1,NDUFB8,SDHC,SP1,AP2B1,ATP5E,COX4I1,CREB3L4,HIP1,NDUFA10,NDUFA2,NDUFA4L2,NDUFA9,NDUFS3,REST,ATP5B,BBC3,COX6A1,DCTN1,NDUFS1,PLCB2,POLR2D,POLR2K,ATP5C1,ATP5H,CLTC,COX6B1,CREBBP,NDUFB9,NDUFS7,NRF1,AP2M1,AP2S1,ATP5O,DCTN4,GNAQ,ITPR1,NDUFA4,NDUFB4,NDUFC1,TBP,UQCRB,AP2A2,APAF1,ATP5J,CASP3,CASP8,COX6C,DNAL1,EP300,GRIN1,HDAC1,HDAC2,IFT5…	0.995224
REACTOME_FORMATION_OF_THE_TERNARY_COMPLEX_AND_SUBSEQUENTLY_THE_43S_COMPLEX	0.001998	0.682773	1.24061	48	RPS28,RPS19,EIF2S1,RPS15A,RPS5,RPS7,RPS2,RPS24,EIF2S2,EIF3E,EIF3F,EIF3H,EIF3A,EIF3FP3,EIF3I,EIF3J,RPS10,RPS20,RPS27,EIF3B,RPS11,RPS16,RPS18,RPS26,RPS3A,EIF3D,RPS15AP11,RPS12,RPS21,RPS6,RPS9,FAU,RPS25,RPS29,EIF3C,EIF3G	2.65169
REACTOME_SIGNALLING_BY_NGF	0.001998	0.591565	1.11501	201	PRKCE,TRIO,PCSK6,PRKACA,ARHGEF3,GRB2,MAPKAPK2,PIK3R1,PPP2CA,ADCY4,MAP2K1,PPP2R1A,PPP2R5D,PSENEN,RPS6KA2,SQSTM1,AKAP13,AP2B1,ARHGEF11,BAD,CALM1,CALM2,MAPK1,NR4A1,ADAM17,ADCY3,ADCY9,HDAC3,ITPR2,KALRN,PIK3R2,RALA,YWHAB,YWHAE,AKT1,ARHGEF12,ATF1,CLTC,FRS2,KIDINS220,MAPKAP1,OBSCN,PRKCA,RALB,RAP1A,RPS6KA5,AATF,AP2M1,AP2S1,APH1A,ARHGEF1,FOXO3,KRAS,MAPKAPK3,MEF2A,PDPK1,PPP2CB,PRKAR1A,RHOA,AP2A2,CASP2,CASP…	0.692952
REACTOME_PHOSPHOLIPID_METABOLISM	0.001998	0.595922	1.12273	186	GBA,ARF1,CERS6,CDS2,CHKA,GM2A,PIK3R1,CTSA,LPIN1,SGMS1,ACER3,AGPAT1,ARSK,CHKB,EPT1,GNPAT,PIKFYVE,PIP4K2A,PIP4K2B,PPM1L,INPP4B,MTMR6,PI4KB,PIK3R2,PLA2G4F,PNPLA3,PPAP2B,PTDSS1,SACM1L,VAPB,ARSI,HEXB,INPP5E,LCLAT1,LPCAT2,PI4KA,PIK3R4,PIP5K1B,PNPLA8,PSAP,AGPAT3,CDIPT,COL4A3BP,DEGS1,GLB1,MTMR4,PCYT2,PGS1,SLC44A1,SLC44A2,VAPA,ARSB,ARSG,DGAT2,HEXA,PCYT1A,PLD1,SPTLC2,ACER2,ARF3,HADHA,HADHB,LPCAT1,MTMR14,NE…	0.416794
REACTOME_M_G1_TRANSITION	0.001998	0.655668	1.21005	75	ORC6,PSMD8,PSMA2,E2F2,PSMF1,PSMC2,PSMD2,DBF4,PSMD12,E2F1,ORC1,ORC4,PSMC1,PSMD13,MCM2,MCM4,ORC2,ORC3,PSMB3,PSMB8,PSMB9,PSMD1,PSMD11,PSMD14,CDC45,MCM5,MCM8,ORC5,POLA2,PSMA7,PSMB1,PSMD4,MCM3,PSMA1,PSMB5,PSMB7,PSMC5,PSMD6,MCM7,PRIM2,PSMC6,PSME2,MCM6,PSMC3,PSMD9,CDC6,CDK2,MCM10,POLE,PSMA3,PSMB2,RPA1,CDT1,PSMC4,PSMB10,PSMD5,PSME4,RPA3,UBA52,CDC7	0.994893
REACTOME_TRANSCRIPTION	0.001998	0.592634	1.11673	193	SRSF3,POLR2H,POLR3GL,NUDT21,TAF11,TFB2M,BRF1,CBX3,GTF3C2,GTF3C4,GTF3C5,MAGOH,POLR1A,POLR2F,CDK7,GTF2F2,PAPOLA,POLR1D,POLR3A,SLBP,SNRPD3,TCEB1,CDK9,ERCC6,H3F3A,H3F3B,LSM11,MNAT1,RNPS1,SNAPC4,SNAPC5,SRSF1,TAF10,CCNT2,CPSF1,CPSF7,DHX38,GTF2H1,GTF2H3,HIST3H2BB,PABPN1,POLR2D,POLR2K,SRSF11,TAF1C,U2AF2,CSTF1,POLR1C,POLRMT,SUPT5H,ZNF473,CDC40,H2AFX,POLR3F,SNRPF,SRSF2,SRSF5,SRSF7,SSRP1,TBP,CSTF3,GTF2H4,NC…	0.658762
REACTOME_ACTIVATION_OF_CHAPERONE_GENES_BY_XBP1S	0.001998	0.712	1.28918	45	TLN1,ADD1,CTDSP2,DNAJB11,KLHDC3,LMNA,PDIA5,TATDN2,ARFGAP1,HDGF,SRPR,DCTN1,GOSR2,SERP1,C19orf10,FKBP14,HYOU1,WFS1,ATP6V0D1,DDX12P,PDIA6,CUL7,DNAJC3,DNAJB9,GSK3A,SHC1,SULT1A3,TPP1,YIF1A,ZBTB17,PREB,SRPRB,SYVN1,DDX11,EDEM1,WIPI1,PPP2R5B,SEC31A	0.975126
REACTOME_MRNA_3_END_PROCESSING	0.001998	0.743297	1.32131	31	SRSF3,NUDT21,MAGOH,PAPOLA,RNPS1,SRSF1,CPSF1,CPSF7,DHX38,PABPN1,SRSF11,U2AF2,CSTF1,CDC40,SRSF2,SRSF5,SRSF7,CSTF3,NCBP1,PCF11,SRRM1,SRSF6,CPSF3,SRSF4	1.10941
REACTOME_FORMATION_OF_TRANSCRIPTION_COUPLED_NER_TC_NER_REPAIR_COMPLEX	0.001998	0.737943	1.30342	28	POLR2H,ERCC1,POLR2F,CDK7,ERCC6,MNAT1,GTF2H1,GTF2H3,POLR2D,POLR2K,ERCC4,XAB2,ERCC8,GTF2H4,POLR2A,ERCC3,POLR2C,POLR2B,POLR2L,TCEA1	0.697222
REACTOME_REGULATION_OF_MITOTIC_CELL_CYCLE	0.001998	0.647402	1.19479	76	PSMD8,PSMA2,ANAPC2,PSMF1,CDC20,PSMC2,PSMD2,CDC14A,PSMD12,BUB1B,BUB3,PSMC1,PSMD13,SKP1,ANAPC5,AURKA,PSMB3,PSMB8,PSMB9,PSMD1,PSMD11,PSMD14,PSMA7,PSMB1,PSMD4,CUL1,PSMA1,PSMB5,PSMB7,PSMC5,PSMD6,PTTG1,UBE2D1,ANAPC10,ANAPC11,MAD2L1,PLK1,PSMC6,PSME2,ANAPC1,CDK1,PSMC3,PSMD9,ANAPC4,CCNA2,CDK2,PSMA3,PSMB2,SKP2,CDC16,FBXO5,PSMC4,UBE2C,UBE2E1,PSMB10,PSMD5,PSME4,UBA52	1.1327
REACTOME_MITOTIC_G2_G2_M_PHASES	0.001998	0.655614	1.20994	76	TUBGCP6,CDC25B,HSP90AA1,PRKACA,CDC25C,AZI1,CDK7,CKAP5,CLASP1,PPP2R1A,SSNA1,CEP76,MNAT1,TUBG1,CDK5RAP2,CEP164,CSNK1E,DCTN1,DCTN3,E2F1,NEK2,PKMYT1,YWHAE,ACTR1A,CEP63,DYNC1I2,DYNLL1,FGFR1OP,TUBGCP3,CEP57,CNTRL,PCNT,ALMS1,CENPJ,CEP192,CEP70,HAUS2,PAFAH1B1,PLK1,SDCCAG8,TUBA4A,TUBGCP2,AKAP9,CDC25A,CDK1,NUMA1,YWHAG,CCNA2,CDK2,MAPRE1,TUBB4B,CEP250,CEP290,DYNC1H1,NEDD1,CEP41,DCTN2,TUBB,XPO1	0.741665
REACTOME_RNA_POL_II_PRE_TRANSCRIPTION_EVENTS	0.001998	0.67308	1.22923	53	POLR2H,TAF11,POLR2F,CDK7,GTF2F2,TCEB1,CDK9,MNAT1,TAF10,CCNT2,GTF2H1,GTF2H3,POLR2D,POLR2K,SUPT5H,SSRP1,TBP,GTF2H4,NCBP1,POLR2A,TAF4B,CTDP1,ERCC3,GTF2A2,POLR2C,SUPT16H,TCEB3,POLR2B,POLR2L,SUPT4H1,TCEA1,TCEB2,GTF2B,TAF13,TAF6,GTF2F1,TAF5,TAF9,CCNT1,GTF2E1,TAF12,TAF4	0.771348
REACTOME_RESPIRATORY_ELECTRON_TRANSPORT	0.001998	0.663437	1.21609	60	NDUFA7,SDHD,COX5A,NDUFB2,NDUFC2,CYC1,NDUFB8,SDHC,COX4I1,NDUFA10,NDUFA2,NDUFA9,NDUFS3,COX6A1,NDUFS1,COX6B1,NDUFB9,NDUFS7,NDUFA4,NDUFB4,NDUFC1,UQCRB,COX6C,NDUFB5,NDUFB6,SDHA,UQCRC2,COX5B,COX8A,CYCS,NDUFA3,NDUFB3,COX7A2L,NDUFB10,UQCR11,UQCRFS1,ETFA,NDUFA13,NDUFS4,NDUFS6,ETFDH,NDUFA12,NDUFS8,NDUFV1,NDUFA5,NDUFA8,NDUFAB1,NDUFS2,UQCRH	1.58607
REACTOME_REGULATION_OF_MRNA_STABILITY_BY_PROTEINS_THAT_BIND_AU_RICH_ELEMENTS	0.001998	0.647094	1.19576	80	PSMD8,YWHAZ,EIF4G1,EXOSC1,PSMA2,HNRNPD,MAPKAPK2,PSMF1,EXOSC3,HSPA8,PABPC1,PSMC2,PSMD2,EXOSC4,PSMD12,DIS3,PSMC1,PSMD13,YWHAB,AKT1,EXOSC2,EXOSC5,EXOSC6,PRKCA,PSMB3,PSMB8,PSMB9,PSMD1,PSMD11,PSMD14,PSMA7,PSMB1,PSMD4,ZFP36,EXOSC7,PSMA1,PSMB5,PSMB7,PSMC5,PSMD6,TNPO1,XRN1,PARN,PSMC6,PSME2,KHSRP,PSMC3,PSMD9,EXOSC8,PSMA3,PSMB2,ANP32A,EXOSC9,PSMC4,DCP1A,MAPK11,PRKCD,PSMB10,PSMD5,PSME4,UBA52,XPO1,ELAVL1,PSM…	1.28612
REACTOME_CLEAVAGE_OF_GROWING_TRANSCRIPT_IN_THE_TERMINATION_REGION_	0.001998	0.705761	1.27189	40	SRSF3,NUDT21,MAGOH,PAPOLA,SLBP,SNRPD3,LSM11,RNPS1,SRSF1,CPSF1,CPSF7,DHX38,PABPN1,SRSF11,U2AF2,CSTF1,ZNF473,CDC40,SNRPF,SRSF2,SRSF5,SRSF7,CSTF3,NCBP1,PCF11,SRRM1,SRSF6,CPSF3,SRSF4,SNRPE,U2AF1,LSM10	1.05444
REACTOME_RESPIRATORY_ELECTRON_TRANSPORT_ATP_SYNTHESIS_BY_CHEMIOSMOTIC_COUPLING_AND_HEAT_PRODUCTION_BY_UNCOUPLING_PROTEINS_	0.001998	0.656731	1.21201	76	NDUFA7,SDHD,COX5A,NDUFB2,NDUFC2,CYC1,NDUFB8,SDHC,ATP5E,COX4I1,NDUFA10,NDUFA2,NDUFA9,NDUFS3,ATP5B,ATP5L,COX6A1,NDUFS1,ATP5C1,ATP5H,COX6B1,NDUFB9,NDUFS7,ATP5J2,ATP5O,NDUFA4,NDUFB4,NDUFC1,UQCRB,ATP5I,ATP5J,COX6C,NDUFB5,NDUFB6,SDHA,UQCRC2,ATP5F1,COX5B,COX8A,CYCS,NDUFA3,NDUFB3,COX7A2L,NDUFB10,UQCR11,UQCRFS1,ETFA,NDUFA13,NDUFS4,NDUFS6,ETFDH,NDUFA12,NDUFS8,NDUFV1,NDUFA5,NDUFA8,NDUFAB1,NDUFS2	1.65149
REACTOME_MITOTIC_PROMETAPHASE	0.001998	0.659382	1.21773	78	INCENP,MAD1L1,CENPO,CENPL,KIF2C,PPP2CA,CDC20,CENPP,CENPT,CKAP5,CLASP1,NUP133,PPP2R1A,PPP2R5D,TAOK1,ZWILCH,BUB1B,BUB3,KIF2A,NDC80,NUDC,PMF1,RAD21,SGOL2,SPC25,BUB1,CDCA8,CENPQ,KNTC1,RPS27,MIS12,NUF2,PPP2CB,PPP2R5E,RANBP2,SEC13,ZW10,B9D2,CENPM,ITGB3BP,NUP43,PPP2R5A,SPC24,APITD1,CENPK,CLIP1,MAD2L1,PAFAH1B1,PLK1,PPP2R5C,ZWINT,PPP1CC,BIRC5,MAPRE1,RANGAP1,CENPA,KIF18A,NSL1,PPP2R5B	0.649224
KEGG_GLYCEROPHOSPHOLIPID_METABOLISM	0.001998	0.654077	1.20683	74	DGKQ,PLA2G15,CDS2,CHKA,DGKG,DGKD,AGPAT1,CHKB,DGKE,GNPAT,DGKH,PPAP2B,PTDSS1,GPD2,LCLAT1,LPCAT2,AGPAT3,CDIPT,PCYT2,PGS1,DGKB,PCYT1A,PLD1,JMJD7-PLA2G4B,LPCAT1,PLA2G12A,PLA2G4B,AGPAT4,DGKZ,LPGAT1,PLA2G6,AGPAT6,AGPAT9,CDS1,CHPT1,LPCAT3,MBOAT2,PISD,AGPAT2,DGKA,GPD1L,PLD2	0.329317
REACTOME_PHOSPHOLIPID_METABOLISM	0.001998	0.595922	1.12273	186	GBA,ARF1,CERS6,CDS2,CHKA,GM2A,PIK3R1,CTSA,LPIN1,SGMS1,ACER3,AGPAT1,ARSK,CHKB,EPT1,GNPAT,PIKFYVE,PIP4K2A,PIP4K2B,PPM1L,INPP4B,MTMR6,PI4KB,PIK3R2,PLA2G4F,PNPLA3,PPAP2B,PTDSS1,SACM1L,VAPB,ARSI,HEXB,INPP5E,LCLAT1,LPCAT2,PI4KA,PIK3R4,PIP5K1B,PNPLA8,PSAP,AGPAT3,CDIPT,COL4A3BP,DEGS1,GLB1,MTMR4,PCYT2,PGS1,SLC44A1,SLC44A2,VAPA,ARSB,ARSG,DGAT2,HEXA,PCYT1A,PLD1,SPTLC2,ACER2,ARF3,HADHA,HADHB,LPCAT1,MTMR14,NE…	0.416794
PID_PLK1_PATHWAY	0.001998	0.71321	1.28952	43	INCENP,CDC25B,KIF20A,TPX2,CDC25C,PPP2CA,RAB1A,CDC20,PPP2R1A,TPT1,TUBG1,BORA,BUB1B,KIF2A,NDC80,NUDC,PPP1CB,AURKA,BUB1,PAK1,PPP1R12A,RHOA,ROCK2,FBXW11,GOLGA2,GORASP1,SPC24,PLK1,CDC14B,CDK1,CENPE,PLK1S1	0.886064
KEGG_GLYCEROPHOSPHOLIPID_METABOLISM	0.001998	0.654077	1.20683	74	DGKQ,PLA2G15,CDS2,CHKA,DGKG,DGKD,AGPAT1,CHKB,DGKE,GNPAT,DGKH,PPAP2B,PTDSS1,GPD2,LCLAT1,LPCAT2,AGPAT3,CDIPT,PCYT2,PGS1,DGKB,PCYT1A,PLD1,JMJD7-PLA2G4B,LPCAT1,PLA2G12A,PLA2G4B,AGPAT4,DGKZ,LPGAT1,PLA2G6,AGPAT6,AGPAT9,CDS1,CHPT1,LPCAT3,MBOAT2,PISD,AGPAT2,DGKA,GPD1L,PLD2	0.329317
KEGG_RNA_DEGRADATION	0.001998	0.663404	1.21432	58	EXOSC1,LSM1,EXOSC3,PAPD7,PAPOLA,SKIV2L2,EXOSC4,HSPD1,RQCD1,TTC37,CNOT1,DIS3,EDC4,ZCCHC7,CNOT2,DCPS,EXOSC2,EXOSC5,EXOSC6,LSM5,CNOT8,ENO3,LSM3,XRN2,CNOT10,EXOSC7,LSM6,SKIV2L,WDR61,XRN1,CNOT4,CNOT6,PARN,DCP1B,NAA38,CNOT6L,EXOSC8,PAPOLG,CNOT3,EXOSC9,LSM4,C1D,DCP1A,ENO1,HSPA9,PNPT1	0.653834
KEGG_ENDOCYTOSIS	0.001998	0.590925	1.1125	176	AGAP1,GIT1,ASAP1,CHMP4C,EPN1,RAB4A,RAB5B,TFRC,GIT2,HSPA8,AP2B1,ARFGAP1,CHMP3,CHMP4B,IGF1R,PIKFYVE,PIP4K2B,PRKCZ,PSD,ARAP3,STAMBP,VPS36,AGAP2,ARAP1,CHMP1B,CLTC,EEA1,EGFR,NEDD4,NEDD4L,PIP5K1B,SNF8,AP2M1,AP2S1,EHD4,HLA-F,IQSEC1,PDGFRA,RAB11FIP4,RAB5A,SH3GL1,ZFYVE20,ADRB2,AP2A2,CBL,CHMP2A,GRK4,NTRK1,PIP5K1A,PLD1,PSD3,RAB11FIP1,RAB11FIP3,RNF41,RUFY1,SMURF1,TRAF6,ADRBK1,ADRBK2,ARRB2,CHMP2B,CHMP6,DNM2,H…	0.531241
KEGG_PARKINSONS_DISEASE	0.001998	0.626661	1.16837	107	NDUFA7,SDHD,COX5A,NDUFB2,NDUFC2,CYC1,NDUFB8,SDHC,ATP5E,COX4I1,NDUFA10,NDUFA2,NDUFA4L2,NDUFA9,NDUFS3,ATP5B,COX6A1,NDUFS1,ATP5C1,ATP5H,COX6B1,NDUFB9,NDUFS7,ATP5O,NDUFA4,NDUFB4,NDUFC1,UBB,UQCRB,APAF1,ATP5J,CASP3,COX6C,NDUFB5,NDUFB6,PARK2,SDHA,UBE2J2,UQCR10,UQCRC2,ATP5F1,CASP9,COX5B,COX8A,CYCS,NDUFA3,NDUFB3,SLC25A4,UBE2G2,COX7A2L,NDUFB10,UQCR11,UQCRFS1,VDAC3,HTRA2,NDUFS4,NDUFS6,PARK7,SLC18A1,UBE2L3,V…	1.37932
REACTOME_SIGNALING_BY_EGFR_IN_CANCER	0.002997	0.61709	1.14906	103	PRKCE,CDC37,HSP90AA1,PRKACA,EPN1,GRB2,PIK3R1,ADCY4,MAP2K1,AP2B1,BAD,CALM1,CALM2,MAPK1,NR4A1,PAG1,ADAM17,ADCY3,ADCY9,ITPR2,YWHAB,AKT1,CLTC,EGFR,MAPKAP1,PRKCA,AP2M1,AP2S1,FOXO3,KRAS,PDPK1,PRKAR1A,AP2A2,CBL,FOXO1,MTOR,PRKAR1B,RICTOR,TSC2,ADAM10,ADRBK1,CASP9,GSK3A,PLCG1,RAF1,SHC1,SOS1,AP2A1,CDK1,CDKN1A,CSK,EPS15,HGS,PTEN,CDC42,LRIG1,PIK3CA,SRC,ADCY6,HRAS,ITPR3,PRKACB,PRKAR2A,CHUK,GAB1,NRAS,PRKCD,UBA5…	0.804806
REACTOME_FORMATION_OF_RNA_POL_II_ELONGATION_COMPLEX_	0.002997	0.710605	1.27713	38	POLR2H,POLR2F,CDK7,GTF2F2,TCEB1,CDK9,MNAT1,CCNT2,GTF2H1,GTF2H3,POLR2D,POLR2K,SUPT5H,SSRP1,GTF2H4,NCBP1,POLR2A,CTDP1,ERCC3,POLR2C,SUPT16H,TCEB3,POLR2B,POLR2L,SUPT4H1,TCEA1,TCEB2	0.927579
REACTOME_APOPTOSIS	0.002997	0.607661	1.13884	136	PSMD8,BCL2L1,PSMA2,ADD1,LMNB1,PSMF1,SPTAN1,TJP1,ACIN1,HMGB1,LMNA,PSMC2,PSMD2,PTK2,APC,BAD,PLEC,PPP3R1,PSMD12,BBC3,DAPK3,DIABLO,E2F1,GSN,PSMC1,PSMD13,STK24,YWHAB,AKT1,DYNLL1,NMT1,PSMB3,PSMB8,PSMB9,PSMD1,PSMD11,PSMD14,DBNL,KPNA1,PSMA7,PSMB1,PSMD4,ROCK1,APAF1,APPL1,CASP3,CASP8,DFFB,GAS2,H1F0,MAPK8,PSMA1,PSMB5,PSMB7,PSMC5,PSMD6,TP53,CASP9,CYCS,FNTA,PSMC6,PSME2,ARHGAP10,BMF,CASP10,DYNLL2,PSMC3,PSMD9,C…	1.09366
REACTOME_G2_M_CHECKPOINTS	0.002997	0.687338	1.23895	41	ORC6,RFC4,CDC25C,RAD9A,DBF4,ORC1,ORC4,RAD1,ATM,ATRIP,MCM2,MCM4,ORC2,ORC3,CDC45,MCM5,MCM8,ORC5,ATR,MCM3,RFC5,MCM7,CDC25A,CDK1,HUS1,MCM6,CDC6,CDK2,MCM10,RPA1,RAD17,RFC2	0.396479
PID_E2F_PATHWAY	0.002997	0.649422	1.19673	71	CBX5,XRCC1,CCNE2,E2F2,SP1,YY1,CCND3,E2F1,ORC1,RB1,TFDP2,TP73,ATM,CREBBP,E2F7,RBBP8,TOPBP1,WASF1,E2F6,SMARCA2,APAF1,CES3,EP300,HDAC1,MCM3,RBBP4,RYBP,MCL1,RANBP1,RRM1,TK1,CDC25A,CDK1,CDKN1A,CDKN2C,E2F4,HIC1,RRM2,CCNA2,CDC6,CDK2,CES2,MYC,TFDP1,DHFR,RBL1,HBP1,RBL2,TRIM28,BRCA1,E2F5	0.533422
REACTOME_SIGNALING_BY_THE_B_CELL_RECEPTOR_BCR	0.003996	0.612767	1.14445	116	PSMD8,CD79A,PSMA2,GRB2,PIK3R1,PSMF1,PSMC2,PSMD2,BAD,CALM1,CALM2,NR4A1,PSMD12,STIM1,ITPR2,PLCG2,PSMC1,PSMD13,SKP1,AKT1,MAPKAP1,PSMB3,PSMB8,PSMB9,PSMD1,PSMD11,PSMD14,BCL10,FOXO3,KRAS,PDPK1,PSMA7,PSMB1,PSMD4,CBL,CUL1,FBXW11,FOXO1,FYN,MTOR,ORAI1,PSMA1,PSMB5,PSMB7,PSMC5,PSMD6,RICTOR,SYK,TSC2,CASP9,GSK3A,MAP3K7,NCK1,PIK3CD,PLCG1,PSMC6,PSME2,SHC1,SOS1,CBLB,CDKN1A,PSMC3,PSMD9,PTEN,PSMA3,PSMB2,BLK,HRAS,IT…	0.918712
REACTOME_TRANSPORT_OF_MATURE_TRANSCRIPT_TO_CYTOPLASM	0.003996	0.659621	1.20204	51	SRSF3,AAAS,MAGOH,NUP133,SLBP,POM121,RAE1,RNPS1,SRSF1,CPSF1,DHX38,NUP88,NUP93,NUPL1,SRSF11,U2AF2,NUP155,CDC40,RANBP2,SRSF2,SRSF5,SRSF7,TPR,NCBP1,NUP43,SRRM1,SRSF6,CPSF3,NUP188,NUP54,SRSF4,NUP35,U2AF1,NUP62	0.974435
REACTOME_LOSS_OF_NLP_FROM_MITOTIC_CENTROSOMES	0.003996	0.663133	1.2124	54	HSP90AA1,PRKACA,AZI1,CKAP5,CLASP1,PPP2R1A,SSNA1,CEP76,TUBG1,CDK5RAP2,CEP164,CSNK1E,DCTN1,DCTN3,NEK2,YWHAE,ACTR1A,CEP63,DYNC1I2,DYNLL1,FGFR1OP,CEP57,CNTRL,PCNT,ALMS1,CENPJ,CEP192,CEP70,HAUS2,PAFAH1B1,PLK1,SDCCAG8,TUBA4A,AKAP9,CDK1,YWHAG,MAPRE1,TUBB4B,CEP250,CEP290,DYNC1H1,NEDD1,CEP41,DCTN2	0.742433
REACTOME_CYCLIN_E_ASSOCIATED_EVENTS_DURING_G1_S_TRANSITION_	0.003996	0.652338	1.19653	61	CKS1B,PSMD8,PSMA2,CCNE2,PSMF1,CDK7,PSMC2,PSMD2,MNAT1,PSMD12,PKMYT1,PSMC1,PSMD13,RB1,SKP1,PSMB3,PSMB8,PSMB9,PSMD1,PSMD11,PSMD14,PSMA7,PSMB1,PSMD4,CUL1,PSMA1,PSMB5,PSMB7,PSMC5,PSMD6,PSMC6,PSME2,CDC25A,CDKN1A,PSMC3,PSMD9,CCNA2,CDK2,MYC,PSMA3,PSMB2,SKP2	1.23547
REACTOME_POST_TRANSLATIONAL_PROTEIN_MODIFICATION	0.003996	0.591604	1.11308	169	GALNT10,DPM1,MGAT1,B4GALT2,CALR,GALNT1,GPAA1,MCFD2,MGAT4B,MLEC,PMM2,RPN1,ALG1,ARSK,B4GALT5,CANX,GGCX,PROC,DAD1,DHPS,DOLPP1,F2,GALNT2,MOGS,PDIA3,PIGF,SEC23A,SEC24C,ALG2,ARSI,C1GALT1,GALNT7,MAN1A2,MGAT5,PIGG,PIGT,ST3GAL3,ST6GALNAC4,DDOST,GANAB,GMPPA,PIGS,SEC13,SEC24B,ALG3,ARSB,ARSG,EDEM2,EIF5A2,MAN1B1,MGAT2,PLAUR,PROS1,RPN2,VKORC1,B3GNT8,DOLK,MAN2A1,MANEA,PIGO,SAR1B,B3GNT9,DPM2,GALNT12,PGM3,PIGC,PI…	0.553125
REACTOME_METABOLISM_OF_CARBOHYDRATES	0.003996	0.58336	1.1004	213	PYGM,GALT,IDUA,PRKACA,AAAS,B4GALT2,PPP2CA,SLC25A12,CHPF2,DSE,KHK,NUP133,PFKM,PPP2R1A,PPP2R5D,B4GALT5,CALM1,CALM2,GALK1,GYS1,POM121,RAE1,RPIA,B4GALT7,EXT1,G6PC2,GXYLT2,NUP88,NUP93,NUPL1,TPI1,GXYLT1,HEXB,HS2ST1,HYAL1,NUP155,PHKG2,ST3GAL3,CHSY1,ENO3,GCK,GLB1,HYAL2,MDH1,NCAN,PFKFB3,PHKB,PPP2CB,RANBP2,SDC4,SLC25A11,TPR,UGP2,ARSB,CHST12,CSGALNACT2,G6PC3,HEXA,HK1,HPSE,NUP43,PGM2,SDC3,GNS,GOT1,MDH2,NUP18…	0.566582
REACTOME_ACTIVATION_OF_ATR_IN_RESPONSE_TO_REPLICATION_STRESS	0.003996	0.697916	1.24885	35	ORC6,RFC4,CDC25C,RAD9A,DBF4,ORC1,ORC4,RAD1,ATRIP,MCM2,MCM4,ORC2,ORC3,CDC45,MCM5,MCM8,ORC5,ATR,MCM3,RFC5,MCM7,CDC25A,HUS1,MCM6,CDC6,CDK2,MCM10,RPA1,RAD17,RFC2,RPA3,CDC7	0.396932
REACTOME_ER_PHAGOSOME_PATHWAY	0.004995	0.643191	1.17732	58	PSMD8,PSMA2,CALR,PSMF1,PSMC2,PSMD2,PSMD12,PDIA3,PSMC1,PSMD13,PSMB3,PSMB8,PSMB9,PSMD1,PSMD11,PSMD14,SEC61B,TAP2,HLA-F,PSMA7,PSMB1,PSMD4,SEC61G,B2M,PSMA1,PSMB5,PSMB7,PSMC5,PSMD6,HLA-C,PSMC6,PSME2,HLA-B,PSMC3,PSMD9,PSMA3,PSMB2,HLA-A,PSMC4,PSMB10,PSMD5,PSME4,UBA52,PSMD7,TAP1,PSMA6,RPS27A	1.65692
REACTOME_NUCLEOTIDE_EXCISION_REPAIR	0.004995	0.661119	1.20127	48	DDB1,POLR2H,RFC4,ERCC1,PCNA,POLR2F,CDK7,ERCC6,MNAT1,GTF2H1,GTF2H3,POLR2D,POLR2K,ERCC4,XAB2,XPC,ERCC8,GTF2H4,POLD1,POLR2A,RFC5,ERCC3,POLD2,POLR2C,XPA,POLR2B,POLR2L,RAD23B,TCEA1,LIG1,POLE,RPA1	0.744765
REACTOME_APC_C_CDC20_MEDIATED_DEGRADATION_OF_MITOTIC_PROTEINS	0.004995	0.647004	1.18794	64	PSMD8,PSMA2,ANAPC2,PSMF1,CDC20,PSMC2,PSMD2,PSMD12,BUB1B,BUB3,PSMC1,PSMD13,ANAPC5,PSMB3,PSMB8,PSMB9,PSMD1,PSMD11,PSMD14,PSMA7,PSMB1,PSMD4,PSMA1,PSMB5,PSMB7,PSMC5,PSMD6,PTTG1,UBE2D1,ANAPC10,ANAPC11,MAD2L1,PSMC6,PSME2,ANAPC1,CDK1,PSMC3,PSMD9,ANAPC4,PSMA3,PSMB2,CDC16,PSMC4,UBE2C,UBE2E1,PSMB10,PSMD5,PSME4,UBA52	1.24536
REACTOME_SIGNALING_BY_FGFR_IN_DISEASE	0.00599401	0.608822	1.13825	121	PRKCE,CUX1,PRKACA,GRB2,PIK3R1,PPP2CA,ADCY4,MAP2K1,PPP2R1A,BAD,CALM1,CALM2,MAPK1,NR4A1,ADCY3,ADCY9,FGF1,ITPR2,STAT1,STAT5B,YWHAB,AKT1,CPSF6,FGF22,FGFR1OP,FGFR1OP2,FRS2,GAB2,MAPKAP1,PRKCA,STAT5A,CNTRL,FGF8,FOXO3,FRS3,KRAS,PDPK1,PPP2CB,PRKAR1A,CBL,FOXO1,MTOR,PRKAR1B,RICTOR,TSC2,ADRBK1,CASP9,GSK3A,PLCG1,RAF1,SHC1,SOS1,ZMYM2,CDK1,CDKN1A,PTEN,TRIM24,FGFR2,PIK3CA,SRC,ADCY6,BCR,HRAS,ITPR3,MKNK1,PRKACB,PR…	0.517875
REACTOME_SIGNALING_BY_ILS	0.00599401	0.61287	1.14015	99	YWHAZ,GRB2,IRAK4,PIK3R1,CRKL,MAP2K1,SQSTM1,TMEM189-UBE2V1,MAPK1,PTK2B,PIK3R2,SKP1,STAT1,STAT5B,YWHAB,GAB2,STAT5A,YES1,JAK1,KRAS,PTPN6,CBL,CUL1,FYN,IL1R1,MYD88,SYK,TRAF6,UBE2N,IL1RAP,MAP2K6,MAP3K3,MAP3K7,PIK3CD,PIK3R3,RAF1,SHC1,SOCS3,SOS1,TOLLIP,CDK1,IL5,TAB1,TEC,CRK,IRAK3,JAK3,NFKB2,PIK3CA,HRAS,IL18,IL5RA,IL6R,NOD2,PRKACB,RIPK2,CHUK,IL1A,LYN,MAP3K8,NRAS,PELI3,IL6ST,MAP2K4,PELI2,RAPGEF1	0.363159
REACTOME_SIGNALING_BY_NOTCH	0.00599401	0.62078	1.15117	91	RBPJ,TLE3,ATP2A2,MAML3,PSENEN,TNRC6B,FBXW7,HDAC4,HDAC5,NOTCH2,ADAM17,E2F1,HDAC3,JAG1,MIB2,POGLUT1,SKP1,CREBBP,DLL1,MIB1,RAB6A,ST3GAL3,TMED2,APH1A,DLL4,NCOR2,SEL1L,TLE1,TNRC6A,CUL1,EP300,HDAC1,HDAC2,MOV10,POFUT1,TP53,ADAM10,ARRB2,HIF1A,NCSTN,PSEN2,RFNG,SNW1,MAML2,NUMB,ARRB1,CCNC,HDAC10,MYC,TFDP1,TLE2,ATP2A1,HDAC9,JUN,MAML1	0.57637
REACTOME_E2F_MEDIATED_REGULATION_OF_DNA_REPLICATION	0.00599401	0.700006	1.24435	31	ORC6,PCNA,PPP2CA,PPP2R1A,E2F1,ORC1,ORC4,RB1,ORC2,ORC3,CDC45,MCM8,ORC5,POLA2,PPP2CB,PRIM2,CDC25A,CDK1,RRM2,CDC6,TFDP1,CDT1,DHFR,FBXO5	0.578484
REACTOME_FORMATION_OF_THE_HIV1_EARLY_ELONGATION_COMPLEX	0.00599401	0.714241	1.26156	28	POLR2H,POLR2F,CDK7,GTF2F2,MNAT1,GTF2H1,GTF2H3,POLR2D,POLR2K,SUPT5H,GTF2H4,NCBP1,POLR2A,CTDP1,ERCC3,POLR2C,POLR2B,POLR2L,SUPT4H1	0.857866
REACTOME_APC_C_CDH1_MEDIATED_DEGRADATION_OF_CDC20_AND_OTHER_APC_C_CDH1_TARGETED_PROTEINS_IN_LATE_MITOSIS_EARLY_G1	0.00599401	0.64406	1.1824	63	PSMD8,PSMA2,ANAPC2,PSMF1,CDC20,PSMC2,PSMD2,PSMD12,PSMC1,PSMD13,ANAPC5,AURKA,PSMB3,PSMB8,PSMB9,PSMD1,PSMD11,PSMD14,PSMA7,PSMB1,PSMD4,PSMA1,PSMB5,PSMB7,PSMC5,PSMD6,PTTG1,UBE2D1,ANAPC10,ANAPC11,PLK1,PSMC6,PSME2,ANAPC1,PSMC3,PSMD9,ANAPC4,PSMA3,PSMB2,SKP2,CDC16,PSMC4,UBE2C,UBE2E1,PSMB10,PSMD5,PSME4,UBA52,PSMD7,PSMA6,RPS27A	1.30239
PID_TRKR_PATHWAY	0.00699301	0.644245	1.18169	61	ABL1,ARHGAP32,GRB2,PIK3R1,PTPN11,CRKL,MAP2K1,SQSTM1,DNAJA3,MAPK1,MCF2L,PRKCZ,RHOG,DOCK1,FRS2,GAB2,NEDD4L,RAP1A,RAP1B,EHD4,FRS3,KRAS,RHOA,NTRK1,DYNLT1,PLCG1,SHC1,SOS1,FAIM,NTRK2,CDC42,CRK,NTF4,PIK3CA,SH2B1,HRAS,PRKCI,GAB1,NRAS,RAC1,RASA1	0.643122
PID_P53_REGULATION_PATHWAY	0.00699301	0.641048	1.1734	58	ABL1,GSK3B,RASSF1,RPL23,PPP2CA,PIN1,YY1,NEDD8,USP7,CSNK1E,DAXX,KAT5,AKT1,ATM,CREBBP,FBXO11,RCHY1,RPL11,RPL5,CCNG1,MAPK9,SETD8,ATR,CSNK1A1,EP300,HIPK2,MAPK8,PPM1D,SMYD2,TP53,UBE2D1,PPP2R4,CSNK1G1,CSNK1G2,E4F1,PPP1R13L,CCNA2,CDK2,CSE1L,DYRK2,SKP2,CSNK1G3,TTC5,PRKCD,TRIM28,CSNK1D,KAT8,MAPK14,MDM4	0.847013
KEGG_PROTEASOME	0.00699301	0.669557	1.21158	44	PSMD8,PSMA2,PSMF1,PSMC2,PSMD2,PSME3,PSMD12,PSMC1,PSMD13,POMP,PSMB3,PSMB8,PSMB9,PSMD1,PSMD11,PSMD14,PSMA7,PSMB1,PSMD4,SHFM1,PSMA1,PSMB11,PSMB5,PSMB7,PSMC5,PSMD6,PSMC6,PSME2,PSMC3,PSMA3,PSMB2,PSMC4,PSMB10,PSME4	1.44898
KEGG_PHOSPHATIDYLINOSITOL_SIGNALING_SYSTEM	0.00699301	0.630315	1.16326	75	DGKQ,CDS2,DGKG,INPP5A,PIK3R1,DGKD,INPP5B,CALM1,CALM2,DGKE,PIKFYVE,PIP4K2A,PIP4K2B,PLCE1,DGKH,INPP4B,ITPR2,PI4KB,PIK3R2,PLCB2,PLCG2,INPP5E,PI4KA,PIP5K1B,PRKCA,CDIPT,IPPK,ITPR1,DGKB,PIP5K1A,PIK3CD,PIK3R3,PLCG1,DGKZ,PIP4K2C,PLCD1,PTEN,CDS1,INPP4A,PIK3CA,PLCD3,SYNJ2,DGKA,ITPR3,PIK3C2G	0.272305
BIOCARTA_CHREBP2_PATHWAY	0.00699301	0.678516	1.22305	41	PPP2R2A,YWHAZ,PRKACA,ACACA,PPP2CA,PPP2R1A,PPP2R5D,YWHAQ,MLXIPL,PPP2R2C,YWHAB,YWHAE,PRKAB2,GCK,PPP2CB,PPP2R3A,PPP2R5E,PRKAR1A,PPP2R5A,PRKAR1B,PKLR,PPP2R4,PPP2R5C,PRKAB1,PRKAG2,YWHAG,MLX,PPP2R5B,PRKAA1,PRKACB,PRKAR2A	0.765972
REACTOME_SIGNALING_BY_WNT	0.00799201	0.642155	1.17786	61	PSMD8,PSMA2,PPP2CA,PSMF1,PPP2R1A,PPP2R5D,PSMC2,PSMD2,APC,PSMD12,PSMC1,PSMD13,SKP1,PSMB3,PSMB8,PSMB9,PSMD1,PSMD11,PSMD14,PPP2CB,PPP2R5E,PSMA7,PSMB1,PSMD4,CSNK1A1,CUL1,PPP2R5A,PSMA1,PSMB5,PSMB7,PSMC5,PSMD6,PPP2R5C,PSMC6,PSME2,PSMC3,PSMD9,CTNNB1,PSMA3,PSMB2,PPP2R5B,PSMC4,PSMB10,PSMD5,PSME4,UBA52,FRAT1,FRAT2,PSMD7,PSMA6,RPS27A	1.32667
REACTOME_RNA_POL_II_TRANSCRIPTION_PRE_INITIATION_AND_PROMOTER_OPENING	0.00799201	0.676594	1.21601	38	POLR2H,TAF11,POLR2F,CDK7,GTF2F2,MNAT1,TAF10,GTF2H1,GTF2H3,POLR2D,POLR2K,TBP,GTF2H4,POLR2A,TAF4B,ERCC3,GTF2A2,POLR2C,POLR2B,POLR2L,GTF2B,TAF13,TAF6,GTF2F1,TAF5,TAF9,GTF2E1,TAF12,TAF4	0.70674
REACTOME_DEADENYLATION_DEPENDENT_MRNA_DECAY	0.00799201	0.670052	1.21149	43	EIF4G1,EXOSC1,LSM1,EIF4A1,EXOSC3,PABPC1,EIF4B,EXOSC4,RQCD1,DIS3,EDC4,TNKS1BP1,CNOT2,DCPS,EIF4A2,EXOSC2,EXOSC5,EXOSC6,LSM5,CNOT8,LSM3,PAIP1,CNOT10,EXOSC7,LSM6,XRN1,CNOT4,CNOT6,PARN,DCP1B,EIF4A3,EXOSC8,CNOT3,EXOSC9,LSM4,DCP1A,EDC3,DDX6,EIF4E,LSM2	0.777225
PID_PI3K_PLC_TRK_PATHWAY	0.00799201	0.683232	1.22258	35	YWHAZ,GSK3B,GRB2,PIK3R1,BAD,YWHAQ,YWHAB,YWHAE,AGAP2,AKT1,EGR1,STAT5A,FOXO3,KRAS,PDPK1,NTRK1,EPB41L1,PLCG1,SHC1,SOS1,YWHAG,PIK3CA,SRC,HRAS,GAB1,NRAS,PRKCD,CREB1	0.789902
REACTOME_MHC_CLASS_II_ANTIGEN_PRESENTATION	0.00899101	0.625313	1.15706	84	ARF1,KIF20A,KIF2C,CTSA,HLA-DMA,KLC4,AP2B1,CANX,KIF5B,KIFAP3,RAB7A,DCTN1,DCTN3,DYNC1LI2,KIF2A,SEC23A,SEC24C,ACTR1A,CLTC,DYNC1I2,DYNLL1,KLC1,AP1M1,AP1M2,AP2M1,AP2S1,DCTN4,SEC13,SEC24B,AP1B1,AP1G1,AP2A2,AP1S1,DCTN6,DNM2,SAR1B,AP2A1,CTSD,DCTN5,DYNLL2,LGMN,KIF22,KIF3C,DYNC1H1,KIF18A,KIF5A,SEC31A,DCTN2,DYNC1I1,KIF23,OSBPL1A,SPTBN2	0.990713
REACTOME_CDT1_ASSOCIATION_WITH_THE_CDC6_ORC_ORIGIN_COMPLEX	0.00899101	0.655491	1.1971	53	ORC6,PSMD8,PSMA2,PSMF1,PSMC2,PSMD2,PSMD12,ORC1,ORC4,PSMC1,PSMD13,ORC2,ORC3,PSMB3,PSMB8,PSMB9,PSMD1,PSMD11,PSMD14,MCM8,ORC5,PSMA7,PSMB1,PSMD4,PSMA1,PSMB5,PSMB7,PSMC5,PSMD6,PSMC6,PSME2,PSMC3,PSMD9,CDC6,PSMA3,PSMB2,CDT1,PSMC4,PSMB10,PSMD5,PSME4,UBA52,PSMD7,PSMA6,RPS27A	1.27018
PID_CDC42_PATHWAY	0.00899101	0.633401	1.16526	68	CTNNA1,PRKCE,SEPT2,GSK3B,MAP3K11,EPS8,PIK3R1,ARPC5,RPS6KB1,APC,DIAPH3,MAPK1,PRKCZ,ACTR2,MAP2K7,ARPC2,ARPC3,DLG1,PAK1,YES1,IQGAP1,MAPK9,TNK2,ATF2,BAIAP2,CBL,MAP3K1,MAPK8,MTOR,PLD1,WASL,ACTR3,ARHGEF7,MAP2K6,PARD6A,RAF1,BCAR1,CDC42,CDC42BPA,CTNNB1,PIK3CA,SRC,ARHGDIA,ARPC4,ENAH,HRAS,JUN,PAX6,RAC1,CFL1,IQGAP3,MAP2K4,CDH1,MAPK14,VAV2,ARPC1B	0.93142
KEGG_NON_SMALL_CELL_LUNG_CANCER	0.00899101	0.654177	1.1947	53	RASSF1,E2F2,GRB2,PIK3R1,MAP2K1,RXRB,BAD,MAPK1,CDK4,E2F1,PIK3R2,PLCG2,RB1,AKT1,EGFR,PRKCA,RASSF5,FOXO3,KRAS,PDPK1,CDK6,TP53,CASP9,PIK3CD,PIK3R3,PLCG1,RAF1,SOS1,SOS2,PIK3CA,STK4,TGFA,ERBB2,HRAS	0.480917
REACTOME_CROSS_PRESENTATION_OF_SOLUBLE_EXOGENOUS_ANTIGENS_ENDOSOMES	0.00999001	0.659674	1.19369	44	PSMD8,PSMA2,PSMF1,PSMC2,PSMD2,PSMD12,PSMC1,PSMD13,PSMB3,PSMB8,PSMB9,PSMD1,PSMD11,PSMD14,PSMA7,PSMB1,PSMD4,PSMA1,PSMB5,PSMB7,PSMC5,PSMD6,PSMC6,PSME2,PSMC3,PSMD9,PSMA3,PSMB2,PSMC4,PSMB10,PSMD5,PSME4	1.44248
REACTOME_METABOLISM_OF_AMINO_ACIDS_AND_DERIVATIVES	0.00999001	0.580968	1.09444	184	PSMD8,PSMA2,GCLC,PSMF1,AANAT,ADI1,BCKDHA,PSMC2,PSMD2,AMD1,DLST,ENOPH1,PSMD12,AZIN1,GLUD1,PSMC1,PSMD13,SMOX,ACAD8,ACADSB,ACAT1,DBT,GLS,GPT2,OAT,PSMB3,PSMB8,PSMB9,PSMD1,PSMD11,PSMD14,SLC25A15,CKB,GATM,KMO,MCCC2,PSMA7,PSMB1,PSMD4,AFMID,ALDH6A1,ALDH7A1,CSAD,GLUL,IVD,ODC1,PHGDH,PSMA1,PSMB5,PSMB7,PSMC5,PSMD6,ADC,ALDH9A1,APIP,FAH,GLS2,GOT1,PSMC6,PSME2,AADAT,ARG2,GCDH,INHBE,MAT2B,MCCC1,MTAP,OGDH,PSMC3,PS…	0.593707
REACTOME_REGULATION_OF_ORNITHINE_DECARBOXYLASE_ODC	0.00999001	0.652099	1.18281	47	PSMD8,PSMA2,PSMF1,PSMC2,PSMD2,PSMD12,AZIN1,PSMC1,PSMD13,PSMB3,PSMB8,PSMB9,PSMD1,PSMD11,PSMD14,PSMA7,PSMB1,PSMD4,ODC1,PSMA1,PSMB5,PSMB7,PSMC5,PSMD6,PSMC6,PSME2,PSMC3,PSMD9,PSMA3,PSMB2,PSMC4,OAZ3,PSMB10,PSMD5,PSME4	1.38171
REACTOME_MRNA_CAPPING	0.00999001	0.703605	1.24277	28	POLR2H,POLR2F,CDK7,GTF2F2,MNAT1,GTF2H1,GTF2H3,POLR2D,POLR2K,SUPT5H,GTF2H4,NCBP1,POLR2A,RNMT,ERCC3,POLR2C,POLR2B,POLR2L	0.864651
REACTOME_FATTY_ACID_TRIACYLGLYCEROL_AND_KETONE_BODY_METABOLISM	0.00999001	0.585924	1.10109	161	HMGCS1,MED1,MED22,MED24,NCOA2,ACACA,ACADS,ESRRA,WWTR1,ACSL3,LPIN1,MED13L,MED21,AGPAT1,ECI1,NCOA3,ELOVL3,HDAC3,HSD17B12,MED20,MED30,PCCA,ACACB,ACAT1,ALAS1,CPT2,CREBBP,GPD2,GRHL1,LCLAT1,MED17,MED26,MUT,NCOA6,NRF1,PRKAB2,TEAD4,TXNRD1,AGPAT3,HMGCR,MED27,MED4,NCOR2,ACSL1,ANGPTL4,APOA2,CLOCK,DGAT2,EP300,MED15,MED19,MED31,MED6,MED9,PCCB,SIN3B,G0S2,HADHA,HADHB,LPCAT1,MED25,MED29,ACLY,AGPAT4,ARNTL,CPT1B,M…	0.429335
REACTOME_SIGNALING_BY_FGFR	0.00999001	0.604437	1.12694	107	PRKCE,PRKACA,GRB2,PIK3R1,PPP2CA,ADCY4,MAP2K1,PPP2R1A,BAD,CALM1,CALM2,MAPK1,NR4A1,ADCY3,ADCY9,FGF1,ITPR2,YWHAB,AKT1,FGF22,FRS2,MAPKAP1,PRKCA,FGF8,FOXO3,FRS3,KRAS,PDPK1,PPP2CB,PRKAR1A,CBL,FOXO1,MTOR,PRKAR1B,RICTOR,TSC2,ADRBK1,CASP9,GSK3A,PLCG1,RAF1,SHC1,SOS1,CDK1,CDKN1A,PTEN,FGFR2,PIK3CA,SRC,ADCY6,HRAS,ITPR3,MKNK1,PRKACB,PRKAR2A,CHUK,FGF17,GAB1,IL17RD,NRAS,PRKCD,UBA52,AKT2,CREB1,KLB,THEM4,ADCY7,RPS…	0.539134
PID_VEGFR1_2_PATHWAY	0.00999001	0.635407	1.16976	69	CTNNA1,ARF1,HSP90AA1,PRKACA,GRB2,MAPKAPK2,PIK3R1,PTPN11,HSP90AB1,MAP2K1,PTK2,MAPK1,PTK2B,PTPN2,AKT1,NEDD4,PRKCA,AKAP1,IQGAP1,PDPK1,PTPN6,RHOA,ROCK1,CBL,FBXW11,FYN,ITGAV,SH2D2A,DNM2,MAP2K6,NCK1,PLCG1,RAF1,VCL,HGS,PRKAB1,CAV1,CDC42,CTNNB1,PIK3CA,SRC,PRKAA1,SHB,GAB1,ITGB3,MAPK11,PRKAG1,PRKCD	0.881597
PID_PI3KCI_AKT_PATHWAY	0.00999001	0.6833	1.22088	34	YWHAZ,BCL2L1,GSK3B,HSP90AA1,PRKACA,BAD,YWHAQ,YWHAB,YWHAE,AKT1,MAPKAP1,PRKDC,FOXO3,KPNA1,PDPK1,TBC1D4,FOXO1,MTOR,RICTOR,CASP9,GSK3A,RAF1,CDKN1A,YWHAG,SRC	1.07678
BIOCARTA_INTEGRIN_PATHWAY	0.00999001	0.675429	1.21391	38	PPP1R12B,TLN1,GRB2,CRKL,MAP2K1,PTK2,MAPK1,ITGA1,RAP1A,RHOA,ROCK1,FYN,MAPK8,RAF1,SHC1,SOS1,VCL,ZYX,BCAR1,CSK,CAPN1,CAV1,SRC,ACTN3,BCR,HRAS,JUN	0.861716
PID_ERBB1_INTERNALIZATION_PATHWAY	0.010989	0.674938	1.21634	40	EPN1,GRB2,PIK3R1,PTK2,ZFYVE28,CHMP3,UBE2D3,PIK3R2,STAMBP,EGFR,KRAS,RAB5A,CBL,UBE2D1,ARHGEF7,PIK3CD,PIK3R3,RAF1,SHC1,SOS1,UBE2D2,CBLB,EPS15,HGS,CDC42,LRIG1,PIK3CA,SRC,HRAS	0.610377
REACTOME_ELONGATION_ARREST_AND_RECOVERY	0.011988	0.704622	1.24288	27	POLR2H,POLR2F,GTF2F2,TCEB1,CDK9,CCNT2,POLR2D,POLR2K,SUPT5H,SSRP1,POLR2A,CTDP1,POLR2C,SUPT16H,TCEB3,POLR2B,POLR2L,SUPT4H1,TCEA1,TCEB2,GTF2F1,CCNT1	1.01624
REACTOME_SCFSKP2_MEDIATED_DEGRADATION_OF_P27_P21	0.011988	0.646682	1.17929	52	CKS1B,PSMD8,PSMA2,CCNE2,PSMF1,PSMC2,PSMD2,PSMD12,PSMC1,PSMD13,SKP1,PSMB3,PSMB8,PSMB9,PSMD1,PSMD11,PSMD14,PSMA7,PSMB1,PSMD4,CUL1,PSMA1,PSMB5,PSMB7,PSMC5,PSMD6,PSMC6,PSME2,CDKN1A,PSMC3,PSMD9,CCNA2,CDK2,PSMA3,PSMB2,SKP2,PSMC4,PSMB10,PSMD5,UBA52,PSMD7,PSMA6,RPS27A	1.41202
REACTOME_VIF_MEDIATED_DEGRADATION_OF_APOBEC3G	0.011988	0.652004	1.1847	48	PSMD8,PSMA2,PSMF1,PSMC2,PSMD2,TCEB1,PSMD12,PSMC1,PSMD13,PSMB3,PSMB8,PSMB9,PSMD1,PSMD11,PSMD14,PSMA7,PSMB1,PSMD4,PSMA1,PSMB5,PSMB7,PSMC5,PSMD6,CUL5,PSMC6,PSME2,PSMC3,PSMD9,TCEB2,PSMA3,PSMB2,APOBEC3G,PSMC4,PSMB10,PSMD5,PSME4,UBA52,PSMD7,PSMA6,RPS27A	1.43482
PID_MET_PATHWAY	0.011988	0.623021	1.1504	77	CTNNA1,PTPN1,GRB2,PIK3R1,PTPN11,CRKL,ETS1,MAP2K1,PTK2,RPTOR,APC,BAD,MAPK1,PRKCZ,RANBP10,DEPTOR,PTPN2,AKT1,EGR1,GAB2,PAK1,RAP1A,RAP1B,PDPK1,RAB5A,RHOA,CBL,MAP3K1,MAPK8,MTOR,WASL,NCK1,PARD6A,PLCG1,RAF1,SHC1,SOS1,BCAR1,EPS15,HGS,NUMB,CDC42,CRK,CTNNB1,PIK3CA,SRC,HRAS,JUN,PRKCI,RANBP9,GAB1,RAC1,AKT2,KPNB1,MAP2K4,RAPGEF1,CDH1,EIF4E	0.81919
PID_NFAT_3PATHWAY	0.011988	0.645544	1.17894	53	PRKCE,YWHAZ,BCL2L1,GSK3B,PRKACA,NFATC2,BAD,NR4A1,PPP3CA,PPP3R1,PRKCZ,YWHAQ,FKBP1A,MEF2D,YWHAB,YWHAE,AKAP5,CREBBP,CSNK2A1,PRKCA,MAPK9,PRKCH,CABIN1,CASP3,CSNK1A1,EP300,MAP3K1,MAPK8,RAN,YWHAG,NFATC3,KPNA2,MAP3K8,NFATC1,PRKCD,XPO1,KPNB1,PIM1,RCAN2,BCL2,MAPK14	0.747722
PID_FOXM1_PATHWAY	0.011988	0.671504	1.21015	40	CKS1B,CDC25B,XRCC1,MAP2K1,SP1,CDK4,NEK2,RB1,CENPB,CREBBP,CENPF,EP300,ESR1,GSK3A,PLK1,CDK1,ETV5,BIRC5,CCNA2,CDK2,FOXM1,MYC,NFATC3,SKP2,TGFA,CENPA,GAS1	0.612049
REACTOME_NGF_SIGNALLING_VIA_TRKA_FROM_THE_PLASMA_MEMBRANE	0.012987	0.596381	1.11681	131	PRKCE,PRKACA,GRB2,MAPKAPK2,PIK3R1,PPP2CA,ADCY4,MAP2K1,PPP2R1A,PPP2R5D,RPS6KA2,AP2B1,BAD,CALM1,CALM2,MAPK1,NR4A1,ADCY3,ADCY9,ITPR2,PIK3R2,RALA,YWHAB,AKT1,ATF1,CLTC,FRS2,KIDINS220,MAPKAP1,PRKCA,RALB,RAP1A,RPS6KA5,AP2M1,AP2S1,FOXO3,KRAS,MAPKAPK3,MEF2A,PDPK1,PPP2CB,PRKAR1A,RHOA,AP2A2,FOXO1,MAP2K5,MTOR,NTRK1,PRKAR1B,RICTOR,TSC2,ADRBK1,CASP9,DNM2,GSK3A,PLCG1,RAF1,SHC1,SOS1,AP2A1,CDK1,CDKN1A,NTRK2,PTEN,…	0.653569
REACTOME_INTERFERON_SIGNALING	0.012987	0.588399	1.10446	148	EIF4G1,PTPN1,AAAS,EIF4A1,IRF6,NUP133,PIN1,POM121,RAE1,IFI35,NUP88,NUP93,NUPL1,PTPN2,RNASEL,STAT1,EGR1,EIF4A2,EIF4E3,IFI6,KPNA4,NEDD4,NUP155,PIAS1,PPM1B,PSMB8,SUMO1,HLA-F,JAK1,KPNA1,PML,PTPN6,RANBP2,TPR,ARIH1,B2M,EIF4G3,KPNA3,NUP43,UBE2N,FLNB,HLA-C,IP6K2,IRF9,KPNA5,NUP188,NUP54,PLCG1,SOCS3,EIF2AK2,EIF4A3,EIF4E2,EIF4G2,HLA-B,ICAM1,IFIT1,IRF3,NUP35,NUP62,CD44,GBP2,HLA-A,IRF5,OAS1,SP100,STAT2,TRIM25,…	0.896286
REACTOME_AUTODEGRADATION_OF_CDH1_BY_CDH1_APC_C	0.012987	0.642709	1.17607	55	PSMD8,PSMA2,ANAPC2,PSMF1,PSMC2,PSMD2,PSMD12,PSMC1,PSMD13,ANAPC5,PSMB3,PSMB8,PSMB9,PSMD1,PSMD11,PSMD14,PSMA7,PSMB1,PSMD4,PSMA1,PSMB5,PSMB7,PSMC5,PSMD6,UBE2D1,ANAPC10,ANAPC11,PSMC6,PSME2,ANAPC1,PSMC3,PSMD9,ANAPC4,PSMA3,PSMB2,CDC16,PSMC4,UBE2C,UBE2E1,PSMB10,PSMD5,UBA52,PSMD7,PSMA6,RPS27A	1.3599
KEGG_PROGESTERONE_MEDIATED_OOCYTE_MATURATION	0.012987	0.619338	1.14408	79	CDC25B,HSP90AA1,PRKACA,ANAPC2,CDC25C,PIK3R1,ADCY4,HSP90AB1,MAP2K1,RPS6KA2,IGF1R,MAPK1,ADCY3,ADCY9,PIK3R2,PKMYT1,AKT1,ANAPC13,ANAPC5,BUB1,KRAS,MAPK9,MAPK8,ANAPC10,ANAPC11,MAD2L1,PIK3CD,PIK3R3,PLK1,RAF1,ANAPC1,CDC25A,CDK1,ANAPC4,CCNA2,CDK2,GNAI3,MAPK12,PIK3CA,ADCY6,CDC16,GNAI1,PRKACB	0.552985
REACTOME_RESOLUTION_OF_AP_SITES_VIA_THE_SINGLE_NUCLEOTIDE_REPLACEMENT_PATHWAY	0.013013	0.801504	1.33662	12	XRCC1,TDG,OGG1,SMUG1,MBD4,APEX1,POLB,MUTYH,LIG3,NTHL1	0.588379
REACTOME_SIGNALING_BY_ERBB2	0.013986	0.60716	1.12812	96	PRKCE,CDC37,HSP90AA1,PRKACA,GRB2,HBEGF,PIK3R1,ADCY4,MAP2K1,BAD,CALM1,CALM2,MAPK1,NR4A1,ADCY3,ADCY9,ITPR2,YWHAB,AKT1,EGFR,MAPKAP1,PRKCA,YES1,FOXO3,KRAS,PDPK1,PRKAR1A,FOXO1,FYN,MTOR,PRKAR1B,RICTOR,RNF41,TSC2,ADRBK1,CASP9,CUL5,GSK3A,PLCG1,RAF1,SHC1,SOS1,STUB1,CDK1,CDKN1A,NRG4,PTEN,PIK3CA,SRC,ADCY6,ERBB2,HRAS,ITPR3,PRKACB,PRKAR2A,CHUK,ERBB4,GAB1,NRAS,PRKCD,UBA52,AKT2,CREB1,THEM4,ADCY7,RPS27A,RPS6KB2,…	0.692589
REACTOME_SCF_BETA_TRCP_MEDIATED_DEGRADATION_OF_EMI1	0.013986	0.648927	1.17911	48	PSMD8,PSMA2,PSMF1,CDC20,PSMC2,PSMD2,PSMD12,PSMC1,PSMD13,SKP1,PSMB3,PSMB8,PSMB9,PSMD1,PSMD11,PSMD14,PSMA7,PSMB1,PSMD4,CUL1,PSMA1,PSMB5,PSMB7,PSMC5,PSMD6,PSMC6,PSME2,PSMC3,PSMD9,PSMA3,PSMB2,FBXO5,PSMC4,PSMB10,PSMD5,PSME4,UBA52,PSMD7,PSMA6,RPS27A	1.45453
REACTOME_CDK_MEDIATED_PHOSPHORYLATION_AND_REMOVAL_OF_CDC6	0.014985	0.652234	1.18096	45	PSMD8,PSMA2,PSMF1,PSMC2,PSMD2,PSMD12,PSMC1,PSMD13,PSMB3,PSMB8,PSMB9,PSMD1,PSMD11,PSMD14,PSMA7,PSMB1,PSMD4,PSMA1,PSMB5,PSMB7,PSMC5,PSMD6,PSMC6,PSME2,PSMC3,PSMD9,CDC6,CDK2,PSMA3,PSMB2,PSMC4,PSMB10,PSMD5,PSME4,UBA52,PSMD7,PSMA6,RPS27A	1.47537
REACTOME_L1CAM_INTERACTIONS	0.014985	0.619881	1.14374	74	CNTNAP1,SPTAN1,STIP1,ANK3,MAP2K1,RPS6KA2,AP2B1,MAPK1,NRP1,CLTC,CSNK2A1,CSNK2B,DLG1,EGFR,ITGA1,ITGA2,LAMC1,PAK1,RPS6KA5,AP2M1,AP2S1,NCAN,NRP2,SPTBN4,AP2A2,ITGAV,SCN1B,SDCBP,CSNK2A2,DNM2,AP2A1,ITGA2B,NUMB,SPTBN1,ANK1,SRC,LAMB1,RANBP9,DPYSL2,ITGA9,ITGB3,RAC1,SCN8A,SPTBN2,ITGB1,KIAA1598,EZR,NRCAM,SPTB,SPTBN5,CLTA	0.612173
REACTOME_DESTABILIZATION_OF_MRNA_BY_AUF1_HNRNP_D0	0.014985	0.641825	1.16778	49	PSMD8,EIF4G1,PSMA2,HNRNPD,PSMF1,HSPA8,PABPC1,PSMC2,PSMD2,PSMD12,PSMC1,PSMD13,PSMB3,PSMB8,PSMB9,PSMD1,PSMD11,PSMD14,PSMA7,PSMB1,PSMD4,PSMA1,PSMB5,PSMB7,PSMC5,PSMD6,PSMC6,PSME2,PSMC3,PSMD9,PSMA3,PSMB2,PSMC4,PSMB10,PSMD5,PSME4,UBA52,PSMD7,PSMA6,RPS27A	1.62165
KEGG_INSULIN_SIGNALING_PATHWAY	0.014985	0.591809	1.10825	131	PYGM,GSK3B,PRKACA,PTPN1,ACACA,GRB2,PIK3R1,SH2B2,CRKL,LIPE,MAP2K1,RHEB,RPS6KB1,RPTOR,SOCS4,BAD,CALM1,CALM2,GYS1,MAPK1,PRKCZ,SHC4,G6PC2,PIK3R2,PPP1CB,ACACB,AKT1,PHKG2,PRKAB2,TSC1,GCK,KRAS,MAPK9,PDPK1,PHKB,PRKAR1A,SORBS1,CBL,FOXO1,HK1,MAPK8,MTOR,PRKAR1B,TSC2,PIK3CD,PIK3R3,PKLR,RAF1,RHOQ,SHC1,SOCS3,SOS1,CBLB,EIF4E2,HK2,PHKG1,PPP1CC,PRKAB1,PRKAG2,RPS6,SOS2,TRIP10,CRK,PIK3CA,FLOT2,HRAS,IRS2,MKNK1,PCK2,…	0.506859
REACTOME_ANTIGEN_PROCESSING_CROSS_PRESENTATION	0.015984	0.626215	1.15284	69	PSMD8,PSMA2,CALR,PSMF1,PSMC2,PSMD2,PSMD12,PDIA3,PSMC1,PSMD13,PSMB3,PSMB8,PSMB9,PSMD1,PSMD11,PSMD14,SEC61B,TAP2,HLA-F,PSMA7,PSMB1,PSMD4,SEC61G,B2M,ITGAV,PSMA1,PSMB5,PSMB7,PSMC5,PSMD6,HLA-C,PSMC6,PSME2,HLA-B,LNPEP,PSMC3,PSMD9,PSMA3,PSMB2,HLA-A,PSMC4,PSMB10,PSMD5,PSME4,UBA52,PSMD7,TAP1,CD36,PSMA6,RPS27A,ITGB5,PSMA5	1.53884
REACTOME_PRE_NOTCH_EXPRESSION_AND_PROCESSING	0.015984	0.663364	1.19114	37	RBPJ,ATP2A2,MAML3,TNRC6B,NOTCH2,E2F1,POGLUT1,CREBBP,RAB6A,ST3GAL3,TMED2,SEL1L,TNRC6A,EP300,MOV10,POFUT1,TP53,RFNG,SNW1,MAML2,TFDP1,ATP2A1,JUN,MAML1	0.524617
REACTOME_P53_INDEPENDENT_G1_S_DNA_DAMAGE_CHECKPOINT	0.015984	0.645429	1.17072	47	PSMD8,PSMA2,PSMF1,PSMC2,PSMD2,PSMD12,PSMC1,PSMD13,ATM,PSMB3,PSMB8,PSMB9,PSMD1,PSMD11,PSMD14,PSMA7,PSMB1,PSMD4,PSMA1,PSMB5,PSMB7,PSMC5,PSMD6,PSMC6,PSME2,CDC25A,PSMC3,PSMD9,PSMA3,PSMB2,PSMC4,PSMB10,PSMD5,PSME4,UBA52,PSMD7,PSMA6,RPS27A	1.42846
REACTOME_DEADENYLATION_OF_MRNA	0.015984	0.741172	1.26803	18	EIF4G1,EIF4A1,PABPC1,EIF4B,RQCD1,TNKS1BP1,CNOT2,EIF4A2,CNOT8,PAIP1,CNOT10,CNOT4,CNOT6,PARN,EIF4A3	1.04384
REACTOME_SIGNALING_BY_INSULIN_RECEPTOR	0.015984	0.596028	1.11084	105	EIF4G1,ATP6V0B,ATP6V1D,GRB2,PIK3R1,ATP6V1H,MAP2K1,RHEB,RPS6KB1,RPTOR,ATP6V1A,EIF4B,MAPK1,FGF1,PIK3R2,STRADB,YWHAB,ATP6V1E2,CAB39,FGF22,FRS2,PIK3R4,PPM1A,PRKAB2,TSC1,ATP6V0D1,DOK1,FGF8,KRAS,PDPK1,ATP6V0E1,ATP6V1F,EEF2K,MTOR,TSC2,RAF1,SHC1,SOS1,ATP6V1E1,CDK1,PRKAB1,PRKAG2,RPS6,ATP6V1B2,ATP6V1C1,CRK,FGFR2,PIK3CA,ATP6V1B1,HRAS,IRS2,PRKAA1,TCIRG1,ATP6V0D2,ATP6V1G1,ATP6V1G2,FGF17,GAB1,NRAS,PRKAG1,AKT2,…	0.523468
PID_ERBB1_RECEPTOR_PROXIMAL_PATHWAY	0.015984	0.671848	1.20221	35	TLN1,PTPN1,GRB2,PIK3R1,PTPN11,PTK2,MAPK1,GSN,PIK3R2,STAT1,EGFR,PAK1,KRAS,PTPN6,WASL,NCK1,PIK3CD,PIK3R3,PLCG1,SHC1,SOS1,GNAI3,PIK3CA,SRC,GNAI1,HRAS,GAB1,NRAS,RASA1	0.704367
KEGG_LYSOSOME	0.015984	0.597391	1.11549	114	GBA,IDUA,PLA2G15,AP3S1,ATP6V0B,CD68,GM2A,MAN2B1,ATP6V1H,CD63,CTSA,GGA2,LIPA,NAGA,NAGPA,AP3M1,AP4M1,ATP6V0A1,GNPTG,LAMP3,MANBA,NPC2,ABCB9,CLN5,CLTC,ENTPD4,GALNS,GGA3,HEXB,HYAL1,LAMP1,MCOLN1,PSAP,AP1M1,AP1M2,ATP6V0D1,GLB1,M6PR,AP1B1,AP1G1,ARSB,ARSG,HEXA,IGF2R,NAPSA,AP1S1,FUCA1,GNS,TPP1,AP3D1,CLTCL1,CTSD,DNASE2,LGMN,ARSA,CD164,SUMF1,AP4B1,AP4S1,CTSE,CTSZ,LAPTM4B,SMPD1,TCIRG1,ACP5,AP3S2,ATP6V0D2,GGA1…	0.781018
KEGG_VIBRIO_CHOLERAE_INFECTION	0.015984	0.637236	1.16206	52	ARF1,PRKACA,ATP6V0B,ATP6V1D,KDELR2,TJP1,ATP6V1H,ATP6V1A,ACTB,ADCY3,ADCY9,ATP6V0A1,PLCG2,SLC12A2,ATP6V1E2,GNAS,PRKCA,SEC61B,ATP6V0D1,ERO1L,SEC61G,ATP6V0E1,ATP6V1F,KCNQ1,PLCG1,ATP6V1E1,ATP6V1B2,ATP6V1C1,ATP6V0E2,ATP6V1B1,PRKACB,TCIRG1,ATP6V0D2,ATP6V1G1,ATP6V1G2,PDIA4,ACTG1,ATP6V0C,TJP2,ATP6V1C2,ATP6V0A2,CFTR	0.94163
BIOCARTA_MPR_PATHWAY	0.015984	0.67777	1.20854	33	CDC25C,ARPC5,CAP1,GNB1,PIN1,MAPK1,ACTR2,ARPC2,ARPC3,GNAS,PRKAR1A,PRKAR1B,ACTR3,CDK1,SRC,ARPC1A,ARPC4,GNAI1,HRAS,PRKACB,PRKAR2A	1.31182
REACTOME_NEF_MEDIATES_DOWN_MODULATION_OF_CELL_SURFACE_RECEPTORS_BY_RECRUITING_THEM_TO_CLATHRIN_ADAPTERS	0.016983	0.72748	1.2547	20	ARF1,ATP6V1H,CD4,AP2B1,PACS1,AP1M1,AP1M2,AP2M1,AP2S1,AP1B1,AP1G1,AP2A2,B2M,AP1S1,AP2A1	1.26926
REACTOME_TRANSCRIPTION_COUPLED_NER_TC_NER	0.016983	0.653319	1.18123	43	POLR2H,RFC4,ERCC1,PCNA,POLR2F,CDK7,ERCC6,MNAT1,GTF2H1,GTF2H3,POLR2D,POLR2K,ERCC4,XAB2,ERCC8,GTF2H4,POLD1,POLR2A,RFC5,ERCC3,POLD2,POLR2C,POLR2B,POLR2L,TCEA1,LIG1,POLE,RPA1,RFC2,ERCC5,RPA3	0.670122
REACTOME_PEROXISOMAL_LIPID_METABOLISM	0.016983	0.729685	1.2585	20	ACOX3,ACOT8,IDH1,GNPAT,AGPS,FAR2,SLC27A2,ACAA1,FAR1,HSD17B4,SCP2,SLC25A17,CRAT,HACL1	0.675975
REACTOME_PEROXISOMAL_LIPID_METABOLISM	0.016983	0.729685	1.2585	20	ACOX3,ACOT8,IDH1,GNPAT,AGPS,FAR2,SLC27A2,ACAA1,FAR1,HSD17B4,SCP2,SLC25A17,CRAT,HACL1	0.675975
PID_FANCONI_PATHWAY	0.016983	0.649279	1.17642	46	RFC4,FANCA,FANCD2,FANCE,RAD9A,FANCM,TOP3A,RAD1,UBE2T,ATM,ATRIP,FANCL,MRE11A,TOPBP1,C19orf40,H2AFX,RMI1,ATR,FBXW11,RFC5,APITD1,USP1,C17orf70,FAN1,HUS1,PALB2,RAD50,WDR48,BRIP1,RPA1,FANCF,RAD17,RFC2,FANCG,BRCA1,NBN	0.222362
PID_DNA_PK_PATHWAY	0.016983	0.749295	1.27781	16	APTX,LIG4,NHEJ1,POLL,PNKP,XRCC6,APLF,CSNK2A1,CSNK2B,PRKDC,DCLRE1C,CSNK2A2,XRCC4,XRCC5	0.714513
KEGG_FOCAL_ADHESION	0.016983	0.576627	1.08624	190	TLN1,TLN2,DIAPH1,GSK3B,COL11A2,GRB2,PIK3R1,CRKL,MAP2K1,MYLPF,PTK2,TNXB,BAD,IGF1R,ITGB6,MAPK1,MYL12B,SHC4,ACTB,CCND3,DOCK1,ILK,PIK3R2,PPP1CB,AKT1,EGFR,ITGA1,ITGA2,ITGA7,LAMC1,PAK1,PPP1R12A,PRKCA,RAP1A,RAP1B,THBS1,VASP,MAPK9,PDGFRA,PDPK1,RHOA,ROCK1,ROCK2,FYN,ITGAV,MAPK8,MYL5,THBS3,FLNB,PIK3CD,PIK3R3,RAF1,SHC1,SOS1,VCL,ZYX,ARHGAP5,BCAR1,ITGA2B,PARVA,PPP1CC,PTEN,RELN,SOS2,CAV1,CDC42,COL4A2,CRK,CTNNB1…	0.675727
BIOCARTA_EIF_PATHWAY	0.016983	0.772003	1.29869	14	EIF4G1,EIF2S1,EIF4A1,EIF5,EIF2S2,EEF2,EIF3A,EIF4A2,EEF2K,EIF4G3,EIF1,EIF4G2	1.48534
REACTOME_CDC6_ASSOCIATION_WITH_THE_ORC_ORIGIN_COMPLEX	0.0170341	0.816616	1.34959	11	ORC6,E2F2,E2F1,ORC1,ORC4,ORC2,ORC3,MCM8,ORC5	0.175017
REACTOME_SIGNALING_BY_FGFR_MUTANTS	0.017982	0.651426	1.17781	43	CUX1,GRB2,PIK3R1,FGF1,STAT1,STAT5B,CPSF6,FGF22,FGFR1OP,FGFR1OP2,FRS2,GAB2,STAT5A,CNTRL,FGF8,KRAS,PLCG1,SOS1,ZMYM2,TRIM24,FGFR2,PIK3CA,BCR,HRAS,FGF17,GAB1,NRAS	0.161762
REACTOME_FORMATION_OF_ATP_BY_CHEMIOSMOTIC_COUPLING	0.017982	0.787383	1.3218	13	ATP5E,ATP5B,ATP5L,ATP5C1,ATP5H,ATP5J2,ATP5O,ATP5I,ATP5J,ATP5F1	2.08141
REACTOME_PLATELET_ACTIVATION_SIGNALING_AND_AGGREGATION	0.017982	0.575378	1.08414	188	PRKCE,TLN1,GNA12,YWHAZ,DGKQ,PTPN1,DAGLB,DGKG,GRB2,PIK3R1,TGFB1,CAP1,CD63,DGKD,GNB1,PTK2,CALM1,CALM2,CALU,DGKE,MAPK1,PRKCZ,RHOG,DGKH,F2,GNG10,ITPR2,PIK3R2,PLCG2,AKT1,HSPA5,PRKCA,PSAP,RAP1A,RAP1B,THBS1,GNAQ,LAT,PDPK1,PPIA,PRKCH,RHOA,TGFB3,ABCC4,DGKB,FYN,GNB5,PROS1,SYK,ARRB2,BRPF3,FGB,PIK3R3,RAF1,SHC1,SOS1,TUBA4A,VCL,BCAR1,CSK,GNG2,ITGA2B,APP,ARRB1,CDC42,CRK,DAGLA,GNAI3,P2RY1,PIK3CA,SRC,TBXA2R,VWF,A…	0.62358
BIOCARTA_MCM_PATHWAY	0.017982	0.736001	1.25919	18	ORC6,ORC1,ORC4,KITLG,MCM2,MCM4,ORC2,ORC3,MCM5,ORC5,MCM3,MCM7,MCM6,CDC6,CDK2,CDT1	0.616577
PID_P75_NTR_PATHWAY	0.018981	0.624965	1.14667	62	PIK3R1,PSENEN,SQSTM1,BAD,PRKCZ,ADAM17,DIABLO,E2F1,YWHAE,AKT1,APH1A,MAPK9,NDNL2,RHOA,APAF1,CASP3,MAPK8,MYD88,NTRK1,TP53,TRAF6,CASP9,CYCS,NCSTN,RHOC,SHC1,SMPD2,APP,NTF4,PIK3CA,RTN4,ARHGDIA,PRKACB,PRKCI,RIPK2,BCL2L11,CHUK,RAC1,RHOB	0.891538
PID_FAK_PATHWAY	0.018981	0.636338	1.16474	56	ARHGAP26,TLN1,ASAP1,GRB2,PIK3R1,ETS1,GIT2,MAP2K1,PTK2,ARHGEF11,MAPK1,PTPN21,DOCK1,MAPK8IP3,PAK1,RAP1A,RAP1B,YES1,MAPK9,RHOA,ROCK2,SH3GL1,FYN,ITGAV,MAPK8,WASL,ARHGEF7,NCK1,PLCG1,RAF1,SOS1,VCL,BCAR1,CRK,PIK3CA,SRC,JUN,RAC1,RASA1,RRAS,ITGB1,MAP2K4,RAPGEF1,CAPN2,MMP14	0.87214
REACTOME_REGULATION_OF_APOPTOSIS	0.01998	0.635375	1.16165	54	PSMD8,PSMA2,PSMF1,PSMC2,PSMD2,PSMD12,DAPK3,PSMC1,PSMD13,PSMB3,PSMB8,PSMB9,PSMD1,PSMD11,PSMD14,PSMA7,PSMB1,PSMD4,APPL1,CASP3,PSMA1,PSMB5,PSMB7,PSMC5,PSMD6,CASP9,PSMC6,PSME2,ARHGAP10,PSMC3,PSMD9,PSMA3,PSMB2,PSMC4,PSMB10,PSMD5,PSME4,UBA52,PSMD7,DAPK2,PSMA6,RPS27A	1.32363
REACTOME_AUTODEGRADATION_OF_THE_E3_UBIQUITIN_LIGASE_COP1	0.01998	0.643801	1.16776	47	PSMD8,PSMA2,PSMF1,PSMC2,PSMD2,PSMD12,PSMC1,PSMD13,ATM,PSMB3,PSMB8,PSMB9,PSMD1,PSMD11,PSMD14,PSMA7,PSMB1,PSMD4,PSMA1,PSMB5,PSMB7,PSMC5,PSMD6,TP53,PSMC6,PSME2,PSMC3,PSMD9,PSMA3,PSMB2,PSMC4,PSMB10,PSMD5,PSME4,UBA52,PSMD7,PSMA6,RPS27A	1.44778
BIOCARTA_AT1R_PATHWAY	0.01998	0.674095	1.20199	33	GRB2,MAP2K1,MEF2BNB-MEF2B,PTK2,CALM1,CALM2,MAPK1,PTK2B,MEF2D,EGFR,PAK1,PRKCA,GNAQ,MEF2A,ATF2,MAP3K1,MAPK8,RAF1,SHC1,SOS1,SRC,HRAS,JUN,RAC1,MAP2K4,MEF2C	0.755902
BIOCARTA_MTOR_PATHWAY	0.01998	0.711356	1.23901	23	EIF4G1,EIF4A1,PIK3R1,PPP2CA,RPS6KB1,EIF4B,FKBP1A,AKT1,EIF3A,EIF4A2,TSC1,PDPK1,EIF4G3,MTOR,TSC2,EIF4G2,PTEN,RPS6,PIK3CA,MKNK1	1.06148
BIOCARTA_PAR1_PATHWAY	0.01998	0.668216	1.19571	35	PPP1R12B,GNA12,ARHGEF3,PIK3R1,GNB1,ARHGEF11,PTK2B,F2,ARHGEF12,PRKCA,ARHGEF1,GNAQ,RHOA,ROCK1,ARHGEF7,MAP3K7,ARHGEF18,ARHGEF5,PIK3CA,ARHGEF2,F2R,F2RL3,GNAI1,ARHGEF17	0.389762
REACTOME_BASE_EXCISION_REPAIR	0.020979	0.724421	1.24418	19	FEN1,XRCC1,PCNA,TDG,OGG1,SMUG1,MBD4,APEX1,POLB,MUTYH,POLD1,LIG3,NTHL1,POLD2	0.725398
PID_IL2_STAT5_PATHWAY	0.020979	0.697837	1.22615	26	BCL2L1,GRB2,PIK3R1,PTPN11,SP1,CCND3,STAT5B,GAB2,STAT5A,JAK1,CDK6,SHC1,SOS1,ELF1,CCNA2,JAK3,MYC,PIK3CA	0.618306
KEGG_RENAL_CELL_CARCINOMA	0.020979	0.624823	1.14834	66	EGLN1,GRB2,PIK3R1,PTPN11,TGFB1,CRKL,ETS1,MAP2K1,TCEB1,MAPK1,EGLN3,PIK3R2,AKT1,ARNT,CREBBP,FLCN,PAK1,RAP1A,RAP1B,KRAS,TGFB3,EP300,HIF1A,PIK3CD,PIK3R3,RAF1,SOS1,CUL2,FH,SOS2,TCEB2,CDC42,CRK,PAK6,PIK3CA,TGFA,EGLN2,HRAS,JUN,SLC2A1,GAB1,NRAS,RAC1,AKT2,EPAS1,RAPGEF1,TGFB2	0.670547
BIOCARTA_NFAT_PATHWAY	0.020979	0.636778	1.16293	53	GSK3B,CALR,HBEGF,NFATC2,PIK3R1,MAP2K1,RPS6KB1,CALM1,CALM2,MAPK1,PPP3CA,F2,FKBP1A,AKT1,CREBBP,PRKAR1A,CSNK1A1,MAPK8,PRKAR1B,RAF1,NFATC3,PIK3CA,HRAS,PPP3CC,PRKACB,PRKAR2A,CAMK1,LIF,NFATC1	0.683679
BIOCARTA_PROTEASOME_PATHWAY	0.020979	0.697416	1.22541	26	PSMD8,PSMA2,PSMC2,RPN1,PSMD12,PSMB3,PSMD11,PSMD14,PSMA7,PSMB1,UBE3A,PSMA1,PSMB5,PSMB7,PSMD6,RPN2,PSMC6,PSMC3,PSMA3,PSMB2,PSMC4	1.56921
REACTOME_GLYCEROPHOSPHOLIPID_BIOSYNTHESIS	0.021978	0.610888	1.12886	80	CDS2,CHKA,LPIN1,AGPAT1,CHKB,EPT1,GNPAT,PLA2G4F,PNPLA3,PTDSS1,LCLAT1,LPCAT2,PNPLA8,AGPAT3,CDIPT,PCYT2,PGS1,SLC44A1,SLC44A2,DGAT2,PCYT1A,PLD1,HADHA,HADHB,LPCAT1,PLA2G12A,AGPAT4,LPGAT1,PLA2G4D,PLA2G6,PLD3,AGPAT6,AGPAT9,CDS1,CHPT1,GPCPD1,LPCAT3,MBOAT2,PITPNB,PLD6,AGPAT2,GPD1L,PLD2,SLC44A3,AGPAT5	0.51057
KEGG_GLYCEROLIPID_METABOLISM	0.021978	0.650479	1.1761	43	DAK,DGKQ,DGKG,DGKD,AGPAT1,DGKE,ALDH1B1,DGKH,PNPLA3,PPAP2B,LCLAT1,AGPAT3,LIPG,ALDH7A1,DGAT2,DGKB,GLYCTK,ALDH9A1,AGPAT4,DGKZ,AGPAT6,AGPAT9,MBOAT2,AGPAT2,DGKA,AKR1A1,ALDH2	0.341028
REACTOME_GLYCEROPHOSPHOLIPID_BIOSYNTHESIS	0.021978	0.610888	1.12886	80	CDS2,CHKA,LPIN1,AGPAT1,CHKB,EPT1,GNPAT,PLA2G4F,PNPLA3,PTDSS1,LCLAT1,LPCAT2,PNPLA8,AGPAT3,CDIPT,PCYT2,PGS1,SLC44A1,SLC44A2,DGAT2,PCYT1A,PLD1,HADHA,HADHB,LPCAT1,PLA2G12A,AGPAT4,LPGAT1,PLA2G4D,PLA2G6,PLD3,AGPAT6,AGPAT9,CDS1,CHPT1,GPCPD1,LPCAT3,MBOAT2,PITPNB,PLD6,AGPAT2,GPD1L,PLD2,SLC44A3,AGPAT5	0.51057
PID_AURORA_B_PATHWAY	0.021978	0.658553	1.1825	37	INCENP,CBX5,KIF20A,KIF2C,NCAPD2,NCAPG,NCL,NSUN2,PPP2R5D,SEPT1,NPM1,CUL3,NDC80,AURKA,BUB1,CDCA8,PEBP1,TACC1,RHOA,EVI5,KLHL9,SMC2,STMN1,PPP1CC,SMC4,BIRC5,PSMA3,CENPA,KIF23,RASA1,NCAPH,RACGAP1,MYLK,VIM	0.750652
KEGG_GLYCEROLIPID_METABOLISM	0.021978	0.650479	1.1761	43	DAK,DGKQ,DGKG,DGKD,AGPAT1,DGKE,ALDH1B1,DGKH,PNPLA3,PPAP2B,LCLAT1,AGPAT3,LIPG,ALDH7A1,DGAT2,DGKB,GLYCTK,ALDH9A1,AGPAT4,DGKZ,AGPAT6,AGPAT9,MBOAT2,AGPAT2,DGKA,AKR1A1,ALDH2	0.341028
KEGG_NEUROTROPHIN_SIGNALING_PATHWAY	0.021978	0.59276	1.108	120	YWHAZ,ABL1,GSK3B,GRB2,IRAK4,MAPKAPK2,PIK3R1,PTPN11,SH2B2,CRKL,MAP2K1,RPS6KA2,BAD,CALM1,CALM2,MAPK1,PDK1,SHC4,YWHAQ,MAP2K7,PIK3R2,PLCG2,TP73,YWHAB,YWHAE,AKT1,FRS2,KIDINS220,RAP1A,RAP1B,RPS6KA5,FOXO3,KRAS,MAPK9,RHOA,SH2B3,MAP2K5,MAP3K1,MAPK8,NTRK1,TP53,TRAF6,MAP3K3,PIK3CD,PIK3R3,PLCG1,RAF1,SHC1,SOS1,CSK,NTRK2,SOS2,YWHAG,CDC42,CRK,IRAK3,MAPK12,NTF4,PIK3CA,SH2B1,ARHGDIA,HRAS,IRS2,JUN,NFKBIB,RIPK2,CAM…	0.56139
REACTOME_IL_2_SIGNALING	0.022977	0.652995	1.17359	38	GRB2,PIK3R1,MAP2K1,MAPK1,PTK2B,PIK3R2,STAT5B,YWHAB,GAB2,STAT5A,JAK1,KRAS,PTPN6,SYK,PIK3CD,PIK3R3,RAF1,SHC1,SOS1,CDK1,IL5,JAK3,PIK3CA,HRAS,IL5RA	0.408078
PID_WNT_NONCANONICAL_PATHWAY	0.022977	0.675559	1.20089	31	NFATC2,CHD7,DVL2,DVL3,NLK,PRKCZ,YES1,MAPK9,RHOA,ROCK1,CSNK1A1,MAPK8,ARRB2,MAP3K7,FZD6,TAB1,CDC42,FZD5	0.62188
BIOCARTA_TEL_PATHWAY	0.022977	0.729621	1.24827	18	HSP90AA1,PPP2CA,IGF1R,XRCC6,RB1,TERF1,AKT1,EGFR,PRKCA,KRAS,POLR2A,TP53,TNKS,MYC,XRCC5	1.00768
REACTOME_ACTIVATION_OF_THE_PRE_REPLICATIVE_COMPLEX	0.023976	0.686462	1.21249	28	ORC6,DBF4,ORC1,ORC4,MCM2,MCM4,ORC2,ORC3,CDC45,MCM5,MCM8,ORC5,POLA2,MCM3,MCM7,PRIM2,MCM6,CDC6,CDK2,MCM10,POLE,RPA1,CDT1,RPA3,CDC7	0.464105
PID_INSULIN_PATHWAY	0.023976	0.647783	1.17218	44	PTPN1,EXOC3,GRB2,PIK3R1,PTPN11,SH2B2,RPS6KB1,PRKCZ,AKT1,DOK1,EXOC1,FOXO3,PDPK1,SORBS1,CBL,NCK1,PARD6A,RHOQ,SHC1,SOS1,EXOC4,TRIP10,CAV1,CRK,EXOC5,EXOC6,GRB14,PIK3CA,HRAS,PRKCI,RASA1,AKT2,IRS1,RAPGEF1	0.471522
PID_ATR_PATHWAY	0.023976	0.650951	1.17165	39	RFC4,YWHAZ,CDC25C,FANCD2,PPP2CA,RAD9A,PPP2R1A,TIPIN,CEP164,RAD1,YWHAB,ATRIP,MCM2,TOPBP1,ATR,FBXW11,RFC5,MCM7,PLK1,CDC25A,HUS1,CCNA2,CDC6,CDK2,RPA1,RAD17,RFC2	0.659036
PID_TELOMERASE_PATHWAY	0.023976	0.624881	1.14826	65	HNRNPC,PIF1,ABL1,HSP90AA1,TERF2IP,RAD9A,SMG5,TGFB1,NCL,RPS6KB1,SP1,MAPK1,XRCC6,E2F1,RAD1,TERF1,YWHAE,ACD,AKT1,ATM,EGFR,MRE11A,UBE3A,HDAC1,HDAC2,MTOR,RBBP4,SIN3B,TERF2,ESR1,ZNFX1,HUS1,RAD50,TNKS,MYC,POT1,SMG6,TINF2,WRN,XRCC5,JUN	0.747905
REACTOME_PROCESSING_OF_INTRONLESS_PRE_MRNAS	0.024975	0.76573	1.28545	13	NUDT21,PAPOLA,CPSF1,CPSF7,PABPN1,CSTF1,CSTF3,NCBP1,PCF11,CPSF3	0.712446
REACTOME_DOWNSTREAM_SIGNALING_EVENTS_OF_B_CELL_RECEPTOR_BCR	0.024975	0.605157	1.12154	89	PSMD8,PSMA2,PSMF1,PSMC2,PSMD2,BAD,NR4A1,PSMD12,PSMC1,PSMD13,SKP1,AKT1,MAPKAP1,PSMB3,PSMB8,PSMB9,PSMD1,PSMD11,PSMD14,BCL10,FOXO3,KRAS,PDPK1,PSMA7,PSMB1,PSMD4,CUL1,FBXW11,FOXO1,MTOR,PSMA1,PSMB5,PSMB7,PSMC5,PSMD6,RICTOR,TSC2,CASP9,GSK3A,MAP3K7,PSMC6,PSME2,CDKN1A,PSMC3,PSMD9,PTEN,PSMA3,PSMB2,HRAS,NFKBIB,PSMC4,CHUK,NRAS,PSMB10,PSMD5,PSME4,UBA52,AKT2,CREB1,PSMD7,THEM4,PSMA6,RASGRP3,RPS27A,RPS6KB2,TRIB3	1.08885
REACTOME_P53_DEPENDENT_G1_DNA_DAMAGE_RESPONSE	0.024975	0.630346	1.15118	53	PSMD8,PSMA2,CCNE2,PSMF1,PSMC2,PSMD2,PSMD12,PSMC1,PSMD13,ATM,PSMB3,PSMB8,PSMB9,PSMD1,PSMD11,PSMD14,PSMA7,PSMB1,PSMD4,PSMA1,PSMB5,PSMB7,PSMC5,PSMD6,TP53,PSMC6,PSME2,CDKN1A,PSMC3,PSMD9,CDK2,PSMA3,PSMB2,PSMC4,PSMB10,PSMD5,PSME4,UBA52,PSMD7,PSMA6,RPS27A	1.39059
REACTOME_MEMBRANE_TRAFFICKING	0.025974	0.591808	1.10555	117	COPZ1,ARF1,GBF1,TPD52,BLOC1S3,AP3S1,CHMP4C,SH3D19,TFRC,TJP1,HSPA8,ARFGAP1,CHMP3,CHMP4B,CPD,NECAP1,SNAP23,VAMP8,SEC23A,SEC24C,SNX2,VPS36,CLTC,COPE,SNF8,AP1M1,AP1M2,AP2M1,ARCN1,M6PR,SEC13,SEC24B,AP1B1,AP1G1,CHMP2A,GAK,GJA9,IGF2R,AP1S1,CHMP2B,CHMP6,CHMP7,COPA,COPB2,DNM2,GNS,HIP1R,RAB5C,SAR1B,SNAPIN,VTA1,CLTCL1,DNASE2,HGS,PREB,VAMP2,VPS37D,ARRB1,CHMP4A,COPB1,SRC,TGOLN2,AP4B1,CTSZ,GJB2,PICALM,PUM1,SEC…	0.989564
REACTOME_DOWNSTREAM_SIGNALING_OF_ACTIVATED_FGFR	0.025974	0.59928	1.11347	96	PRKCE,PRKACA,GRB2,PIK3R1,ADCY4,MAP2K1,BAD,CALM1,CALM2,MAPK1,NR4A1,ADCY3,ADCY9,FGF1,ITPR2,YWHAB,AKT1,FGF22,FRS2,MAPKAP1,PRKCA,FGF8,FOXO3,FRS3,KRAS,PDPK1,PRKAR1A,FOXO1,MTOR,PRKAR1B,RICTOR,TSC2,ADRBK1,CASP9,GSK3A,PLCG1,RAF1,SHC1,SOS1,CDK1,CDKN1A,PTEN,FGFR2,PIK3CA,ADCY6,HRAS,ITPR3,PRKACB,PRKAR2A,CHUK,FGF17,GAB1,NRAS,PRKCD,AKT2,CREB1,KLB,THEM4,ADCY7,RPS6KB2,TRIB3	0.447059
PID_PS1_PATHWAY	0.025974	0.640236	1.16003	46	RBPJ,GSK3B,PPARD,PPP2R5D,PSENEN,APC,LRP6,MAPK1,NLK,CREBBP,CSNK2A1,DLL1,NEDD4,APH1A,TLE1,CSNK1A1,FBXW11,HDAC1,ADAM10,FZD1,MAP3K7,NCSTN,WNT1,TAB1,CTNNB1,MYC	0.6101
PID_HIF1A_PATHWAY	0.025974	0.727991	1.24548	18	EGLN1,GNB2L1,HSP90AA1,COPS5,HIF1AN,TCEB1,EGLN3,ARNT,TP53,HIF1A,CUL2,TCEB2,OS9,EGLN2	1.08176
KEGG_VALINE_LEUCINE_AND_ISOLEUCINE_DEGRADATION	0.025974	0.64618	1.16832	43	HMGCS1,ACADS,BCKDHA,EHHADH,ALDH1B1,PCCA,ACAD8,ACADSB,ACAT1,DBT,MUT,MCCC2,ABAT,ACAA1,ALDH6A1,ALDH7A1,AOX1,IVD,PCCB,ALDH9A1,HADHA,HADHB,MCCC1,OXCT1,BCAT2,HADH,HIBCH,IL4I1,ACADM,ALDH2,MCEE,OXCT2,AUH,ECHS1,HMGCL	0.442055
REACTOME_OLFACTORY_SIGNALING_PATHWAY	0.026973	0.592349	1.1026	101	GNAL,GNB1,OR7G3	-0.0651758
REACTOME_ASPARAGINE_N_LINKED_GLYCOSYLATION	0.026973	0.609626	1.12567	77	DPM1,MGAT1,B4GALT2,CALR,MCFD2,MGAT4B,MLEC,PMM2,RPN1,ALG1,B4GALT5,CANX,DAD1,DOLPP1,MOGS,PDIA3,SEC23A,SEC24C,ALG2,MAN1A2,MGAT5,DDOST,GANAB,GMPPA,SEC13,SEC24B,ALG3,EDEM2,MAN1B1,MGAT2,RPN2,DOLK,MAN2A1,MANEA,SAR1B,DPM2,PGM3,PREB,PRKCSH,ALG11,ALG5,EDEM1,GNPNAT1,MGAT4A,MPI,FUT8,MGAT4C,SEC31A,ST8SIA6,UGGT2,ALG10,B4GALT1,EDEM3,GMPPB,MAN1A1,MGAT3,ALG14,B4GALT3,DPAGT1,LMAN1,MAN1C1	0.76644
PID_RET_PATHWAY	0.027972	0.648799	1.16778	39	PRKACA,GRB2,PIK3R1,PTPN11,PTK2,MAPK1,FRS2,PRKCA,RAP1A,DOK1,RHOA,MAPK8,PDLIM7,NCK1,SHC1,SOS1,BCAR1,CRK,PIK3CA,SRC,HRAS,IRS2,JUN,GAB1,RAC1,RASA1,CREB1,IRS1	0.731788
PID_MTOR_4PATHWAY	0.027972	0.614007	1.12958	68	YWHAZ,EIF4A1,MAP2K1,PRR5,RHEB,RPS6KB1,RPTOR,YY1,EIF4B,MAPK1,YWHAQ,ATG13,DEPTOR,RRAGC,YWHAB,YWHAE,AKT1,EEF2,MAPKAP1,PRKCA,TSC1,KRAS,PDPK1,PML,RHOA,EEF2K,FBXW11,MTOR,PLD1,RB1CC1,RICTOR,TSC2,CLIP1,CYCS,RAF1,YWHAG,BNIP3,CDK2,HRAS,PLD2,RRAGA,RRN3,NRAS,PDCD4,RAC1,IRS1,EIF4E,POLDIP3,SGK1	0.835726
PID_IGF1_PATHWAY	0.027972	0.674675	1.19673	30	YWHAZ,GNB2L1,PTPN1,GRB2,PIK3R1,PTPN11,CRKL,PTK2,RPS6KB1,BAD,IGF1R,PRKCZ,YWHAE,AKT1,PDPK1,RAF1,SHC1,SOS1,BCAR1,CRK,PIK3CA,HRAS,IRS2	0.940892
KEGG_AMINO_SUGAR_AND_NUCLEOTIDE_SUGAR_METABOLISM	0.027972	0.643553	1.16357	43	GALT,PMM2,GALK1,NAGK,UAP1,HEXB,GCK,GMPPA,GNPDA2,UGP2,HEXA,HK1,PGM2,UXS1,CMAS,GALK2,NANP,NANS,NPL,GPI,HK2,PGM3,TSTA3,GFPT1,GNPNAT1,MPI,AMDHD2,CYB5R3,GMDS,UGDH,FUK,GMPPB	0.745998
REACTOME_SIGNALING_BY_NOTCH1	0.028971	0.61829	1.13509	63	RBPJ,TLE3,MAML3,PSENEN,FBXW7,HDAC4,HDAC5,ADAM17,HDAC3,JAG1,MIB2,SKP1,CREBBP,DLL1,MIB1,APH1A,DLL4,NCOR2,TLE1,CUL1,EP300,HDAC1,HDAC2,ADAM10,ARRB2,HIF1A,NCSTN,PSEN2,SNW1,MAML2,NUMB,ARRB1,CCNC,HDAC10,MYC,TLE2,HDAC9,MAML1,CDK8,UBA52,HEY1,TBL1XR1,TLE4,RPS27A,DTX4,HES1,HEY2,NCOR1,PSEN1	0.594682
REACTOME_SIGNALING_BY_FGFR1_FUSION_MUTANTS	0.028971	0.72319	1.23727	18	CUX1,GRB2,PIK3R1,STAT1,STAT5B,CPSF6,FGFR1OP,FGFR1OP2,GAB2,STAT5A,CNTRL,PLCG1,ZMYM2,TRIM24,PIK3CA,BCR	0.40683
PID_TXA2PATHWAY	0.028971	0.625594	1.14507	56	PRKCE,GNA12,PRKACA,GNB1,PRKCZ,PRKG1,PLCB2,AKT1,EGFR,PRKCA,YES1,ARHGEF1,GNAQ,PRKCH,RHOA,ROCK1,FYN,GNB5,SYK,ADRBK1,ADRBK2,ARRB2,RAB11A,GNG2,ICAM1,SLC9A3R1,SRC,TBXA2R,TGM2,BLK,LYN,MAPK11,PRKCD,RAC1	0.489533
KEGG_NUCLEOTIDE_EXCISION_REPAIR	0.028971	0.649138	1.16984	40	DDB1,RFC4,RAD23A,ERCC1,PCNA,CDK7,ERCC6,MNAT1,GTF2H1,GTF2H3,ERCC4,XPC,CUL4A,ERCC8,GTF2H4,POLD1,RFC5,ERCC3,POLD2,POLE3,RFC1,XPA,RAD23B,LIG1,POLE,RPA1,RFC2,ERCC5,RPA3	0.592675
KEGG_EPITHELIAL_CELL_SIGNALING_IN_HELICOBACTER_PYLORI_INFECTION	0.028971	0.617292	1.1345	66	GIT1,ATP6V0B,ATP6V1D,HBEGF,PTPN11,TJP1,ATP6V1H,ATP6V1A,ADAM17,ATP6V0A1,PLCG2,ATP6V1E2,EGFR,PAK1,ATP6V0D1,MAPK9,ATP6V0E1,ATP6V1F,CASP3,MAPK8,ADAM10,PLCG1,ATP6V1E1,CSK,ATP6V1B2,ATP6V1C1,CDC42,MAPK12,SRC,ATP6V0E2,ATP6V1B1,JUN,TCIRG1,ATP6V0D2,ATP6V1G1,ATP6V1G2,CHUK,LYN,MAPK11,RAC1,ATP6V0C,CXCL1,MAP2K4,NFKB1,ATP6V1C2,F11R,MAP3K14,MAPK14,ATP6V0A2,CCL5,MET	0.667173
KEGG_DNA_REPLICATION	0.02997	0.662901	1.18443	34	RFC4,FEN1,PCNA,RNASEH1,RNASEH2A,RNASEH2B,MCM2,MCM4,RNASEH2C,MCM5,POLA2,MCM3,POLD1,RFC5,MCM7,POLD2,POLE3,PRIM2,RFC1,SSBP1,DNA2,MCM6,LIG1,POLE,RPA1,RFC2	0.740316
BIOCARTA_CHEMICAL_PATHWAY	0.02997	0.702541	1.22049	22	TLN1,BCL2L1,EIF2S1,PTK2,BAD,STAT1,AKT1,ATM,PRKCA,APAF1,CASP3,TP53,CASP9,CYCS	0.804852
BIOCARTA_RHO_PATHWAY	0.02997	0.676166	1.19624	29	PPP1R12B,TLN1,DIAPH1,ARPC5,ARHGEF11,ACTR2,ARHGAP1,GSN,ARPC2,ARPC3,PIP5K1B,ARHGEF1,RHOA,ROCK1,BAIAP2,PIP5K1A,ACTR3,VCL,ARHGAP5,ARHGEF5,SRC,ARPC1A,ARPC4,PFN1,CFL1,MYLK,ARPC1B	1.40291
REACTOME_SIGNALING_BY_SCF_KIT	0.030969	0.607022	1.12001	74	GRB2,PIK3R1,SH2B2,MAP2K1,BAD,MAPK1,NR4A1,PIK3R2,STAT1,STAT5B,YWHAB,AKT1,GAB2,KITLG,MAPKAP1,PRKCA,STAT5A,YES1,FOXO3,KRAS,PDPK1,PTPN6,SH2B3,CBL,FOXO1,FYN,MTOR,RICTOR,TSC2,CASP9,GSK3A,PIK3R3,RAF1,SOS1,CDK1,CDKN1A,PTEN,TEC,KIT,PIK3CA,SRC,HRAS,CHUK,LYN,NRAS,RAC1,AKT2,CREB1,FER,THEM4,RPS6KB2,TRIB3,LCK,STAT3,AKT1S1,FES,GRB7,MDM2	0.503761
REACTOME_DOWNSTREAM_SIGNAL_TRANSDUCTION	0.030969	0.599587	1.11136	90	PRKCE,PRKACA,GRB2,PIK3R1,ADCY4,CRKL,MAP2K1,BAD,CALM1,CALM2,MAPK1,NR4A1,ADCY3,ADCY9,ITPR2,PIK3R2,STAT1,STAT5B,YWHAB,AKT1,MAPKAP1,PRKCA,STAT5A,FOXO3,KRAS,PDGFRA,PDPK1,PRKAR1A,FOXO1,MTOR,PRKAR1B,RICTOR,STAT6,TSC2,ADRBK1,CASP9,GSK3A,NCK1,PLCG1,RAF1,SOS1,BCAR1,CDK1,CDKN1A,PTEN,CRK,PIK3CA,SRC,ADCY6,HRAS,ITPR3,PRKACB,PRKAR2A,CHUK,NRAS,PRKCD,RASA1,AKT2,CREB1,RAPGEF1,THEM4,ADCY7,RPS6KB2,TRIB3	0.640959
PID_CXCR4_PATHWAY	0.030969	0.590044	1.09831	101	GNB2L1,PIK3R1,PTPN11,CD4,GNB1,PTK2,BAD,PAG1,PRKCZ,PTK2B,PIK3R2,PLCB2,STAT1,STAT5B,AKT1,ITGA1,ITGA2,ITGA7,MAPKAP1,PAK1,RALB,RAP1B,STAT5A,YES1,PDPK1,PTPN6,RHOA,FOXO1,FYN,ITGAV,MTOR,RICTOR,UBQLN1,ADRBK1,ARRB2,CD3D,PIK3CD,PIK3R3,RHOC,BCAR1,CSK,GNG2,HGS,PTEN,CDC42,CRK,GNAI3,GRK6,ITGA10,PIK3CA,SRC,BLK,GNAI1,ITGA6,STAT2,GNAZ,ITGA9,LYN,RAC1,RHOB,CFL1,ITGB1,VPS4A,CD247,CD3E	0.658798
BIOCARTA_GCR_PATHWAY	0.030969	0.707854	1.22085	20	HSP90AA1,PIK3R1,CORIN,GNB1,CALM1,CALM2,AKT1,GNAS,NR3C1,ADRB2	1.06579
REACTOME_ANTIVIRAL_MECHANISM_BY_IFN_STIMULATED_GENES	0.031968	0.614975	1.13005	65	EIF4G1,AAAS,EIF4A1,NUP133,PIN1,POM121,RAE1,NUP88,NUP93,NUPL1,STAT1,EIF4A2,EIF4E3,KPNA4,NEDD4,NUP155,PPM1B,JAK1,KPNA1,RANBP2,TPR,ARIH1,EIF4G3,KPNA3,NUP43,UBE2N,FLNB,KPNA5,NUP188,NUP54,PLCG1,EIF2AK2,EIF4A3,EIF4E2,EIF4G2,IFIT1,IRF3,NUP35,NUP62,TRIM25,UBE2E1,KPNA2,NUP107,UBA52,KPNB1,MX1,NUP205,NUPL2,EIF4E,RPS27A,ISG15	0.838369
PID_ILK_PATHWAY	0.031968	0.642642	1.16288	44	CDC37,DIAPH1,GSK3B,HSP90AA1,CKAP5,GIT2,LIMS1,TACC3,ILKAP,RHOG,RUVBL2,ILK,AKT1,AURKA,NACA,PPP1R12A,RUVBL1,IQGAP1,ELMO2,RICTOR,ARHGEF7,PPP1R14A,ZYX,PARVA,CDC42,CTNNB1,JUN,LIMS2,MYL9,RAC1,XPO1,CREB1	0.962565
PID_KIT_PATHWAY	0.031968	0.626638	1.14273	52	GSK3B,GRB2,PIK3R1,PTPN11,SH2B2,CRKL,MAP2K1,RPS6KB1,BAD,STAT1,AKT1,CREBBP,KITLG,STAT5A,DOK1,FOXO3,PDPK1,PTPN6,SH2B3,CBL,MAPK8,RAF1,SHC1,SOS1,SPRED1,SPRED2,PTEN,TEC,EPOR,KIT,PIK3CA,HRAS,GAB1,LYN,FER,BCL2,MAP4K1,PIK3C2B,PTPRO,STAT3	0.272068
KEGG_ERBB_SIGNALING_PATHWAY	0.031968	0.603854	1.11735	84	ABL1,GSK3B,GRB2,HBEGF,PIK3R1,CRKL,MAP2K1,PTK2,RPS6KB1,BAD,MAPK1,SHC4,MAP2K7,PIK3R2,PLCG2,STAT5B,ABL2,AKT1,EGFR,PAK1,PRKCA,STAT5A,KRAS,MAPK9,CBL,MAPK8,MTOR,NCK1,PIK3CD,PIK3R3,PLCG1,RAF1,SHC1,SOS1,CBLB,CDKN1A,NRG4,SOS2,CRK,MYC,PAK6,PIK3CA,SRC,TGFA,ERBB2,HRAS,JUN,CAMK2D,ERBB4,GAB1,NRAS	0.468826
KEGG_ANTIGEN_PROCESSING_AND_PRESENTATION	0.031968	0.612764	1.12667	67	HSP90AA1,CALR,RFXAP,CD4,HLA-DMA,HSP90AB1,HSPA8,PSME3,RFXANK,TAPBP,CANX,CD8A,PDIA3,HSPA5,TAP2,HLA-F,B2M,HLA-C,IFI30,NFYC,PSME2,HLA-B,HSPA1L,HSPA4,LGMN,NFYA	1.35589
BIOCARTA_IL2RB_PATHWAY	0.031968	0.650474	1.16799	37	BCL2L1,GRB2,PIK3R1,CRKL,RPS6KB1,BAD,MAPK1,E2F1,STAT5B,AKT1,STAT5A,JAK1,PPIA,PTPN6,CBL,SYK,RAF1,SHC1,SOCS3,SOS1,IKZF3,JAK3,MYC,NMI,PIK3CA,HRAS	0.690295
PID_MYC_ACTIV_PATHWAY	0.032967	0.604759	1.11609	76	EIF4G1,HSP90AA1,EIF2S1,EIF4A1,TFRC,NCL,PFKM,SUPT7L,HSPD1,MTDH,NPM1,RUVBL2,TAF10,CDK4,KAT5,BMI1,CREBBP,NME2,PDCD10,RPL11,RUVBL1,SERPINI1,FOSL1,DDX18,EP300,NDUFAF2,ODC1,TAF4B,TP53,TK1,CDC25A,HSPA4,BIRC5,CAD,CDCA7,LDHA,MYC,MTA1,RCC1,SLC2A1,TAF9,ENO1,SMAD4,SUPT3H,TAF12,ACTL6A,NBN,PIM1	1.01627
PID_ALPHA_SYNUCLEIN_PATHWAY	0.032967	0.661514	1.17743	32	PPP2R5D,BAD,MAPK1,PTK2B,FKBP1A,PLCB2,CSNK2A1,YES1,TOR1A,FYN,PARK2,PLD1,SYK,STUB1,PARK7,SRC,UBE2L3,BLK,PLD2,LYN,PRKCD	0.590415
KEGG_VASOPRESSIN_REGULATED_WATER_REABSORPTION	0.032967	0.64161	1.15852	42	PRKACA,CREB3,RAB5B,CREB3L4,ADCY3,ADCY9,DCTN1,DYNC1LI2,DYNC1I2,DYNLL1,GNAS,DCTN4,RAB5A,CREB5,DCTN6,RAB11A,RAB5C,DCTN5,DYNC1LI1,DYNLL2,VAMP2,ADCY6,ARHGDIA,DYNC1H1,PRKACB,DCTN2,DYNC1I1,NSF,CREB1	0.854378
REACTOME_ANTIGEN_ACTIVATES_B_CELL_RECEPTOR_LEADING_TO_GENERATION_OF_SECOND_MESSENGERS	0.033966	0.682033	1.20304	27	CD79A,GRB2,PIK3R1,CALM1,CALM2,STIM1,ITPR2,PLCG2,CBL,FYN,ORAI1,SYK,NCK1,PIK3CD,PLCG1,SHC1,SOS1,CBLB,BLK,ITPR3,LYN	0.384006
BIOCARTA_IGF1MTOR_PATHWAY	0.033966	0.708298	1.21649	19	EIF2B5,GSK3B,EIF2S1,PIK3R1,PPP2CA,RPS6KB1,EIF2S2,IGF1R,AKT1,PDPK1,MTOR,PTEN,RPS6,PIK3CA	0.860986
REACTOME_UNWINDING_OF_DNA	0.0340681	0.78652	1.29985	11	MCM2,MCM4,CDC45,GINS2,MCM5,MCM8,GINS1,MCM3,MCM7,MCM6	0.768554
REACTOME_IL_3_5_AND_GM_CSF_SIGNALING	0.034965	0.644394	1.1613	40	YWHAZ,GRB2,PIK3R1,CRKL,PIK3R2,STAT5B,GAB2,STAT5A,YES1,JAK1,PTPN6,CBL,FYN,SYK,PIK3CD,PIK3R3,SHC1,SOS1,IL5,TEC,CRK,JAK3,PIK3CA,HRAS,IL5RA,PRKACB,LYN	0.315036
REACTOME_INTRINSIC_PATHWAY_FOR_APOPTOSIS	0.034965	0.678093	1.19771	28	BCL2L1,BAD,PPP3R1,BBC3,DIABLO,E2F1,YWHAB,AKT1,DYNLL1,NMT1,APAF1,CASP3,CASP8,MAPK8,TP53,CASP9,CYCS,BMF,DYNLL2	0.864468
BIOCARTA_FCER1_PATHWAY	0.034965	0.648226	1.16396	37	GRB2,NFATC2,PIK3R1,MAP2K1,CALM1,CALM2,MAPK1,PPP3CA,MAP2K7,MAP3K1,MAPK8,SYK,PLCG1,RAF1,SHC1,SOS1,NFATC3,PIK3CA,HRAS,JUN,PPP3CC,FCER1G,LYN,NFATC1,MAP2K4	0.537483
REACTOME_SIGNALING_BY_NOTCH2	0.035035	0.763014	1.27243	12	PSENEN,NOTCH2,JAG1,DLL1,APH1A,DLL4,ADAM10,NCSTN,PSEN2	0.666863
REACTOME_MITOCHONDRIAL_PROTEIN_IMPORT	0.035964	0.639305	1.15684	44	SLC25A12,TIMM8B,ACO2,CYC1,PMPCB,TOMM20,TOMM70A,HSPD1,PMPCA,ATP5B,COX17,GFER,MTX1,TIMM10,TOMM5,LDHD,PAM16,SAMM50,BCS1L,COQ2,GRPEL1,SLC25A4,TIMM17A,TIMM22,TOMM40,CS,TIMM13,GRPEL2,TOMM7,HSPA9,MTX2,SLC25A13	0.995261
REACTOME_CHOLESTEROL_BIOSYNTHESIS	0.035964	0.705652	1.21195	19	HMGCS1,PMVK,IDI1,DHCR24,MSMO1,GGPS1,SQLE,CYP51A1,DHCR7,HMGCR,LSS,TM7SF2,FDPS,LBR,MVK,HSD17B7,FDFT1	1.10596
PID_WNT_CANONICAL_PATHWAY	0.035964	0.703989	1.21419	20	RANBP3,GSK3B,APC,DVL2,DVL3,LRP6,CUL3,PIP5K1B,PPP2R5A,GSK3A,CSNK1G1,PI4K2A,CAV1,CTNNB1,FZD5,NKD2	0.452797
PID_RAC1_PATHWAY	0.035964	0.624986	1.13972	52	CTNNA1,MAP3K11,ARPC5,ACTR2,MAP2K7,PLCB2,ABI2,ARPC2,ARPC3,PAK1,PIP5K1B,STAT5A,WASF1,IQGAP1,MAPK9,ATF2,BAIAP2,BRK1,MAP3K1,MAPK8,PIP5K1A,ACTR3,MAP2K6,ABI1,ARHGAP5,BCAR1,CRK,CTNNB1,CYFIP2,NOXO1,ARHGDIA,ARPC4,JUN,NCKAP1,RAC1,CFL1,IQGAP3,MAP2K4,RACGAP1,CDH1,MAPK14,ARPC1B	1.02569
KEGG_NON_HOMOLOGOUS_END_JOINING	0.035964	0.745581	1.25163	13	FEN1,LIG4,NHEJ1,POLL,XRCC6,MRE11A,PRKDC,DCLRE1C,RAD50,XRCC4,XRCC5	0.683874
REACTOME_INNATE_IMMUNE_SYSTEM	0.036963	0.563683	1.06597	243	DAK,BCL2L1,PCBP2,ATG12,IRAK4,MAPKAPK2,PPP2CA,C1S,CD4,HMGB1,HSP90AB1,MAP2K1,PANX1,PIN1,PPP2R1A,PPP2R5D,RPS6KA2,TMEM189-UBE2V1,CYLD,MAPK1,PYCARD,TIRAP,TRAF3,UBE2D3,CD14,CD46,ECSIT,MAP2K7,PLCG2,UBE2K,ATF1,CREBBP,EEA1,PIK3R4,RPS6KA5,TBK1,TICAM2,CAPZA1,CFI,DDOST,LGALS3,MAPK9,MAPKAPK3,MEF2A,PPP2CB,TXN,ZFYVE20,ART1,ATF2,CAPZA2,CASP2,CASP8,EP300,HSP90B1,LY96,MAP3K1,MAPK8,MYD88,PROS1,TRAF6,UBE2D1,UBE2N,CA…	0.493412
PID_EPO_PATHWAY	0.037962	0.658561	1.17429	33	BCL2L1,GRB2,PIK3R1,PTPN11,CRKL,PLCG2,STAT1,STAT5B,RAP1A,STAT5A,PTPN6,SH2B3,CBL,MAPK8,PLCG1,SHC1,SOCS3,SOS1,TEC,EPOR,HRAS,IRS2,GAB1,LYN,NFKB1,RAPGEF1,BCL2,MAPK14,VAV2	0.416336
KEGG_PEROXISOME	0.037962	0.603203	1.11322	76	ACOX3,NUDT19,PMVK,ACOT8,PRDX5,ACSL3,EHHADH,IDH1,PEX5,GNPAT,PEX26,PEX6,AGPS,FAR2,PEX2,PIPOX,PXMP4,SLC27A2,XDH,ABCD3,ACAA1,ACSL1,FAR1,HSD17B4,IDH2,SCP2,SLC25A17,SOD2,CRAT,HACL1,MPV17,PECR,PEX1,PEX14,CAT,GSTK1,MLYCD,MVK,PEX11B,PEX19,PRDX1,PXMP2,BAAT,PEX11A,PEX3,AMACR,ABCD2,CROT,HMGCL,PAOX,PEX16,ABCD4,ACOX1,PEX11G,PEX13	0.512639
REACTOME_E2F_ENABLED_INHIBITION_OF_PRE_REPLICATION_COMPLEX_FORMATION	0.0380762	0.793079	1.29896	10	ORC6,ORC1,ORC4,ORC2,ORC3,MCM8,ORC5,CDC25A,CDK1	0.227575
REACTOME_BASE_FREE_SUGAR_PHOSPHATE_REMOVAL_VIA_THE_SINGLE_NUCLEOTIDE_REPLACEMENT_PATHWAY	0.0380762	0.79349	1.29963	10	TDG,OGG1,SMUG1,MBD4,APEX1,POLB,MUTYH,NTHL1	0.620393
REACTOME_TRANS_GOLGI_NETWORK_VESICLE_BUDDING	0.038961	0.622142	1.13453	52	ARF1,GBF1,TPD52,BLOC1S3,AP3S1,SH3D19,TFRC,HSPA8,CPD,NECAP1,SNAP23,VAMP8,SNX2,CLTC,AP1M1,AP1M2,M6PR,AP1B1,AP1G1,GAK,IGF2R,AP1S1,DNM2,GNS,HIP1R,RAB5C,SNAPIN,DNASE2,VAMP2,ARRB1,TGOLN2,AP4B1,CTSZ,PICALM,PUM1,SNX9,DNAJC6,PIK3C2A,BLOC1S1	1.07867
REACTOME_PROTEIN_FOLDING	0.038961	0.629172	1.14123	47	PFDN5,TBCD,CCT4,FBXL3,PFDN1,CCT7,FBXW7,PFDN6,ACTB,AP3M1,CCT3,CCT8,FBXO4,FBXW2,TCP1,TBCA,TUBA1C,KIFC3,TBCC,XRN2,FBXL5,FBXO6,PFDN2,TUBA4A,NOP56,PFDN4,TUBB4B,CCT5,TUBB1,TUBB3,FKBP9,KIF13A,SPHK1,TUBB2A,ARFGEF2,CCT6A	1.10137
REACTOME_MRNA_SPLICING_MINOR_PATHWAY	0.038961	0.638005	1.15201	42	POLR2H,POLR2F,SF3B1,GTF2F2,SNRPD3,SRSF1,EFTUD2,POLR2D,POLR2K,SF3B3,SNRNP200,SNRNP40,SNRPF,SRSF2,SRSF7,NCBP1,POLR2A,SF3B5,SNRPD1,SRSF6,POLR2C,SF3B14,POLR2B,POLR2L,PRPF6,SNRPE,TXNL4A,GTF2F1,SNRPG,PRPF8,SF3B2,SNRPB,LSM2,NHP2L1,DDX23,NCBP2	1.30435
REACTOME_SIGNAL_TRANSDUCTION_BY_L1	0.038961	0.660828	1.17471	31	MAP2K1,RPS6KA2,AP2B1,MAPK1,NRP1,CLTC,CSNK2A1,CSNK2B,EGFR,PAK1,RPS6KA5,AP2M1,AP2S1,AP2A2,ITGAV,CSNK2A2,AP2A1,ITGA2B,ITGA9,ITGB3,RAC1,ITGB1	0.773983
REACTOME_PLATELET_AGGREGATION_PLUG_FORMATION	0.038961	0.647901	1.16126	36	TLN1,PTPN1,GRB2,PTK2,F2,AKT1,RAP1A,RAP1B,PDPK1,SYK,FGB,SHC1,SOS1,BCAR1,CSK,ITGA2B,CRK,SRC,VWF,RAPGEF4,ITGB3	0.39911
KEGG_WNT_SIGNALING_PATHWAY	0.038961	0.578645	1.08518	141	WNT5B,GSK3B,PRKACA,NFATC2,PPP2CA,SENP2,PPARD,PPP2R1A,PPP2R5D,APC,CHD8,DVL2,DVL3,LRP6,NLK,PPP3CA,PPP3R1,CCND3,CSNK1E,PLCB2,SKP1,CREBBP,CSNK2A1,CSNK2B,PRKCA,RUVBL1,VANGL1,WNT8B,FOSL1,MAPK9,PPP2CB,PPP2R5E,RHOA,ROCK1,ROCK2,CSNK1A1,CUL1,EP300,FBXW11,MAPK8,PPP2R5A,TP53,WNT2B,CSNK2A2,CTNNBIP1,FZD1,MAP3K7,PPP2R5C,WNT1,DKK4,FZD6,CTNNB1,FZD5,MYC,NFATC3,PRICKLE2,SIAH1,WNT10B,WNT2,FZD8,JUN,NKD2,PPP2R5B,PPP3C…	0.357755
REACTOME_THE_ROLE_OF_NEF_IN_HIV1_REPLICATION_AND_DISEASE_PATHOGENESIS	0.03996	0.675383	1.19131	27	ARF1,ATP6V1H,CD4,AP2B1,PACS1,AP1M1,AP1M2,AP2M1,AP2S1,AP1B1,AP1G1,AP2A2,B2M,FYN,AP1S1,AP2A1	1.16773
REACTOME_METABOLISM_OF_NON_CODING_RNA	0.040959	0.62521	1.13602	48	AAAS,GEMIN7,GEMIN5,NUP133,SNRPD3,CLNS1A,DDX20,POM121,RAE1,GEMIN2,NUP88,NUP93,NUPL1,GEMIN6,NUP155,RANBP2,SNRPF,TPR,NCBP1,NUP43,PHAX,SNRPD1,NUP188,NUP54,WDR77,NUP35,SNRPE,GEMIN4,NUP62,SNRPG,NUP107,NUP205,NUPL2,SNRPB,TGS1,NCBP2,PRMT5	0.72632
PID_FCER1_PATHWAY	0.040959	0.614133	1.12475	59	GRB2,NFATC2,PIK3R1,PTPN11,MAP2K1,PTK2,MAPK1,DUSP1,MAP2K7,AKT1,GAB2,DOK1,KLRG1,LAT,CBL,FYN,MAP3K1,MAPK8,SYK,PLCG1,RAF1,SHC1,SOS1,CBLB,PIK3CA,HRAS,JUN,PLD2,CHUK,FCER1G,LYN,RASA1,FER,MAP2K4,NFKB1,SPHK1	0.329008
KEGG_REGULATION_OF_ACTIN_CYTOSKELETON	0.040959	0.567092	1.06889	200	GIT1,GNA12,DIAPH1,PIK3R1,ARPC5,CRKL,MAP2K1,MYLPF,PTK2,APC,DIAPH3,ITGB6,MAPK1,MYL12B,PIKFYVE,PIP4K2A,PIP4K2B,ACTB,CD14,DOCK1,F2,FGF1,GSN,PIK3R2,PPP1CB,ABI2,ARHGEF12,ARPC2,ARPC3,EGFR,FGF22,ITGA1,ITGA2,ITGA7,MYH9,PAK1,PIP5K1B,PPP1R12A,WASF1,ARHGEF1,FGF8,IQGAP1,KRAS,PDGFRA,RHOA,ROCK1,ROCK2,SSH2,ARPC5L,BAIAP2,BRK1,FGF11,ITGAE,ITGAV,MYL5,PIP5K1A,WASL,ARHGEF7,PIK3CD,PIK3R3,RAF1,SOS1,VCL,BCAR1,CHRM4,CSK,…	0.637558
REACTOME_RNA_POL_I_TRANSCRIPTION_TERMINATION	0.041958	0.696092	1.20056	20	POLR2H,POLR1A,CDK7,POLR1D,MNAT1,GTF2H1,GTF2H3,POLR2K,TAF1C,POLR1C,GTF2H4,ERCC3,TAF1A	0.717434
REACTOME_CELL_SURFACE_INTERACTIONS_AT_THE_VASCULAR_WALL	0.041958	0.599767	1.10864	82	SLC3A2,SLC7A6,GRB2,PIK3R1,PPIL2,PROC,F2,PIK3R2,THBD,YES1,ATP1B3,CD58,KRAS,PPIA,PTPN6,DOK2,FYN,ITGAV,PROS1,MERTK,PLCG1,SHC1,SLC7A8,SOS1,SLC16A3,CAV1,GRB14,PIK3CA,SRC,ATP1B1,BSG,HRAS,CD47,CXADR,FCER1G,ITGB3,LYN,NRAS,COL1A1,ITGB1,PF4,SLC7A7,F11R,AMICA1,ESAM,LCK,PF4V1,PIK3CB	0.508845
REACTOME_FORMATION_OF_INCISION_COMPLEX_IN_GG_NER	0.041958	0.696065	1.20052	20	DDB1,ERCC1,CDK7,MNAT1,GTF2H1,GTF2H3,ERCC4,XPC,GTF2H4,ERCC3,XPA,RAD23B,RPA1,ERCC5,RPA3	0.487418
PID_LKB1_PATHWAY	0.041958	0.630356	1.14213	46	MARK4,SIK3,CDC37,YWHAZ,GSK3B,HSP90AA1,PRKACA,CRTC2,RPTOR,SIK2,MAP2,YWHAQ,MARK2,STRADB,YWHAB,YWHAE,CAB39,ETV4,TSC1,BRSK1,MTOR,TP53,TSC2,ESR1,PSEN2,CTSD,PRKAB1,YWHAG,MYC	0.862233
PID_RETINOIC_ACID_PATHWAY	0.041958	0.661694	1.1737	30	NCOA2,PRKACA,CDK7,RARA,RXRB,MAPK1,MNAT1,NCOA3,HDAC3,AKT1,CREBBP,PRKCA,NCOR2,EP300,HDAC1,MAPK8	0.75005
BIOCARTA_EPO_PATHWAY	0.041958	0.707469	1.21037	18	GRB2,MAP2K1,STAT5B,CSNK2A1,STAT5A,PTPN6,MAPK8,PLCG1,RAF1,SHC1,SOS1,EPOR,HRAS,JUN	0.693945
REACTOME_MITOCHONDRIAL_TRNA_AMINOACYLATION	0.042957	0.691126	1.19511	21	DARS2,KARS,CARS2,MARS2,PPA2,RARS2,AARS2,HARS2,VARS2,EARS2,GARS,IARS2,PARS2,SARS2,NARS2,QARS	0.669345
KEGG_TIGHT_JUNCTION	0.042957	0.58341	1.09052	120	CTNNA1,PRKCE,PPP2R2A,EXOC3,LLGL2,PPP2CA,SPTAN1,TJP1,MYLPF,PPP2R1A,CLDN15,EPB41,MYL12B,PRKCZ,ACTB,CDK4,EPB41L2,PPP2R2C,AKT1,CSNK2A1,CSNK2B,MYH9,PRKCA,SYMPK,YES1,KRAS,MAGI1,PPP2CB,PRKCH,RAB13,RHOA,VAPA,INADL,MAGI2,MYL5,ASH1L,CSNK2A2,EPB41L1,MAGI3,PARD3,PARD6A,AMOTL1,CLDN6,EXOC4,PTEN,CDC42,CLDN11,CTNNB1,GNAI3,SRC,TJAP1,ACTN3,GNAI1,HRAS,MYH14,MYL12A,PRKCI,LLGL1,MYL9,NRAS,PRKCD,RAB3B,RRAS,ACTG1,ACTN4,…	0.799704
REACTOME_RESOLUTION_OF_AP_SITES_VIA_THE_MULTIPLE_NUCLEOTIDE_PATCH_REPLACEMENT_PATHWAY	0.043956	0.707954	1.20835	17	FEN1,PCNA,TDG,OGG1,SMUG1,MBD4,APEX1,POLB,MUTYH,POLD1,NTHL1,POLD2,LIG1	0.766503
REACTOME_PERK_REGULATED_GENE_EXPRESSION	0.043956	0.672131	1.18718	28	EXOSC1,EIF2S1,EXOSC3,ATF6,DDIT3,EXOSC4,HERPUD1,DIS3,EXOSC2,EXOSC5,EXOSC6,HSPA5,EXOSC7,PARN,KHSRP,NFYA,EXOSC8,EIF2AK3,EXOSC9,ATF3,NFYB	0.69203
REACTOME_DESTABILIZATION_OF_MRNA_BY_TRISTETRAPROLIN_TTP	0.043956	0.707921	1.20829	17	EXOSC1,MAPKAPK2,EXOSC3,EXOSC4,DIS3,YWHAB,EXOSC2,EXOSC5,EXOSC6,ZFP36,EXOSC7,TNPO1,XRN1,EXOSC8,EXOSC9,DCP1A	0.703834
KEGG_STEROID_BIOSYNTHESIS	0.043956	0.737409	1.23791	13	CYP27B1,DHCR24,LIPA,MSMO1,SQLE,CYP51A1,DHCR7,LSS,SOAT1,TM7SF2,SOAT2	0.631818
BIOCARTA_EGF_PATHWAY	0.043956	0.659584	1.16996	30	GRB2,PIK3R1,MAP2K1,SRF,STAT1,STAT5B,CSNK2A1,EGFR,PRKCA,STAT5A,JAK1,MAP3K1,MAPK8,STAT4,STAT6,PLCG1,RAF1,SHC1,SOS1,PIK3CA,HRAS,JUN,STAT2,RASA1,MAP2K4	0.613348
BIOCARTA_GLEEVEC_PATHWAY	0.043956	0.684395	1.19205	23	GRB2,PIK3R1,CRKL,MAP2K1,BAD,STAT1,STAT5B,AKT1,STAT5A,MAP3K1,MAPK8,RAF1,SOS1,MYC,PIK3CA,BCR,HRAS,JUN	0.704825
REACTOME_PPARA_ACTIVATES_GENE_EXPRESSION	0.044955	0.588819	1.09541	99	HMGCS1,MED1,MED22,MED24,NCOA2,ESRRA,WWTR1,MED13L,MED21,NCOA3,HDAC3,MED20,MED30,ALAS1,CPT2,CREBBP,GRHL1,MED17,MED26,NCOA6,NRF1,TEAD4,TXNRD1,HMGCR,MED27,MED4,ACSL1,ANGPTL4,APOA2,CLOCK,EP300,MED15,MED19,MED31,MED6,MED9,G0S2,MED25,MED29,ARNTL,MED10,NFYA,TEAD1,CCNC,NCOA1,PPARGC1B,PEX11A,ACADM,CDK8,MED23,NFYB,RORA,TEAD3,APOA1,FDFT1,TBL1XR1,TNFRSF21,CD36,CPT1A,FHL2,ME1,TGS1,TIAM2,TRIB3,ACOX1,PPARA,RXRA,…	0.356729
REACTOME_PRE_NOTCH_TRANSCRIPTION_AND_TRANSLATION	0.044955	0.686336	1.19234	22	RBPJ,MAML3,TNRC6B,NOTCH2,E2F1,CREBBP,TNRC6A,EP300,MOV10,TP53,SNW1,MAML2,TFDP1,JUN,MAML1	0.484674
REACTOME_SIGNALING_BY_FGFR1_MUTANTS	0.044955	0.664676	1.17591	29	CUX1,GRB2,PIK3R1,FGF1,STAT1,STAT5B,CPSF6,FGFR1OP,FGFR1OP2,GAB2,STAT5A,CNTRL,FGF8,PLCG1,ZMYM2,TRIM24,PIK3CA,BCR,FGF17	0.172035
REACTOME_AXON_GUIDANCE	0.044955	0.563481	1.06466	229	TLN1,TRIO,ABL1,CNTNAP1,HSP90AA1,GRB2,SPTAN1,STIP1,ANK3,CAP1,CLASP1,HSP90AB1,MAP2K1,PTK2,RPS6KA2,AP2B1,ARHGEF11,CACNB3,MAPK1,MYL12B,MYO10,NRP1,PLXNA2,RGMB,RHOG,CACNB1,COL9A3,DOCK1,SLIT1,YWHAB,ABL2,ARHGEF12,CLTC,CSNK2A1,CSNK2B,DLG1,EGFR,ITGA1,ITGA2,LAMC1,MYH9,PAK1,PLXNB1,RPS6KA5,VASP,ABLIM1,AP2M1,AP2S1,KRAS,NCAN,NRP2,RHOA,ROCK1,ROCK2,SPTBN4,AP2A2,CACNA1G,CDK5R1,FYN,ITGAV,NTN4,SCN1B,SDCBP,WASL,CSNK2…	0.551344
REACTOME_GLUCOSE_TRANSPORT	0.044955	0.639193	1.14879	38	AAAS,NUP133,POM121,RAE1,G6PC2,NUP88,NUP93,NUPL1,NUP155,GCK,RANBP2,TPR,G6PC3,HK1,NUP43,NUP188,NUP54,SLC2A2,HK2,NUP35,GCKR,NUP62,SLC2A1,NUP107,NUP205,NUPL2	0.450114
REACTOME_DNA_STRAND_ELONGATION	0.044955	0.664371	1.17537	29	RFC4,FEN1,PCNA,MCM2,MCM4,CDC45,GINS2,MCM5,MCM8,POLA2,GINS1,MCM3,POLD1,RFC5,MCM7,POLD2,PRIM2,DNA2,MCM6,LIG1,RPA1,RFC2	0.685034
KEGG_PURINE_METABOLISM	0.044955	0.57374	1.07705	150	POLR2H,PDE4A,POLR3GL,NPR1,PDE11A,PNP,NME3,PDE6D,POLR1A,POLR2F,ADCY4,ADK,PDE4D,POLR1D,POLR3A,AMPD3,GMPS,PDE8A,ADCY3,ADCY9,DGUOK,IMPDH1,NME7,POLR2D,POLR2K,ADSL,ENTPD4,ENTPD6,NME1-NME2,NME2,POLR1C,AK5,ENTPD1,POLA2,POLR3F,XDH,ADSS,AK2,AK7,NUDT2,POLD1,POLR2A,ZNRD1,AK1,AMPD2,GMPR2,PAPSS1,PKLR,POLD2,POLE3,POLR2C,PRIM2,RRM1,GART,PDE6G,POLR2B,POLR2L,PRUNE,RRM2,ALLC,NME6,NT5C2,PDE10A,PFAS,POLE,POLR3C,ADCY6…	0.35094
PID_HDAC_CLASSII_PATHWAY	0.045954	0.657666	1.16909	31	HSP90AA1,GNB1,RFXANK,SRF,HDAC4,HDAC5,HDAC3,YWHAB,YWHAE,SUMO1,ANKRA2,NCOR2,NR3C1,RANBP2,UBE2I,ADRBK1,ESR1,RAN,GNG2,HDAC10,RANGAP1,HDAC9,BCL6,XPO1,MEF2C	0.815523
REACTOME_REGULATORY_RNA_PATHWAYS	0.047952	0.685763	1.18584	21	POLR2H,DROSHA,POLR2F,TNRC6B,POLR2D,POLR2K,TNRC6A,POLR2A,POLR2C,RAN,POLR2B,POLR2L,XPO5,DICER1	0.925022
REACTOME_INTEGRIN_ALPHAIIB_BETA3_SIGNALING	0.047952	0.668003	1.17829	27	TLN1,PTPN1,GRB2,PTK2,AKT1,RAP1A,RAP1B,PDPK1,SYK,FGB,SHC1,SOS1,BCAR1,CSK,ITGA2B,CRK,SRC,VWF,RAPGEF4,ITGB3	0.473082
REACTOME_DESTABILIZATION_OF_MRNA_BY_BRF1	0.047952	0.70236	1.1988	17	EXOSC1,MAPKAPK2,EXOSC3,EXOSC4,DIS3,YWHAB,AKT1,EXOSC2,EXOSC5,EXOSC6,EXOSC7,XRN1,EXOSC8,EXOSC9,DCP1A	0.710642
PID_EPHB_FWD_PATHWAY	0.047952	0.636055	1.14484	39	EFNA5,GRB2,PIK3R1,MAP2K1,PTK2,MAPK1,KALRN,MAP4K4,PAK1,RAP1A,RAP1B,KRAS,ROCK1,EFNB3,WASL,NCK1,SHC1,CDC42,CRK,PIK3CA,SRC,EFNB2,HRAS,NRAS,RAC1,RASA1,RRAS	0.854522
REACTOME_INSULIN_SYNTHESIS_AND_PROCESSING	0.048951	0.687603	1.18592	20	EXOC3,EXOC8,KIF5B,SLC30A7,ERO1L,EXOC1,EXOC4,VAMP2,EXOC5,EXOC6,RAB27A	0.614085
REACTOME_GLUCOSE_METABOLISM	0.048951	0.613501	1.12297	58	PYGM,PRKACA,PPP2CA,SLC25A12,PFKM,PPP2R1A,PPP2R5D,CALM1,CALM2,GYS1,TPI1,PHKG2,ENO3,MDH1,PFKFB3,PHKB,PPP2CB,SLC25A11,UGP2,PGM2,GOT1,MDH2,PKLR,GAPDHS,GPI,PHKG1,PFKFB2,ALDOA,GOT2,GYG1,PC,PCK2,PRKACB,ENO1,SLC25A13,PFKP,PYGB,GBE1,AGL,PFKFB4,PFKL,PGAM1,PYGL	0.921234
PID_TOLL_ENDOGENOUS_PATHWAY	0.048951	0.68876	1.18792	20	IRAK4,HMGB1,HSPD1,TIRAP,CD14,RHOA,LY96,MYD88	0.819352
REACTOME_ACTIVATION_OF_NF_KAPPAB_IN_B_CELLS	0.04995	0.610936	1.1189	59	PSMD8,PSMA2,PSMF1,PSMC2,PSMD2,PSMD12,PSMC1,PSMD13,SKP1,PSMB3,PSMB8,PSMB9,PSMD1,PSMD11,PSMD14,BCL10,PSMA7,PSMB1,PSMD4,CUL1,FBXW11,PSMA1,PSMB5,PSMB7,PSMC5,PSMD6,MAP3K7,PSMC6,PSME2,PSMC3,PSMD9,PSMA3,PSMB2,NFKBIB,PSMC4,CHUK,PSMB10,PSMD5,PSME4,UBA52,PSMD7,PSMA6,RPS27A	1.38537
REACTOME_RNA_POL_I_TRANSCRIPTION_INITIATION	0.04995	0.679394	1.18333	23	POLR2H,POLR1A,CDK7,POLR1D,ERCC6,MNAT1,GTF2H1,GTF2H3,POLR2K,TAF1C,POLR1C,GTF2H4,ERCC3,TAF1A	0.631199
PID_PDGFRA_PATHWAY	0.04995	0.686854	1.18463	20	GRB2,PIK3R1,CRKL,SRF,CSNK2A1,JAK1,PDGFRA,ITGAV,PLCG1,SHC1,SOS1,CAV1,CRK,PIK3CA,JUN,SHB,SHF	0.561723
KEGG_CHRONIC_MYELOID_LEUKEMIA	0.04995	0.60161	1.10863	71	ABL1,BCL2L1,E2F2,GRB2,PIK3R1,PTPN11,RUNX1,TGFB1,CRKL,MAP2K1,BAD,MAPK1,SHC4,CDK4,E2F1,PIK3R2,RB1,STAT5B,AKT1,GAB2,MECOM,STAT5A,KRAS,TGFB3,CBL,CDK6,HDAC1,HDAC2,TP53,PIK3CD,PIK3R3,RAF1,SHC1,SOS1,CBLB,CDKN1A,SOS2,CRK,MYC,PIK3CA,BCR,HRAS,CHUK,CTBP2,NRAS,SMAD4,AKT2,NFKB1,TGFB2,SMAD3,CBLC	0.542905

## Sheet: E4
Supplementary Data File 1: GSEA enriched pathways for each chromatin state (E4)
pathway	pval	ES	NES	size	leadingEdge	exprmean_centered
REACTOME_TRANSLATION	0.000999001	0.55603	1.22217	149	EIF2B5,EIF3A,EIF4A2,RPL10A,RPL6,RPN1,RPS28,RPS29,SRP14,DDOST,EEF1G,EIF3D,EIF3F,RPL14,RPL15,RPL26L1,RPL7A,SEC11C,SRP19,EEF1D,EEF2,EIF2B1,EIF2B4,EIF2S2,EIF3E,EIF3G,EIF3H,RPL23,RPL24,RPL36,RPL3L,RPS12,RPS15,RPS16,RPS2,RPS24,RPS27A,RPS5,RPS6,RPS7,SEC61G,SRPR,EIF4A1,RPL4,RPS15A,RPS18,RPSAP9,SEC11A,SEC61A1,UBA52,EIF2S1,EIF3J,EIF4B,RPL26,RPL34,RPL37A,RPLP1,RPLP2,RPS11,RPS3A,EIF2B3,EIF3K,EIF4G1,EIF4H,EIF…	2.31048
REACTOME_SIGNALING_BY_WNT	0.000999001	0.584222	1.24406	61	PSMA1,APC,PSMA3,PSMB1,PSMB3,PSMC1,PSMD12,PPP2R1A,PPP2R5B,PSMA2,PSMC2,PSMC4,PSMD1,PSMD6,RPS27A,PPP2R5C,PSMA6,PSMB9,PSMD11,PSME4,UBA52,CUL1,BTRC,PSMA5,PSMB2,PSMB8,PSMC3,PSMC5,PSMD13,PSMD7,PSMD8,PSMF1,CSNK1A1,PPP2CB,PPP2R5D,PPP2R5E,PSMD14,PSMD4,PPP2R5A,PSMC6,SKP1,FRAT1,PPP2CA,PSMD2,PSMD5,PSMA4,PSMB10,PSMB5,PSMB6,AXIN1,PSMA7,PSMB4	1.31461
REACTOME_ANTIGEN_PROCESSING_CROSS_PRESENTATION	0.000999001	0.575034	1.23124	69	PSMA1,HLA-B,PSMA3,PSMB1,PSMB3,PSMC1,PSMD12,PDIA3,PSMA2,PSMC2,PSMC4,PSMD1,PSMD6,RPS27A,SEC61G,B2M,CALR,CYBA,HLA-F,PSMA6,PSMB9,PSMD11,PSME4,SEC61A1,TAP2,UBA52,HLA-C,PSMA5,PSMB2,PSMB8,PSMC3,PSMC5,PSMD13,PSMD7,PSMD8,PSMF1,PSMD14,PSMD4,TAP1,FCGR1A,HLA-A,PSMC6,SEC61B,ITGB5,PSMD2,PSMD5,LNPEP,PSMA4,PSMB10,PSMB5,PSMB6,ITGAV,PSMA7,PSMB4,SEC61A2	1.54984
REACTOME_SRP_DEPENDENT_COTRANSLATIONAL_PROTEIN_TARGETING_TO_MEMBRANE	0.000999001	0.555062	1.21063	113	RPL10A,RPL6,RPN1,RPS28,RPS29,SRP14,DDOST,RPL14,RPL15,RPL26L1,RPL7A,SEC11C,SRP19,RPL23,RPL24,RPL36,RPL3L,RPS12,RPS15,RPS16,RPS2,RPS24,RPS27A,RPS5,RPS6,RPS7,SEC61G,SRPR,RPL4,RPS15A,RPS18,RPSAP9,SEC11A,SEC61A1,UBA52,RPL26,RPL34,RPL37A,RPLP1,RPLP2,RPS11,RPS3A,FAU,RPL17,RPL22,RPL3,RPL30,RPL35,RPL38,RPL5,RPS10,RPS27,RPS9,SPCS3,SSR2,SSR3,RPL11,RPL18,RPL21,RPL27A,RPL35A,RPL8,RPS8,SSR1,TRAM1,RPL18A,RPL27,…	2.527
REACTOME_SIGNALING_BY_THE_B_CELL_RECEPTOR_BCR	0.000999001	0.537477	1.17349	116	FOXO3,NR4A1,PSMA1,CHUK,FYN,PDPK1,PSMA3,PSMB1,PSMB3,PSMC1,PSMD12,TRIB3,AKT1,NFKBIB,PIK3R1,PSMA2,PSMC2,PSMC4,PSMD1,PSMD6,RPS27A,RPS6KB2,BAD,ITPR2,NCK1,PLCG2,PSMA6,PSMB9,PSMD11,PSME4,STIM1,UBA52,CASP9,CUL1,GRB2,KRAS,MAP3K7,MLST8,MTOR,TSC2,AKT1S1,BTRC,NRAS,PSMA5,PSMB2,PSMB8,PSMC3,PSMC5,PSMD13,PSMD7,PSMD8,PSMF1,REL,CBL,MALT1,PHLPP1,PSMD14,PSMD4,RICTOR,THEM4,CALM1,CALM3,CBLB,GSK3A,ORAI1,PLCG1,PSMC6,SHC…	0.831172
REACTOME_PROCESSING_OF_CAPPED_INTRON_CONTAINING_PRE_MRNA	0.000999001	0.580043	1.27189	130	DNAJC8,HNRNPA2B1,NUP155,POM121,CDC40,HNRNPH1,NUP43,POLR2F,POLR2G,POLR2K,SRSF3,TXNL4A,U2AF2,CPSF7,HNRNPD,METTL3,NUP88,PABPN1,POLR2A,PRPF8,RBM5,SF3B1,SF3B5,SRSF6,CLP1,CSTF3,DHX9,EFTUD2,HNRNPF,HNRNPUL1,NHP2L1,NUPL1,SNRPB,SNRPD2,SRSF11,SRSF2,TPR,CCAR1,CD2BP2,HNRNPA0,HNRNPM,NCBP1,NUDT21,NUP205,PCF11,POLR2D,RAE1,SEH1L,SF3A3,SNRNP200,SNRPD1,SNRPD3,SNRPE,SNRPF,SNRPG,SUGP1,CPSF2,LSM2,NUP133,POLR2C,PRPF6,S…	1.18516
REACTOME_RNA_POL_II_TRANSCRIPTION	0.000999001	0.583007	1.26351	93	CDK7,LSM11,TAF5,TCEB1,CDC40,POLR2F,POLR2G,POLR2K,SRSF3,TAF11,TBP,U2AF2,CPSF7,ERCC2,GTF2H3,PABPN1,POLR2A,RNGTT,SRSF6,SUPT5H,TAF10,TAF12,CCNT2,CDK9,CLP1,CSTF3,GTF2E2,MNAT1,RNMT,SNRPB,SRSF11,SRSF2,SUPT4H1,TAF4B,GTF2A2,GTF2H4,NCBP1,NUDT21,PCF11,POLR2D,SNRPD3,SNRPE,SNRPF,SNRPG,SUPT16H,TAF6,TCEB3,CCNT1,CPSF2,POLR2C,SRSF5,SSRP1,TAF13,ZNF473,CTDP1,GTF2F1,LSM10,POLR2J,TAF9,TCEA1,ERCC3,PAPOLA,POLR2E,POLR2I…	0.885483
REACTOME_CELL_CYCLE_MITOTIC	0.000999001	0.551049	1.22996	294	ANAPC1,CDK4,CDK7,CNTRL,KIF2A,PSMA1,TUBG1,ANAPC5,CASC5,CDC25B,CDC25C,DCTN1,DCTN3,DYNLL1,LIG1,LIN37,MCM7,MIS12,MYBL2,NUF2,NUP43,PCNA,PCNT,PKMYT1,PMF1,POLD1,PSMA3,PSMB1,PSMB3,PSMC1,PSMD12,RFC2,RFC4,RPA2,TUBGCP3,ZWINT,AKAP9,ANAPC11,ANAPC2,CDC16,CDKN2D,CDT1,CENPJ,CENPP,CENPT,CSNK1E,FGFR1OP,GINS1,HSP90AA1,MCM10,ORC3,PAFAH1B1,POLD2,PPP2R1A,PPP2R5B,PRKACA,PSMA2,PSMC2,PSMC4,PSMD1,PSMD6,RB1,RPS27A,YWHAE,ZW…	0.711365
REACTOME_CELL_CYCLE_CHECKPOINTS	0.000999001	0.56833	1.23851	111	ANAPC1,PSMA1,ANAPC5,CDC25C,MCM7,PSMA3,PSMB1,PSMB3,PSMC1,PSMD12,RFC2,RFC4,RPA2,ANAPC11,ANAPC2,CDC16,MCM10,ORC3,PSMA2,PSMC2,PSMC4,PSMD1,PSMD6,RPS27A,ANAPC10,ATRIP,BUB3,CDC45,CHEK2,MAD1L1,MCM2,PSMA6,PSMB9,PSMD11,PSME4,RPA1,UBA52,ATM,CCNE2,MCM4,MCM5,RAD17,TP53,ANAPC4,BUB1B,CCNB2,HUS1,ORC4,ORC5,PSMA5,PSMB2,PSMB8,PSMC3,PSMC5,PSMD13,PSMD7,PSMD8,PSMF1,RAD9A,RFC5,UBE2C,ATR,CDC26,CDC7,MCM6,MCM8,ORC1,PSMD14…	0.882003
REACTOME_DIABETES_PATHWAYS	0.000999001	0.569333	1.2479	127	EXOC2,EXOSC1,EXOSC2,DCTN1,EXOSC6,GOSR2,HSPA5,SEC11C,DNAJB11,DNAJB9,HERPUD1,PDIA5,PPP2R5B,SRPR,TPP1,ARFGAP1,ATF3,ATP6V0D1,CALR,CXXC1,ERN1,EXOC3,EXOC4,EXOSC7,HSP90B1,SEC11A,SERP1,ACADVL,ATF6,CUL7,DCP2,DDX12P,EDEM1,EIF2S1,EXOC1,EXOC8,EXOSC3,EXOSC4,EXOSC5,HDGF,HYOU1,IGF2BP2,IGF2BP3,IGFBP6,KIF5B,LMNA,RAB27A,ZBTB17,ASNS,DNAJC3,EXOSC9,F2,MBOAT4,NFYB,PDIA6,SEC31A,SPCS3,TATDN2,ADD1,BCHE,C19orf10,DIS3,EXOC…	0.800229
REACTOME_TRANSCRIPTION_COUPLED_NER_TC_NER	0.000999001	0.613301	1.28122	43	CDK7,ERCC1,LIG1,PCNA,POLD1,POLR2F,POLR2G,POLR2K,RFC2,RFC4,RPA2,ERCC2,GTF2H3,POLD2,POLR2A,MNAT1,POLD3,RPA1,GTF2H4,POLE,POLR2D,ERCC5,ERCC6,ERCC8,POLR2C,RFC5,POLE2,POLR2J,TCEA1,ERCC3,ERCC4,POLR2E,POLR2I,RPA3,POLR2B,XAB2	0.621387
REACTOME_MRNA_PROCESSING	0.000999001	0.571867	1.25698	149	CDK7,DNAJC8,HNRNPA2B1,LSM11,NUP155,POM121,CDC40,HNRNPH1,NUP43,POLR2F,POLR2G,POLR2K,SRSF3,TXNL4A,U2AF2,CPSF7,ERCC2,GTF2H3,HNRNPD,METTL3,NUP88,PABPN1,POLR2A,PRPF8,RBM5,RNGTT,SF3B1,SF3B5,SRSF6,SUPT5H,CLP1,CSTF3,DHX9,EFTUD2,HNRNPF,HNRNPUL1,MNAT1,NHP2L1,NUPL1,RNMT,SNRPB,SNRPD2,SRSF11,SRSF2,TPR,ADARB1,CCAR1,CD2BP2,GTF2H4,HNRNPA0,HNRNPM,NCBP1,NUDT21,NUP205,PCF11,POLR2D,RAE1,SEH1L,SF3A3,SNRNP200,SNRPD1,S…	1.09232
REACTOME_M_G1_TRANSITION	0.000999001	0.576674	1.23936	75	PSMA1,MCM7,PSMA3,PSMB1,PSMB3,PSMC1,PSMD12,RPA2,CDT1,MCM10,ORC3,PSMA2,PSMC2,PSMC4,PSMD1,PSMD6,RPS27A,CDC45,E2F3,MCM2,PSMA6,PSMB9,PSMD11,PSME4,RPA1,UBA52,MCM4,MCM5,POLE,ORC4,ORC5,PSMA5,PSMB2,PSMB8,PSMC3,PSMC5,PSMD13,PSMD7,PSMD8,PSMF1,CDC7,MCM6,MCM8,ORC1,POLA2,POLE2,PRIM2,PSMD14,PSMD4,ORC6,PSMC6,RPA3,E2F2,PSMD2,PSMD5,DBF4,MCM3,PSMA4,PSMB10,PSMB5,PSMB6	1.02684
REACTOME_MRNA_SPLICING	0.000999001	0.59063	1.28392	101	DNAJC8,HNRNPA2B1,CDC40,HNRNPH1,POLR2F,POLR2G,POLR2K,SRSF3,TXNL4A,U2AF2,CPSF7,HNRNPD,PABPN1,POLR2A,PRPF8,RBM5,SF3B1,SF3B5,SRSF6,CLP1,CSTF3,DHX9,EFTUD2,HNRNPF,HNRNPUL1,NHP2L1,SNRPB,SNRPD2,SRSF11,SRSF2,CCAR1,CD2BP2,HNRNPA0,HNRNPM,NCBP1,NUDT21,PCF11,POLR2D,SF3A3,SNRNP200,SNRPD1,SNRPD3,SNRPE,SNRPF,SNRPG,SUGP1,CPSF2,LSM2,POLR2C,PRPF6,SF3A1,SF3B2,SNRNP70,SRSF5,DDX23,GTF2F1,HNRNPA3,HNRNPC,HNRNPK,HNRNPU,P…	1.34261
REACTOME_MRNA_SPLICING_MINOR_PATHWAY	0.000999001	0.624576	1.30261	42	POLR2F,POLR2G,POLR2K,TXNL4A,POLR2A,PRPF8,SF3B1,SF3B5,SRSF6,EFTUD2,NHP2L1,SNRPB,SNRPD2,SRSF2,NCBP1,POLR2D,SNRNP200,SNRPD1,SNRPD3,SNRPE,SNRPF,SNRPG,LSM2,POLR2C,PRPF6,SF3B2,DDX23,GTF2F1,POLR2J,POLR2E,POLR2I,SNRNP40,GTF2F2,POLR2B,SRSF1,SRSF7,NCBP2,SF3B14,SF3B3	1.27249
REACTOME_3_UTR_MEDIATED_TRANSLATIONAL_REGULATION	0.000999001	0.554918	1.20868	110	EIF3A,EIF4A2,RPL10A,RPL6,RPS28,RPS29,EIF3D,EIF3F,RPL14,RPL15,RPL26L1,RPL7A,EIF2S2,EIF3E,EIF3G,EIF3H,RPL23,RPL24,RPL36,RPL3L,RPS12,RPS15,RPS16,RPS2,RPS24,RPS27A,RPS5,RPS6,RPS7,EIF4A1,RPL4,RPS15A,RPS18,RPSAP9,UBA52,EIF2S1,EIF3J,EIF4B,RPL26,RPL34,RPL37A,RPLP1,RPLP2,RPS11,RPS3A,EIF3K,EIF4G1,EIF4H,FAU,PABPC1,RPL17,RPL22,RPL3,RPL30,RPL35,RPL38,RPL5,RPS10,RPS27,RPS9,EIF3C,RPL11,RPL18,RPL21,RPL27A,RPL35A…	2.59578
REACTOME_TRANSCRIPTION	0.000999001	0.545481	1.20599	193	CBX3,CDK7,LSM11,POLR3C,TAF5,TCEB1,CDC40,GTF3C2,HIST1H2BJ,HIST1H3G,NFIB,POLR2F,POLR2G,POLR2K,POLR3GL,SRSF3,TAF11,TBP,U2AF2,BRF1,CPSF7,EHMT2,ERCC2,GTF2H3,HIST1H2AJ,HIST1H2BK,HIST1H2BL,HIST1H2BN,HIST1H3H,HIST1H3J,HIST1H4I,HIST1H4J,HIST2H2BE,MTERF,PABPN1,POLR2A,POLR3A,POLR3K,RNGTT,SNAPC1,SRSF6,SUPT5H,TAF10,TAF12,CCNT2,CDK9,CLP1,CSTF3,GTF2E2,HIST1H2BF,HIST1H4D,HIST1H4E,MNAT1,POLR3E,POLR3F,RNMT,RRN3,SN…	0.407538
REACTOME_UNFOLDED_PROTEIN_RESPONSE	0.000999001	0.615257	1.324	77	EXOSC1,EXOSC2,DCTN1,EXOSC6,GOSR2,HSPA5,DNAJB11,DNAJB9,HERPUD1,PDIA5,PPP2R5B,SRPR,TPP1,ARFGAP1,ATF3,ATP6V0D1,CALR,CXXC1,ERN1,EXOSC7,HSP90B1,SERP1,ACADVL,ATF6,CUL7,DCP2,DDX12P,EDEM1,EIF2S1,EXOSC3,EXOSC4,EXOSC5,HDGF,HYOU1,LMNA,ZBTB17,ASNS,DNAJC3,EXOSC9,NFYB,PDIA6,SEC31A,TATDN2,ADD1,C19orf10,DIS3,EXTL3,KHSRP,KLHDC3,SSR1,WIPI1,DDIT3,GSK3A,IL8,MBTPS1,SHC1,SRPRB,SYVN1,YIF1A,EXOSC8,FKBP14	0.951736
REACTOME_SYNTHESIS_OF_DNA	0.000999001	0.583038	1.26128	88	PSMA1,LIG1,MCM7,PCNA,POLD1,PSMA3,PSMB1,PSMB3,PSMC1,PSMD12,RFC2,RFC4,RPA2,CDT1,GINS1,ORC3,POLD2,PSMA2,PSMC2,PSMC4,PSMD1,PSMD6,RB1,RPS27A,CDC45,MCM2,POLD3,PSMA6,PSMB9,PSMD11,PSME4,RPA1,UBA52,FEN1,MCM4,MCM5,POLE,CCNA2,GINS2,ORC4,ORC5,PSMA5,PSMB2,PSMB8,PSMC3,PSMC5,PSMD13,PSMD7,PSMD8,PSMF1,RFC5,DNA2,MCM6,MCM8,ORC1,POLA2,POLE2,PRIM2,PSMD14,PSMD4	0.998874
REACTOME_METABOLISM_OF_MRNA	0.000999001	0.528479	1.17145	212	CNOT4,EIF4A2,EXOSC1,EXOSC2,HSPA8,PSMA1,RPL10A,RPL6,RPS28,RPS29,EXOSC6,PAIP1,PSMA3,PSMB1,PSMB3,PSMC1,PSMD12,RPL14,RPL15,RPL26L1,RPL7A,SMG5,AKT1,DCP1A,HNRNPD,PPP2R1A,PSMA2,PSMC2,PSMC4,PSMD1,PSMD6,RPL23,RPL24,RPL36,RPL3L,RPS12,RPS15,RPS16,RPS2,RPS24,RPS27A,RPS5,RPS6,RPS7,SMG6,SMG8,DCPS,EDC3,EIF4A1,EIF4A3,EXOSC7,LSM5,PSMA6,PSMB9,PSMD11,PSME4,RPL4,RPS15A,RPS18,RPSAP9,UBA52,YWHAB,DCP2,EIF4B,EXOSC3,EXOS…	1.84852
REACTOME_METABOLISM_OF_RNA	0.000999001	0.533864	1.18831	257	CNOT4,EIF4A2,EXOSC1,EXOSC2,HSPA8,NUP155,POM121,PSMA1,RPL10A,RPL6,RPS28,RPS29,CLNS1A,EXOSC6,GEMIN6,NUP43,PAIP1,PSMA3,PSMB1,PSMB3,PSMC1,PSMD12,RPL14,RPL15,RPL26L1,RPL7A,SMG5,AKT1,DCP1A,DDX20,GEMIN2,GEMIN4,HNRNPD,NUP88,PPP2R1A,PSMA2,PSMC2,PSMC4,PSMD1,PSMD6,RPL23,RPL24,RPL36,RPL3L,RPS12,RPS15,RPS16,RPS2,RPS24,RPS27A,RPS5,RPS6,RPS7,SMG6,SMG8,DCPS,EDC3,EIF4A1,EIF4A3,EXOSC7,GEMIN5,LSM5,NUPL1,PSMA6,PSMB9…	1.61962
REACTOME_MITOTIC_M_M_G1_PHASES	0.000999001	0.577882	1.27215	157	KIF2A,PSMA1,CASC5,MCM7,MIS12,NUF2,NUP43,PMF1,PSMA3,PSMB1,PSMB3,PSMC1,PSMD12,RPA2,ZWINT,CDT1,CENPP,CENPT,MCM10,ORC3,PAFAH1B1,PPP2R1A,PPP2R5B,PSMA2,PSMC2,PSMC4,PSMD1,PSMD6,RPS27A,ZW10,AURKB,BUB1,BUB3,CDC45,CDCA8,CENPA,CENPK,E2F3,KIF20A,MAD1L1,MAPRE1,MCM2,NDEL1,PPP2R5C,PSMA6,PSMB9,PSMD11,PSME4,RANGAP1,RPA1,SGOL2,TAOK1,UBA52,ZWILCH,CENPL,CENPN,CKAP5,FBXO5,ITGB3BP,KIF23,KNTC1,MCM4,MCM5,POLE,SEH1L,SKA1…	0.806214
REACTOME_DNA_REPAIR	0.000999001	0.579721	1.26104	103	ALKBH2,ALKBH3,CDK7,ERCC1,FANCA,OGG1,LIG1,LIG4,PCNA,POLD1,POLR2F,POLR2G,POLR2K,RFC2,RFC4,RPA2,ERCC2,FANCG,GTF2H3,MRE11A,POLD2,POLR2A,RAD52,RPS27A,SMUG1,TP53BP1,C19orf40,FANCC,MGMT,MNAT1,POLD3,RPA1,UBA52,UBE2T,XRCC1,XRCC6,ZBTB32,APEX1,ATM,DDB1,FANCD2,FANCE,FANCM,FEN1,GTF2H4,POLE,POLR2D,PRKDC,XRCC4,ERCC5,ERCC6,ERCC8,NTHL1,PALB2,POLB,POLR2C,RAD51,RFC5,XPC,ATR,BRCA1,LIG3,NBN,POLE2,POLH,POLR2J,TCEA1,ER…	0.545292
REACTOME_CHROMOSOME_MAINTENANCE	0.000999001	0.559931	1.2196	110	NPM1,RSF1,CASC5,HIST1H2BJ,LIG1,PCNA,POLD1,POT1,RFC2,RFC4,RPA2,RUVBL1,SYCP2,SYNE1,TERF2,ACD,CENPP,DIDO1,HIST1H2AJ,HIST1H2BK,HIST1H2BL,HIST1H2BN,HIST1H4I,HIST1H4J,HIST2H2BE,LMNB1,MIS18A,OIP5,POLD2,CENPA,CENPK,HIST1H2BF,HIST1H4D,HIST1H4E,HJURP,POLD3,RPA1,CENPN,FEN1,FKBP6,HIST1H4H,ITGB3BP,LMNA,POLE,SUN2,TERF2IP,WRAP53,CENPQ,HIST1H4K,HIST2H2AA3,HIST2H2AA4,MIS18BP1,RFC5,RUVBL2,TERF1,ATR,BRCA1,DNA2,H2AF…	0.152701
REACTOME_DNA_REPLICATION	0.000999001	0.575636	1.27101	177	KIF2A,PSMA1,CASC5,LIG1,MCM7,MIS12,NUF2,NUP43,PCNA,PMF1,POLD1,PSMA3,PSMB1,PSMB3,PSMC1,PSMD12,RFC2,RFC4,RPA2,ZWINT,CDT1,CENPP,CENPT,GINS1,MCM10,ORC3,PAFAH1B1,POLD2,PPP2R1A,PPP2R5B,PSMA2,PSMC2,PSMC4,PSMD1,PSMD6,RB1,RPS27A,ZW10,AURKB,BUB1,BUB3,CDC45,CDCA8,CENPA,CENPK,E2F3,KIF20A,MAD1L1,MAPRE1,MCM2,NDEL1,POLD3,PPP2R5C,PSMA6,PSMB9,PSMD11,PSME4,RANGAP1,RPA1,SGOL2,TAOK1,UBA52,ZWILCH,CENPL,CENPN,CKAP5,FBX…	0.789497
REACTOME_INFLUENZA_LIFE_CYCLE	0.000999001	0.548876	1.20508	141	GRSF1,NUP155,POM121,RPL10A,RPL6,RPS28,RPS29,KPNA1,NUP43,POLR2F,POLR2G,POLR2K,RPL14,RPL15,RPL26L1,RPL7A,CANX,HSP90AA1,NUP88,POLR2A,RPL23,RPL24,RPL36,RPL3L,RPS12,RPS15,RPS16,RPS2,RPS24,RPS27A,RPS5,RPS6,RPS7,CALR,NUPL1,RPL4,RPS15A,RPS18,RPSAP9,TPR,UBA52,NUP205,POLR2D,RAE1,RAN,RPL26,RPL34,RPL37A,RPLP1,RPLP2,RPS11,RPS3A,SEH1L,DNAJC3,FAU,NUP133,POLR2C,RPL17,RPL22,RPL3,RPL30,RPL35,RPL38,RPL5,RPS10,RPS27…	2.11955
REACTOME_INFLUENZA_VIRAL_RNA_TRANSCRIPTION_AND_REPLICATION	0.000999001	0.553341	1.20426	107	GRSF1,RPL10A,RPL6,RPS28,RPS29,POLR2F,POLR2G,POLR2K,RPL14,RPL15,RPL26L1,RPL7A,HSP90AA1,POLR2A,RPL23,RPL24,RPL36,RPL3L,RPS12,RPS15,RPS16,RPS2,RPS24,RPS27A,RPS5,RPS6,RPS7,RPL4,RPS15A,RPS18,RPSAP9,UBA52,POLR2D,RPL26,RPL34,RPL37A,RPLP1,RPLP2,RPS11,RPS3A,DNAJC3,FAU,POLR2C,RPL17,RPL22,RPL3,RPL30,RPL35,RPL38,RPL5,RPS10,RPS27,RPS9,GTF2F1,POLR2J,RPL11,RPL18,RPL21,RPL27A,RPL35A,RPL8,RPS8,POLR2E,POLR2I,RPL18…	2.53032
REACTOME_HIV_INFECTION	0.000999001	0.54746	1.20944	185	AP1M1,CDK7,NPM1,NUP155,POM121,PSMA1,TAF5,TCEB1,AP2A2,FYN,KPNA1,LIG1,LIG4,NUP43,POLR2F,POLR2G,POLR2K,PSMA3,PSMB1,PSMB3,PSMC1,PSMD12,TAF11,TBP,AP2B1,CD247,ERCC2,GTF2H3,NUP88,POLR2A,PSMA2,PSMC2,PSMC4,PSMD1,PSMD6,RBX1,RNGTT,RPS27A,SLC25A4,SUPT5H,TAF10,TAF12,AP1M2,AP2S1,B2M,CCNT2,CDK9,GTF2E2,MNAT1,NUPL1,PACS1,PSMA6,PSMB9,PSMD11,PSME4,RANGAP1,RNMT,SUPT4H1,TAF4B,TPR,UBA52,XRCC6,FEN1,GTF2A2,GTF2H4,NCBP1,…	1.02733
REACTOME_HIV_LIFE_CYCLE	0.000999001	0.566893	1.23445	109	CDK7,NUP155,POM121,TAF5,TCEB1,LIG1,LIG4,NUP43,POLR2F,POLR2G,POLR2K,TAF11,TBP,ERCC2,GTF2H3,NUP88,POLR2A,RNGTT,RPS27A,SUPT5H,TAF10,TAF12,CCNT2,CDK9,GTF2E2,MNAT1,NUPL1,RANGAP1,RNMT,SUPT4H1,TAF4B,TPR,UBA52,XRCC6,FEN1,GTF2A2,GTF2H4,NCBP1,NMT1,NMT2,NUP205,POLR2D,RAE1,RAN,SEH1L,SUPT16H,TAF6,TCEB3,XRCC4,CCNT1,NUP133,POLR2C,PPIA,SSRP1,TAF13,CTDP1,GTF2F1,NUP107,NUP188,NUP37,NUP62,NUP85,POLR2J,RANBP1,RANBP2…	0.829404
REACTOME_HOST_INTERACTIONS_OF_HIV_FACTORS	0.000999001	0.549455	1.20054	118	AP1M1,NPM1,NUP155,POM121,PSMA1,TCEB1,AP2A2,FYN,KPNA1,NUP43,PSMA3,PSMB1,PSMB3,PSMC1,PSMD12,AP2B1,CD247,NUP88,PSMA2,PSMC2,PSMC4,PSMD1,PSMD6,RBX1,RPS27A,SLC25A4,AP1M2,AP2S1,B2M,CDK9,NUPL1,PACS1,PSMA6,PSMB9,PSMD11,PSME4,RANGAP1,TPR,UBA52,NUP205,RAE1,RAN,SEH1L,BTRC,CCNT1,NUP133,PPIA,PSMA5,PSMB2,PSMB8,PSMC3,PSMC5,PSMD13,PSMD7,PSMD8,PSMF1,AP1B1,APOBEC3G,CUL5,NUP107,NUP188,NUP37,NUP62,NUP85,PSMD14,PSMD4,…	1.19855
REACTOME_LATE_PHASE_OF_HIV_LIFE_CYCLE	0.000999001	0.566686	1.22942	95	CDK7,NUP155,POM121,TAF5,TCEB1,NUP43,POLR2F,POLR2G,POLR2K,TAF11,TBP,ERCC2,GTF2H3,NUP88,POLR2A,RNGTT,RPS27A,SUPT5H,TAF10,TAF12,CCNT2,CDK9,GTF2E2,MNAT1,NUPL1,RANGAP1,RNMT,SUPT4H1,TAF4B,TPR,UBA52,GTF2A2,GTF2H4,NCBP1,NMT1,NMT2,NUP205,POLR2D,RAE1,RAN,SEH1L,SUPT16H,TAF6,TCEB3,CCNT1,NUP133,POLR2C,SSRP1,TAF13,CTDP1,GTF2F1,NUP107,NUP188,NUP37,NUP62,NUP85,POLR2J,RANBP1,RANBP2,TAF9,TCEA1,ERCC3,NUP153,NUP35,N…	0.754699
REACTOME_APC_C_CDH1_MEDIATED_DEGRADATION_OF_CDC20_AND_OTHER_APC_C_CDH1_TARGETED_PROTEINS_IN_LATE_MITOSIS_EARLY_G1	0.000999001	0.572599	1.22124	63	ANAPC1,PSMA1,ANAPC5,PSMA3,PSMB1,PSMB3,PSMC1,PSMD12,ANAPC11,ANAPC2,CDC16,PSMA2,PSMC2,PSMC4,PSMD1,PSMD6,RPS27A,ANAPC10,AURKB,PSMA6,PSMB9,PSMD11,PSME4,SKP2,UBA52,ANAPC4,PSMA5,PSMB2,PSMB8,PSMC3,PSMC5,PSMD13,PSMD7,PSMD8,PSMF1,PTTG1,UBE2C,CDC26,PSMD14,PSMD4,UBE2D1,CDC20,CDC27,PSMC6,PSMD2,PSMD5,ANAPC7,PSMA4,PSMB10,PSMB5,PSMB6,CDC23,PSMA7,PSMB4,UBE2E1	1.27962
REACTOME_AUTODEGRADATION_OF_CDH1_BY_CDH1_APC_C	0.000999001	0.590059	1.25004	55	ANAPC1,PSMA1,ANAPC5,PSMA3,PSMB1,PSMB3,PSMC1,PSMD12,ANAPC11,ANAPC2,CDC16,PSMA2,PSMC2,PSMC4,PSMD1,PSMD6,RPS27A,ANAPC10,PSMA6,PSMB9,PSMD11,UBA52,ANAPC4,PSMA5,PSMB2,PSMB8,PSMC3,PSMC5,PSMD13,PSMD7,PSMD8,PSMF1,UBE2C,CDC26,PSMD14,PSMD4,UBE2D1,CDC27,PSMC6,PSMD2,PSMD5,ANAPC7,PSMA4,PSMB10,PSMB5,PSMB6,CDC23,PSMA7,PSMB4,UBE2E1	1.32362
REACTOME_MITOTIC_PROMETAPHASE	0.000999001	0.602748	1.29782	78	KIF2A,CASC5,MIS12,NUF2,NUP43,PMF1,ZWINT,CENPP,CENPT,PAFAH1B1,PPP2R1A,PPP2R5B,ZW10,AURKB,BUB1,BUB3,CDCA8,CENPA,CENPK,MAD1L1,MAPRE1,NDEL1,PPP2R5C,RANGAP1,SGOL2,TAOK1,ZWILCH,CENPL,CENPN,CKAP5,ITGB3BP,KNTC1,SEH1L,SKA1,SPC25,BIRC5,BUB1B,CENPQ,DSN1,NUDC,NUP133,RCC2,RPS27,CLASP1,NUP107,NUP37,NUP85,PPP1CC,PPP2CB,PPP2R5D,PPP2R5E,RANBP2,AHCTF1,APITD1,B9D2,CDC20,CENPM,KIF18A,KIF2C,PPP2R5A,CENPO,NDC80,PPP2CA…	0.62997
REACTOME_CLASS_I_MHC_MEDIATED_ANTIGEN_PROCESSING_PRESENTATION	0.000999001	0.525716	1.16685	225	ANAPC1,PSMA1,RNF4,TCEB1,UBE2B,UBE2D2,ANAPC5,ASB13,FBXO2,FBXO6,HLA-B,HSPA5,LRR1,PSMA3,PSMB1,PSMB3,PSMC1,PSMD12,RNF6,UBOX5,ANAPC11,ANAPC2,CANX,CDC16,FBXO44,FBXW8,PARK2,PDIA3,PSMA2,PSMC2,PSMC4,PSMD1,PSMD6,RBX1,RNF123,RPS27A,SAR1B,SEC23A,SEC24C,SEC24D,SEC61G,SOCS1,TRIM21,UBE2G2,UBE2Q2,UBE2V2,ANAPC10,B2M,CALR,CYBA,DZIP3,FBXW7,HERC2,HLA-F,PSMA6,PSMB9,PSMD11,PSME4,RNF41,SEC61A1,SKP2,TAP2,TMEM189-UBE2V1,…	0.820449
REACTOME_TELOMERE_MAINTENANCE	0.000999001	0.575354	1.23451	72	HIST1H2BJ,LIG1,PCNA,POLD1,POT1,RFC2,RFC4,RPA2,RUVBL1,TERF2,ACD,HIST1H2AJ,HIST1H2BK,HIST1H2BL,HIST1H2BN,HIST1H4I,HIST1H4J,HIST2H2BE,POLD2,HIST1H2BF,HIST1H4D,HIST1H4E,POLD3,RPA1,FEN1,HIST1H4H,POLE,TERF2IP,WRAP53,HIST1H4K,HIST2H2AA3,HIST2H2AA4,RFC5,RUVBL2,TERF1,DNA2,H2AFZ,HIST1H2AD,HIST1H2AE,HIST1H2BM,HIST4H4,POLA2,POLE2,PRIM2,H2AFX,HIST1H2AB,HIST1H2BD,HIST1H2BG,HIST1H4F,RPA3,HIST1H2BB,HIST1H4B,HIST…	0.044396
REACTOME_S_PHASE	0.000999001	0.566052	1.23157	104	CDK4,CDK7,PSMA1,CDC25B,LIG1,MCM7,PCNA,POLD1,PSMA3,PSMB1,PSMB3,PSMC1,PSMD12,RFC2,RFC4,RPA2,CDT1,GINS1,ORC3,POLD2,PSMA2,PSMC2,PSMC4,PSMD1,PSMD6,RB1,RPS27A,CDC45,MCM2,MNAT1,POLD3,PSMA6,PSMB9,PSMD11,PSME4,RPA1,SKP2,UBA52,CCNE2,CUL1,FEN1,MCM4,MCM5,POLE,CCNA2,GINS2,ORC4,ORC5,PSMA5,PSMB2,PSMB8,PSMC3,PSMC5,PSMD13,PSMD7,PSMD8,PSMF1,RFC5,DNA2,MCM6,MCM8,ORC1,POLA2,POLE2,PRIM2,PSMD14,PSMD4,ORC6,PSMC6,RPA3,SK…	0.983421
KEGG_SPLICEOSOME	0.000999001	0.576379	1.26134	122	HSPA8,PPIE,USP39,CDC40,DDX39B,HNRNPA1L2,PRPF31,SRSF3,TXNL4A,U2AF2,CTNNBL1,DDX42,HSPA1L,HSPA6,PRPF40B,PRPF8,RBM17,SF3B1,SF3B5,SRSF6,SYF2,DDX5,DHX16,EFTUD2,EIF4A3,LSM5,NHP2L1,PLRG1,PRPF19,SNRPB,SNRPD2,SNW1,SRSF2,TRA2A,ZMAT2,AQR,CCDC12,CRNKL1,CWC15,DDX46,HNRNPM,ISY1,NCBP1,PRPF38B,SF3A3,SNRNP200,SNRNP27,SNRPD1,SNRPD3,SNRPE,SNRPF,SNRPG,THOC1,TRA2B,BUD31,HSPA1A,LSM2,LSM3,PPIL1,PRPF6,SF3A1,SF3B2,SLU7,SN…	1.06364
KEGG_CELL_CYCLE	0.000999001	0.550464	1.2036	120	ANAPC1,CDK4,CDK7,GSK3B,HDAC2,YWHAQ,ABL1,ANAPC5,CDC25B,CDC25C,MCM7,PCNA,PKMYT1,ANAPC11,ANAPC2,CDC16,CDKN2D,CREBBP,ESPL1,FZR1,GADD45B,ORC3,RB1,RBX1,TGFB3,YWHAE,ANAPC10,BUB1,BUB3,CDC14B,CDC45,CHEK2,E2F3,MAD1L1,MCM2,SKP2,TFDP1,TFDP2,TTK,YWHAB,ATM,CCND3,CCNE2,CDKN2C,CUL1,EP300,GADD45G,MCM4,MCM5,PRKDC,TP53,WEE2,ZBTB17,ANAPC4,BUB1B,CCNA2,CCNB2,ORC4,ORC5,PTTG1,ATR,CDC26,CDC7,CDK6,HDAC1,MCM6,ORC1,TGFB1,CD…	0.563241
KEGG_LYSOSOME	0.000999001	0.542314	1.18334	114	AP1M1,DNASE2,GM2A,GNPTG,IDUA,LAMP1,LIPA,MAN2B1,NAPSA,ARSG,ATP6V0B,GGA2,MCOLN1,PLA2G15,SUMF1,AP3S2,AP4M1,CLN5,CTNS,ENTPD4,GALNS,GGA3,GLB1,HEXB,LAMP3,MANBA,NAGA,NAGPA,SLC17A5,TPP1,AP1M2,ARSA,ATP6V0A2,ATP6V0D1,CD68,GBA,HYAL1,IGF2R,AP3M1,AP4B1,CLTCL1,CTSA,CTSW,GNPTAB,GNS,LGMN,MFSD8,NAGLU,SMPD1,GAA,M6PR,ACP5,AP1B1,AP3B2,AP3S1,CD63,CLN3,CTSE,HEXA,SLC11A1,SORT1,TCIRG1,AP4E1,CLTB,PPT1,ABCB9,AP1S1,AP3D1,C…	0.629491
REACTOME_ER_PHAGOSOME_PATHWAY	0.001998	0.585683	1.24324	58	PSMA1,HLA-B,PSMA3,PSMB1,PSMB3,PSMC1,PSMD12,PDIA3,PSMA2,PSMC2,PSMC4,PSMD1,PSMD6,RPS27A,SEC61G,B2M,CALR,HLA-F,PSMA6,PSMB9,PSMD11,PSME4,SEC61A1,TAP2,UBA52,HLA-C,PSMA5,PSMB2,PSMB8,PSMC3,PSMC5,PSMD13,PSMD7,PSMD8,PSMF1,PSMD14,PSMD4,TAP1,HLA-A,PSMC6,SEC61B,PSMD2,PSMD5,PSMA4,PSMB10,PSMB5,PSMB6,PSMA7,PSMB4,SEC61A2	1.6364
REACTOME_MEIOSIS	0.001998	0.537338	1.16943	107	CDK4,HIST1H2BJ,HIST1H3G,POT1,RPA2,SYCP2,SYNE1,TERF2,ACD,DIDO1,HIST1H2AJ,HIST1H2BK,HIST1H2BL,HIST1H2BN,HIST1H3H,HIST1H3J,HIST1H4I,HIST1H4J,HIST2H2BE,LMNB1,MLH3,MRE11A,MSH4,HIST1H2BF,HIST1H4D,HIST1H4E,RPA1,ATM,FKBP6,HIST1H4H,LMNA,MLH1,SUN2,TERF2IP,H3F3B,HIST1H3D,HIST1H4K,HIST2H2AA3,HIST2H2AA4,HIST2H3A,HIST2H3C,MND1,RAD51,TERF1,ATR,BRCA1,DMC1,H2AFZ,H3F3A,HIST1H2AD,HIST1H2AE,HIST1H2BM,HIST1H3B,HIST4H…	-0.130928
REACTOME_DOWNSTREAM_SIGNALING_EVENTS_OF_B_CELL_RECEPTOR_BCR	0.001998	0.54316	1.17538	89	FOXO3,NR4A1,PSMA1,CHUK,PDPK1,PSMA3,PSMB1,PSMB3,PSMC1,PSMD12,TRIB3,AKT1,NFKBIB,PSMA2,PSMC2,PSMC4,PSMD1,PSMD6,RPS27A,RPS6KB2,BAD,PSMA6,PSMB9,PSMD11,PSME4,UBA52,CASP9,CUL1,KRAS,MAP3K7,MLST8,MTOR,TSC2,AKT1S1,BTRC,NRAS,PSMA5,PSMB2,PSMB8,PSMC3,PSMC5,PSMD13,PSMD7,PSMD8,PSMF1,REL,MALT1,PHLPP1,PSMD14,PSMD4,RICTOR,THEM4,GSK3A,PSMC6,SKP1,CARD11,NFKBIE,PSMD2,PSMD5,RASGRP1,FOXO1,MDM2,PSMA4,PSMB10,PSMB5,PSMB6,…	0.995333
REACTOME_MHC_CLASS_II_ANTIGEN_PRESENTATION	0.001998	0.540107	1.1668	84	AP1M1,KIF2A,KLC4,AP2A2,DCTN1,DCTN3,DNM2,DYNC2H1,DYNLL1,KIF22,AP2B1,CANX,KIFAP3,KLC2,SAR1B,SEC23A,SEC24C,SEC24D,ACTR1A,AP1M2,AP2S1,DNM1,DYNC1H1,DYNC1I1,HLA-DMA,KIF20A,CTSA,DCTN4,KIF15,KIF23,KIF5B,LGMN,SEC24B,ACTR1B,DCTN5,DCTN6,KIF11,KLC1,OSBPL1A,SEC31A,AP1B1,HLA-DRB1,KIF3C,DYNLL2,KIF18A,KIF2C,AP1S1,CTSF,DYNC1I2,DYNC2LI1,RAB7A,CLTC,DYNC1LI2,HLA-DRB5,KIF3B,SEC13,SPTBN2,AP1G1,ARF1,KLC3,RACGAP1	0.767821
REACTOME_PEPTIDE_CHAIN_ELONGATION	0.001998	0.547375	1.18561	91	RPL10A,RPL6,RPS28,RPS29,RPL14,RPL15,RPL26L1,RPL7A,EEF2,RPL23,RPL24,RPL36,RPL3L,RPS12,RPS15,RPS16,RPS2,RPS24,RPS27A,RPS5,RPS6,RPS7,RPL4,RPS15A,RPS18,RPSAP9,UBA52,RPL26,RPL34,RPL37A,RPLP1,RPLP2,RPS11,RPS3A,FAU,RPL17,RPL22,RPL3,RPL30,RPL35,RPL38,RPL5,RPS10,RPS27,RPS9,RPL11,RPL18,RPL21,RPL27A,RPL35A,RPL8,RPS8,RPL18A,RPL27,RPLP0,RPS20,RPS23,EEF1A1,RPL13A,RPL31,RPL32,RPL9,RPL23A,RPL7,RPS26,RPS25,RPSA,R…	2.89362
REACTOME_TRNA_AMINOACYLATION	0.001998	0.613123	1.27872	42	FARSA,MARS,CARS2,HARS,IARS2,NARS,LARS,MARS2,RARS2,AARS,PARS2,SARS,SARS2,YARS,CARS,DARS2,IARS,KARS,NARS2,VARS2,EARS2,EPRS,FARS2,VARS,AIMP1,HARS2,EEF1E1,FARSB,RARS,TARS,WARS,AARS2,GARS,PPA2,QARS	0.84091
REACTOME_G1_S_TRANSITION	0.001998	0.533711	1.1607	102	CDK7,PSMA1,MCM7,PCNA,PKMYT1,PSMA3,PSMB1,PSMB3,PSMC1,PSMD12,RPA2,CDT1,MCM10,ORC3,PPP2R1A,PSMA2,PSMC2,PSMC4,PSMD1,PSMD6,RB1,RPS27A,CDC45,MCM2,MNAT1,PSMA6,PSMB9,PSMD11,RPA1,SKP2,TFDP1,UBA52,CCNE2,CUL1,FBXO5,MCM4,MCM5,POLE,CCNA2,ORC4,ORC5,PSMA5,PSMB2,PSMB8,PSMC3,PSMC5,PSMD13,PSMD7,PSMD8,PSMF1,CDC7,MCM6,MCM8,ORC1,POLA2,POLE2,PPP2CB,PRIM2,PSMD14,PSMD4,ORC6,PSMC6,RPA3,SKP1,CCNE1,CDC25A,CDK1,CKS1B,PPP2CA…	0.998168
REACTOME_REGULATION_OF_MITOTIC_CELL_CYCLE	0.001998	0.56217	1.20945	76	ANAPC1,PSMA1,ANAPC5,PSMA3,PSMB1,PSMB3,PSMC1,PSMD12,ANAPC11,ANAPC2,CDC16,PSMA2,PSMC2,PSMC4,PSMD1,PSMD6,RPS27A,ANAPC10,AURKB,BUB3,PSMA6,PSMB9,PSMD11,PSME4,SKP2,UBA52,CUL1,FBXO5,ANAPC4,BTRC,BUB1B,CCNA2,PSMA5,PSMB2,PSMB8,PSMC3,PSMC5,PSMD13,PSMD7,PSMD8,PSMF1,PTTG1,UBE2C,CDC26,PSMD14,PSMD4,UBE2D1,CDC20,CDC27,PSMC6,SKP1,CDK1,PSMD2,PSMD5,ANAPC7,PSMA4,PSMB10,PSMB5,PSMB6,CDC14A,CDC23,PSMA7,PSMB4	1.16668
REACTOME_MITOTIC_G2_G2_M_PHASES	0.001998	0.556553	1.19737	76	CDK7,CNTRL,TUBG1,CDC25B,CDC25C,DCTN1,DCTN3,DYNLL1,PCNT,PKMYT1,TUBGCP3,AKAP9,CENPJ,CSNK1E,FGFR1OP,HSP90AA1,PAFAH1B1,PPP2R1A,PRKACA,YWHAE,ACTR1A,CSNK1D,DYNC1H1,E2F3,MAPRE1,MNAT1,NINL,PCM1,TUBGCP2,AZI1,CDK5RAP2,CKAP5,HAUS2,NEDD1,PLK4,TUBG2,TUBGCP6,ALMS1,CCNA2,CCNB2,TUBA4A,CEP70,CEP72,CLASP1,SSNA1,TUBGCP5,CEP76,SDCCAG8,TUBB4B,CDC25A,CDK1,CEP290,DYNC1I2,PRKAR2B,CEP192,CEP41,NEK2,TUBB,WEE1,CEP250,CEP57…	0.643126
REACTOME_DEPOSITION_OF_NEW_CENPA_CONTAINING_NUCLEOSOMES_AT_THE_CENTROMERE	0.001998	0.580586	1.23243	58	NPM1,RSF1,CASC5,HIST1H2BJ,RUVBL1,CENPP,HIST1H2AJ,HIST1H2BK,HIST1H2BL,HIST1H2BN,HIST1H4I,HIST1H4J,HIST2H2BE,MIS18A,OIP5,CENPA,CENPK,HIST1H2BF,HIST1H4D,HIST1H4E,HJURP,CENPN,HIST1H4H,ITGB3BP,CENPQ,HIST1H4K,HIST2H2AA3,HIST2H2AA4,MIS18BP1,H2AFZ,HIST1H2AD,HIST1H2AE,HIST1H2BM,HIST4H4,H2AFX,HIST1H2AB,HIST1H2BD,HIST1H2BG,HIST1H4F,RBBP4,SMARCA5,CENPO,HIST1H2BB,HIST1H4B,HIST3H2BB	-0.12511
REACTOME_ASSEMBLY_OF_THE_PRE_REPLICATIVE_COMPLEX	0.001998	0.571557	1.21852	62	PSMA1,MCM7,PSMA3,PSMB1,PSMB3,PSMC1,PSMD12,CDT1,ORC3,PSMA2,PSMC2,PSMC4,PSMD1,PSMD6,RPS27A,E2F3,MCM2,PSMA6,PSMB9,PSMD11,PSME4,UBA52,MCM4,MCM5,ORC4,ORC5,PSMA5,PSMB2,PSMB8,PSMC3,PSMC5,PSMD13,PSMD7,PSMD8,PSMF1,MCM6,MCM8,ORC1,PSMD14,PSMD4,ORC6,PSMC6,E2F2,PSMD2,PSMD5,MCM3,PSMA4,PSMB10,PSMB5,PSMB6	1.19843
REACTOME_REGULATION_OF_MRNA_STABILITY_BY_PROTEINS_THAT_BIND_AU_RICH_ELEMENTS	0.001998	0.559155	1.20514	80	EXOSC1,EXOSC2,HSPA8,PSMA1,EXOSC6,PSMA3,PSMB1,PSMB3,PSMC1,PSMD12,AKT1,DCP1A,HNRNPD,PSMA2,PSMC2,PSMC4,PSMD1,PSMD6,RPS27A,EXOSC7,PSMA6,PSMB9,PSMD11,PSME4,UBA52,YWHAB,DCP2,EXOSC3,EXOSC4,EXOSC5,EIF4G1,ELAVL1,EXOSC9,PABPC1,PRKCA,PSMA5,PSMB2,PSMB8,PSMC3,PSMC5,PSMD13,PSMD7,PSMD8,PSMF1,ZFP36,DIS3,HSPA1B,KHSRP,MAPK14,PSMD14,PSMD4,PSMC6,TNFSF13,EXOSC8,PSMD2,PSMD5,TNPO1,PSMA4,PSMB10,PSMB5,PSMB6,YWHAZ,NUP214,…	1.31806
REACTOME_DESTABILIZATION_OF_MRNA_BY_AUF1_HNRNP_D0	0.001998	0.588235	1.23718	49	HSPA8,PSMA1,PSMA3,PSMB1,PSMB3,PSMC1,PSMD12,HNRNPD,PSMA2,PSMC2,PSMC4,PSMD1,PSMD6,RPS27A,PSMA6,PSMB9,PSMD11,PSME4,UBA52,EIF4G1,PABPC1,PSMA5,PSMB2,PSMB8,PSMC3,PSMC5,PSMD13,PSMD7,PSMD8,PSMF1,HSPA1B,PSMD14,PSMD4,PSMC6,PSMD2,PSMD5,PSMA4,PSMB10,PSMB5,PSMB6,PSMA7,PSMB4	1.62169
REACTOME_MEIOTIC_RECOMBINATION	0.001998	0.544042	1.17326	81	CDK4,HIST1H2BJ,HIST1H3G,RPA2,HIST1H2AJ,HIST1H2BK,HIST1H2BL,HIST1H2BN,HIST1H3H,HIST1H3J,HIST1H4I,HIST1H4J,HIST2H2BE,MLH3,MRE11A,MSH4,HIST1H2BF,HIST1H4D,HIST1H4E,RPA1,ATM,HIST1H4H,MLH1,H3F3B,HIST1H3D,HIST1H4K,HIST2H2AA3,HIST2H2AA4,HIST2H3A,HIST2H3C,MND1,RAD51,BRCA1,DMC1,H2AFZ,H3F3A,HIST1H2AD,HIST1H2AE,HIST1H2BM,HIST1H3B,HIST4H4,NBN,H2AFX,HIST1H2AB,HIST1H2BD,HIST1H2BG,HIST1H3E,HIST1H4F,RBBP8,RPA3,TO…	-0.29951
REACTOME_APC_C_CDC20_MEDIATED_DEGRADATION_OF_MITOTIC_PROTEINS	0.001998	0.57498	1.22749	64	ANAPC1,PSMA1,ANAPC5,PSMA3,PSMB1,PSMB3,PSMC1,PSMD12,ANAPC11,ANAPC2,CDC16,PSMA2,PSMC2,PSMC4,PSMD1,PSMD6,RPS27A,ANAPC10,BUB3,PSMA6,PSMB9,PSMD11,PSME4,UBA52,ANAPC4,BUB1B,PSMA5,PSMB2,PSMB8,PSMC3,PSMC5,PSMD13,PSMD7,PSMD8,PSMF1,PTTG1,UBE2C,CDC26,PSMD14,PSMD4,UBE2D1,CDC20,CDC27,PSMC6,CDK1,PSMD2,PSMD5,ANAPC7,PSMA4,PSMB10,PSMB5,PSMB6,CDC23,PSMA7,PSMB4,UBE2E1	1.28269
REACTOME_NONSENSE_MEDIATED_DECAY_ENHANCED_BY_THE_EXON_JUNCTION_COMPLEX	0.001998	0.543269	1.18331	110	RPL10A,RPL6,RPS28,RPS29,RPL14,RPL15,RPL26L1,RPL7A,SMG5,PPP2R1A,RPL23,RPL24,RPL36,RPL3L,RPS12,RPS15,RPS16,RPS2,RPS24,RPS27A,RPS5,RPS6,RPS7,SMG6,SMG8,EIF4A3,RPL4,RPS15A,RPS18,RPSAP9,UBA52,NCBP1,RPL26,RPL34,RPL37A,RPLP1,RPLP2,RPS11,RPS3A,UPF2,EIF4G1,FAU,PABPC1,RPL17,RPL22,RPL3,RPL30,RPL35,RPL38,RPL5,RPS10,RPS27,RPS9,RPL11,RPL18,RPL21,RPL27A,RPL35A,RPL8,RPS8,RPL18A,RPL27,RPLP0,RPS20,RPS23,SMG1,CASC3,…	2.53332
REACTOME_DNA_STRAND_ELONGATION	0.001998	0.664766	1.35209	29	LIG1,MCM7,PCNA,POLD1,RFC2,RFC4,RPA2,GINS1,POLD2,CDC45,MCM2,POLD3,RPA1,FEN1,MCM4,MCM5,GINS2,RFC5,DNA2,MCM6,MCM8,POLA2,PRIM2	0.656
PID_AURORA_B_PATHWAY	0.001998	0.636657	1.31475	37	NPM1,RHOA,PSMA3,SEPT1,STMN1,AURKB,BUB1,CDCA8,CENPA,EVI5,KIF20A,PEBP1,TACC1,VIM,CUL3,KIF23,RASA1,SMC2,SMC4,BIRC5,NCAPD2,NCAPG,NCAPH,NCL,NSUN2,PPP1CC,PPP2R5D,CBX5,KIF2C,KLHL9	0.821503
KEGG_OXIDATIVE_PHOSPHORYLATION	0.001998	0.536545	1.16974	112	ATP5A1,ATP6V0E1,COX6B1,NDUFA7,ATP6V0B,NDUFA2,ATP5C1,ATP5J2,ATP6V1E2,COX5A,NDUFAB1,NDUFC1,NDUFV3,SDHD,ATP5J,ATP6V0A2,ATP6V0D1,COX10,CYC1,NDUFB8,NDUFS3,NDUFS7,NDUFV1,SDHC,UQCRB,ATP5D,ATP5G1,ATP5O,ATP6V1B2,ATP6V1D,ATP6V1E1,LHPP,NDUFA11,NDUFB5,NDUFB6,SDHB,UQCR11,ATP5I,ATP5L,ATP6V0E2,ATP6V1B1,COX4I1,COX6A2,NDUFA8,NDUFB2,ATP6V1A,ATP6V1G2,COX6A1,NDUFA3,NDUFA5,NDUFC2,NDUFS4,NDUFS6,TCIRG1,UQCRC2,UQCRFS1,A…	1.31079
KEGG_AMINOACYL_TRNA_BIOSYNTHESIS	0.001998	0.634284	1.31921	41	FARSA,MARS,CARS2,HARS,IARS2,NARS,LARS,MARS2,RARS2,AARS,PARS2,PSTK,SARS,SARS2,YARS,CARS,DARS2,IARS,KARS,NARS2,VARS2,EARS2,EPRS,FARS2,TARSL2,VARS,HARS2,FARSB,MTFMT,RARS,TARS,WARS,AARS2,GARS,QARS	0.752051
KEGG_RIBOSOME	0.001998	0.552271	1.19101	81	RPL10A,RPL6,RPS28,RPS29,RPL14,RPL15,RPL26L1,RPL36AL,RPL7A,RPL23,RPL24,RPL36,RPL3L,RPS12,RPS15,RPS16,RPS2,RPS24,RPS27A,RPS5,RPS6,RPS7,RPL4,RPS15A,RPS18,UBA52,RPL22L1,RPL26,RPL34,RPL37A,RPLP1,RPLP2,RPS11,RPS3A,FAU,MRPL13,RPL17,RPL22,RPL3,RPL30,RPL35,RPL38,RPL5,RPS10,RPS27,RPS9,RPL11,RPL18,RPL21,RPL27A,RPL35A,RPL8,RPS8,RPL18A,RPL27,RPLP0,RPS20,RPS23,RPL13A,RPL31,RPL32,RPL9,RSL24D1,RPL23A,RPL7,RPS26,…	2.86057
KEGG_RNA_DEGRADATION	0.001998	0.575146	1.22088	58	CNOT4,EXOSC1,EXOSC2,ZCCHC7,EXOSC6,SKIV2L,TTC37,XRN2,DCP1A,HSPD1,PNPT1,DCPS,EDC3,EXOSC7,LSM5,PAPD7,C1D,DCP2,ENO3,EXOSC3,EXOSC4,EXOSC5,HSPA9,CNOT1,CNOT3,EXOSC9,LSM2,LSM3,WDR61,CNOT10,DCP1B,DDX6,DIS3,NAA38,RQCD1,SKIV2L2,CNOT2,PAPOLA,CNOT6,ENO2,EXOSC8,LSM1,LSM4,PAPOLG	0.631748
KEGG_NUCLEOTIDE_EXCISION_REPAIR	0.001998	0.627219	1.30378	40	CDK7,ERCC1,RAD23A,LIG1,PCNA,POLD1,RFC2,RFC4,RPA2,ERCC2,GTF2H3,POLD2,RBX1,RFC1,MNAT1,POLD3,RPA1,DDB1,GTF2H4,POLE,POLE3,ERCC5,ERCC6,ERCC8,RFC5,XPC,GTF2H5,POLE2,ERCC3,ERCC4,POLE4,RPA3,CUL4A	0.564472
KEGG_HUNTINGTONS_DISEASE	0.001998	0.519078	1.14434	167	ATP5A1,COX6B1,GRIN1,HDAC2,NDUFA7,AP2A2,CYCS,DCTN1,ITPR1,NDUFA2,POLR2F,POLR2G,POLR2K,SOD2,TBP,AP2B1,APAF1,ATP5C1,COX5A,CREBBP,DLG4,DNAH3,HIP1,NDUFAB1,NDUFC1,NDUFV3,PLCB2,POLR2A,POLR2J2,REST,SDHD,SLC25A4,TBPL1,AP2S1,ATP5J,CYC1,DNAL1,NDUFB8,NDUFS3,NDUFS7,NDUFV1,SDHC,SP1,TAF4B,UQCRB,ATP5D,ATP5G1,ATP5O,CASP9,CLTCL1,CREB5,DCTN4,DNAI1,DNAL4,EP300,GNAQ,HTT,NDUFB5,NDUFB6,POLR2D,SDHB,TP53,UQCR11,COX4I1,COX…	0.952848
REACTOME_METABOLISM_OF_NON_CODING_RNA	0.002997	0.591007	1.24131	48	NUP155,POM121,CLNS1A,GEMIN6,NUP43,DDX20,GEMIN2,GEMIN4,NUP88,GEMIN5,NUPL1,SNRPB,SNRPD2,TPR,NCBP1,NUP205,PHAX,PRMT5,RAE1,SEH1L,SNRPD1,SNRPD3,SNRPE,SNRPF,SNRPG,NUP133,NUP107,NUP188,NUP37,NUP62,NUP85,RANBP2,NUP153,NUP35,NUP54,NUP93,NUPL2	0.749946
REACTOME_ORC1_REMOVAL_FROM_CHROMATIN	0.002997	0.569473	1.21574	64	PSMA1,MCM7,PSMA3,PSMB1,PSMB3,PSMC1,PSMD12,CDT1,ORC3,PSMA2,PSMC2,PSMC4,PSMD1,PSMD6,RB1,RPS27A,MCM2,PSMA6,PSMB9,PSMD11,PSME4,UBA52,MCM4,MCM5,CCNA2,ORC4,ORC5,PSMA5,PSMB2,PSMB8,PSMC3,PSMC5,PSMD13,PSMD7,PSMD8,PSMF1,MCM6,MCM8,ORC1,PSMD14,PSMD4,ORC6,PSMC6,PSMD2,PSMD5,MCM3,PSMA4,PSMB10,PSMB5,PSMB6	1.22651
REACTOME_RECRUITMENT_OF_MITOTIC_CENTROSOME_PROTEINS_AND_COMPLEXES	0.002997	0.571537	1.21705	61	CNTRL,TUBG1,DCTN1,DCTN3,DYNLL1,PCNT,TUBGCP3,AKAP9,CENPJ,CSNK1E,FGFR1OP,HSP90AA1,PAFAH1B1,PPP2R1A,PRKACA,YWHAE,ACTR1A,CSNK1D,DYNC1H1,MAPRE1,NINL,PCM1,TUBGCP2,AZI1,CDK5RAP2,CKAP5,HAUS2,NEDD1,PLK4,TUBG2,TUBGCP6,ALMS1,TUBA4A,CEP70,CEP72,CLASP1,SSNA1,TUBGCP5,CEP76,SDCCAG8,TUBB4B,CDK1,CEP290,DYNC1I2,PRKAR2B,CEP192,CEP41,NEK2,TUBB,CEP250,CEP57,CEP63	0.642875
REACTOME_PERK_REGULATED_GENE_EXPRESSION	0.002997	0.639909	1.29824	28	EXOSC1,EXOSC2,EXOSC6,HSPA5,HERPUD1,ATF3,EXOSC7,ATF6,DCP2,EIF2S1,EXOSC3,EXOSC4,EXOSC5,ASNS,EXOSC9,NFYB,DIS3,KHSRP,DDIT3,IL8,EXOSC8	0.697659
REACTOME_MITOTIC_G1_G1_S_PHASES	0.002997	0.529369	1.15951	126	CDK4,CDK7,PSMA1,LIN37,MCM7,MYBL2,PCNA,PKMYT1,PSMA3,PSMB1,PSMB3,PSMC1,PSMD12,RPA2,CDKN2D,CDT1,MCM10,ORC3,PPP2R1A,PSMA2,PSMC2,PSMC4,PSMD1,PSMD6,RB1,RPS27A,CDC45,E2F3,LIN52,MCM2,MNAT1,PSMA6,PSMB9,PSMD11,RPA1,SKP2,TFDP1,UBA52,CCND3,CCNE2,CDKN2C,CUL1,FBXO5,MCM4,MCM5,POLE,CCNA2,LIN54,ORC4,ORC5,PSMA5,PSMB2,PSMB8,PSMC3,PSMC5,PSMD13,PSMD7,PSMD8,PSMF1,CDC7,CDK6,DYRK1A,HDAC1,MCM6,MCM8,ORC1,POLA2,POLE2,PPP2C…	0.88495
REACTOME_REGULATION_OF_GLUCOKINASE_BY_GLUCOKINASE_REGULATORY_PROTEIN	0.002997	0.658477	1.33223	27	NUP155,POM121,NUP43,GCK,NUP88,GCKR,NUPL1,TPR,NUP205,RAE1,SEH1L,NUP133,NUP107,NUP188,NUP37,NUP62,NUP85,RANBP2,NUP153,NUP35,NUP54,NUP93,NUPL2	0.466899
REACTOME_SCF_BETA_TRCP_MEDIATED_DEGRADATION_OF_EMI1	0.002997	0.594293	1.24821	48	PSMA1,PSMA3,PSMB1,PSMB3,PSMC1,PSMD12,PSMA2,PSMC2,PSMC4,PSMD1,PSMD6,RPS27A,PSMA6,PSMB9,PSMD11,PSME4,UBA52,CUL1,FBXO5,BTRC,PSMA5,PSMB2,PSMB8,PSMC3,PSMC5,PSMD13,PSMD7,PSMD8,PSMF1,PSMD14,PSMD4,CDC20,PSMC6,SKP1,PSMD2,PSMD5,PSMA4,PSMB10,PSMB5,PSMB6,PSMA7,PSMB4	1.43754
REACTOME_ANTIGEN_PROCESSING_UBIQUITINATION_PROTEASOME_DEGRADATION	0.002997	0.515559	1.13954	190	ANAPC1,PSMA1,RNF4,TCEB1,UBE2B,UBE2D2,ANAPC5,ASB13,FBXO2,FBXO6,LRR1,PSMA3,PSMB1,PSMB3,PSMC1,PSMD12,RNF6,UBOX5,ANAPC11,ANAPC2,CDC16,FBXO44,FBXW8,PARK2,PSMA2,PSMC2,PSMC4,PSMD1,PSMD6,RBX1,RNF123,RPS27A,SOCS1,TRIM21,UBE2G2,UBE2Q2,UBE2V2,ANAPC10,DZIP3,FBXW7,HERC2,PSMA6,PSMB9,PSMD11,PSME4,RNF41,SKP2,TMEM189-UBE2V1,UBA2,UBA52,UBE2G1,UBE2J1,UBE2J2,ASB8,CUL1,CUL3,CUL7,FBXO3,GAN,NEDD4,RNF25,TRIM37,UBE2D3,UB…	0.699977
PID_TELOMERASE_PATHWAY	0.002997	0.572153	1.22203	65	HDAC2,ABL1,ESR1,MXD1,PIF1,PINX1,POT1,SAP30,SMG5,TERF2,WRN,ACD,AKT1,HSP90AA1,MRE11A,SMG6,YWHAE,SP1,XRCC6,ATM,MAPK1,MTOR,TERF2IP,UBE3A,EGFR,HUS1,PARP2,PTGES3,RAD9A,TERF1,HDAC1,HNRNPC,NBN,NCL,RAD1,SIN3B,TGFB1,RBBP4,RPS6KB1,SAP18,SIN3A,TNKS,XRCC5,IFNAR2,JUN,RAD50,ZNFX1,BLM	0.72168
KEGG_DNA_REPLICATION	0.002997	0.653996	1.34124	34	LIG1,MCM7,PCNA,POLD1,RFC2,RFC4,RNASEH2A,RPA2,POLD2,RFC1,RNASEH1,MCM2,POLD3,RPA1,FEN1,MCM4,MCM5,POLE,POLE3,RFC5,DNA2,MCM6,POLA2,POLE2,PRIM2,POLE4,RNASEH2B,RPA3,SSBP1	0.708666
KEGG_FC_GAMMA_R_MEDIATED_PHAGOCYTOSIS	0.002997	0.536614	1.16418	95	ARPC3,PIK3R2,PLD2,WASF1,ARPC5,CRK,DNM2,GSN,AKT1,ASAP1,LAT,PIK3CA,PIK3R1,PIP5K1B,PRKCE,RPS6KB2,CRKL,DNM1,FCGR2A,FCGR2B,FCGR3A,PLCG2,CDC42,CFL1,MAP2K1,MAPK1,RAF1,ARPC5L,PIK3R3,PIKFYVE,PIP5K1C,PLA2G6,PRKCA,SPHK1,ARPC1A,ARPC4,DNM3,PAK1,PIP5K1A,PLA2G4B,RAC2,WASF2,ASAP3,FCGR1A,PLCG1,RPS6KB1,SCIN,SYK,VASP,ARPC2,CFL2,FCGR2C,MARCKS,MYO10,GAB2,MARCKSL1,PIK3CD,PLA2G4A,PLD1,PPAP2C,PRKCG,SPHK2,WASF3,ARPC1B,DN…	0.478022
REACTOME_MEMBRANE_TRAFFICKING	0.003996	0.528431	1.15415	117	AP1M1,DNASE2,GBF1,HSPA8,COPE,DNM2,TXNDC5,BLOC1S3,CHMP3,GJC2,HGS,RPS27A,SAR1B,SEC23A,SEC24C,SEC24D,SNX2,AP1M2,ARCN1,ARFGAP1,CHMP2B,DNM1,GJA9,GJB7,IGF2R,SNAP23,TJP1,UBA52,AP4B1,CHMP4A,CHMP6,CHMP7,CLTCL1,COPB1,COPZ1,DNAJC6,GNS,SEC24B,SNF8,SNX9,TPD52,VPS25,CHMP2A,CHMP5,COPB2,FTL,M6PR,PUM1,SEC31A,VPS4A,VPS4B,VTA1,AP1B1,AP3S1,CPD,PIK3C2A,SH3D19,SORT1,AP4E1,CLTB,GAK,RAB5C,TSG101,VAMP2,VAMP8,AP1S1,COPA,G…	0.891237
REACTOME_PHOSPHOLIPID_METABOLISM	0.003996	0.507228	1.12065	186	GM2A,PIK3R2,PITPNB,PLD2,SLC44A4,ARSG,ARSK,CDS2,GPCPD1,KDSR,PI4K2B,PIP4K2A,PNPLA8,SLC44A2,SUMF1,CHKB,GLB1,HEXB,MTMR4,PIK3CA,PIK3R1,PIP5K1B,PLA2G12A,ACER2,ACER3,AGPAT1,ARSA,COL4A3BP,GBA,INPP4B,LPCAT1,MTMR14,MTMR6,PCYT1A,PI4K2A,PLD3,PNPLA3,PTDSS2,SPTLC1,VAC14,CSNK1G2,CTSA,LPCAT2,MBOAT7,PIK3C2B,PIK3R4,PPM1L,SACM1L,SGMS1,SMPD1,SYNJ1,AGPAT6,AGPAT9,CHKA,DEGS1,GPAM,INPP5K,LCLAT1,PCYT2,PEMT,PIK3R3,PIKFYVE…	0.378437
REACTOME_LOSS_OF_NLP_FROM_MITOTIC_CENTROSOMES	0.003996	0.582316	1.23208	54	CNTRL,TUBG1,DCTN1,DCTN3,DYNLL1,PCNT,AKAP9,CENPJ,CSNK1E,FGFR1OP,HSP90AA1,PAFAH1B1,PPP2R1A,PRKACA,YWHAE,ACTR1A,CSNK1D,DYNC1H1,MAPRE1,NINL,PCM1,AZI1,CDK5RAP2,CKAP5,HAUS2,NEDD1,PLK4,ALMS1,TUBA4A,CEP70,CEP72,CLASP1,SSNA1,CEP76,SDCCAG8,TUBB4B,CDK1,CEP290,DYNC1I2,PRKAR2B,CEP192,CEP41,NEK2,TUBB,CEP250,CEP57,CEP63	0.669159
REACTOME_NUCLEOTIDE_EXCISION_REPAIR	0.003996	0.580696	1.21965	48	CDK7,ERCC1,LIG1,PCNA,POLD1,POLR2F,POLR2G,POLR2K,RFC2,RFC4,RPA2,ERCC2,GTF2H3,POLD2,POLR2A,MNAT1,POLD3,RPA1,DDB1,GTF2H4,POLE,POLR2D,ERCC5,ERCC6,ERCC8,POLR2C,RFC5,XPC,POLE2,POLR2J,TCEA1,ERCC3,ERCC4,POLR2E,POLR2I,RPA3	0.623064
REACTOME_ACTIVATION_OF_CHAPERONE_GENES_BY_XBP1S	0.003996	0.592092	1.23968	45	DCTN1,GOSR2,DNAJB11,DNAJB9,PDIA5,PPP2R5B,SRPR,TPP1,ARFGAP1,ATP6V0D1,CXXC1,SERP1,ACADVL,CUL7,DDX12P,EDEM1,HDGF,HYOU1,LMNA,ZBTB17,DNAJC3,PDIA6,SEC31A,TATDN2,ADD1,C19orf10,EXTL3,KLHDC3,SSR1,WIPI1,GSK3A,SHC1,SRPRB,SYVN1,YIF1A,FKBP14,TLN1,KDELR3	1.02685
REACTOME_DEADENYLATION_DEPENDENT_MRNA_DECAY	0.003996	0.599581	1.25256	43	CNOT4,EIF4A2,EXOSC1,EXOSC2,EXOSC6,PAIP1,DCP1A,DCPS,EDC3,EIF4A1,EIF4A3,EXOSC7,LSM5,DCP2,EIF4B,EXOSC3,EXOSC4,EXOSC5,CNOT3,EIF4G1,EXOSC9,LSM2,LSM3,PABPC1,CNOT10,DCP1B,DDX6,DIS3,RQCD1,CNOT2,TNKS1BP1,CNOT6,EXOSC8,LSM1,LSM4	0.787302
REACTOME_RNA_POL_II_PRE_TRANSCRIPTION_EVENTS	0.003996	0.579211	1.22379	53	CDK7,TAF5,TCEB1,POLR2F,POLR2G,POLR2K,TAF11,TBP,ERCC2,GTF2H3,POLR2A,SUPT5H,TAF10,TAF12,CCNT2,CDK9,GTF2E2,MNAT1,SUPT4H1,TAF4B,GTF2A2,GTF2H4,NCBP1,POLR2D,SUPT16H,TAF6,TCEB3,CCNT1,POLR2C,SSRP1,TAF13,CTDP1,GTF2F1,POLR2J,TAF9,TCEA1,ERCC3,POLR2E,POLR2I,GTF2F2,POLR2B,TAF4,GTF2B,NCBP2	0.753033
REACTOME_VIF_MEDIATED_DEGRADATION_OF_APOBEC3G	0.003996	0.584706	1.22807	48	PSMA1,TCEB1,PSMA3,PSMB1,PSMB3,PSMC1,PSMD12,PSMA2,PSMC2,PSMC4,PSMD1,PSMD6,RBX1,RPS27A,PSMA6,PSMB9,PSMD11,PSME4,UBA52,PSMA5,PSMB2,PSMB8,PSMC3,PSMC5,PSMD13,PSMD7,PSMD8,PSMF1,APOBEC3G,CUL5,PSMD14,PSMD4,PSMC6,PSMD2,PSMD5,PSMA4,PSMB10,PSMB5,PSMB6,PSMA7,PSMB4	1.44216
REACTOME_PHOSPHOLIPID_METABOLISM	0.003996	0.507228	1.12065	186	GM2A,PIK3R2,PITPNB,PLD2,SLC44A4,ARSG,ARSK,CDS2,GPCPD1,KDSR,PI4K2B,PIP4K2A,PNPLA8,SLC44A2,SUMF1,CHKB,GLB1,HEXB,MTMR4,PIK3CA,PIK3R1,PIP5K1B,PLA2G12A,ACER2,ACER3,AGPAT1,ARSA,COL4A3BP,GBA,INPP4B,LPCAT1,MTMR14,MTMR6,PCYT1A,PI4K2A,PLD3,PNPLA3,PTDSS2,SPTLC1,VAC14,CSNK1G2,CTSA,LPCAT2,MBOAT7,PIK3C2B,PIK3R4,PPM1L,SACM1L,SGMS1,SMPD1,SYNJ1,AGPAT6,AGPAT9,CHKA,DEGS1,GPAM,INPP5K,LCLAT1,PCYT2,PEMT,PIK3R3,PIKFYVE…	0.378437
PID_ERBB1_DOWNSTREAM_PATHWAY	0.003996	0.524687	1.14107	102	ARPC3,PIK3R2,PLD2,YWHAQ,ARPC5,PDPK1,RALGDS,RPS6KA5,AKT1,MAP2K5,MAPK7,PIK3CA,PIK3R1,PPP2R1A,RPS6,YWHAE,BAD,DIAPH3,PEBP1,YWHAB,ACTR2,BCL2L1,CDC42,GRB2,KRAS,MAP2K1,MAP3K2,MAPK1,MEF2C,MLST8,MTOR,MYLPF,RAF1,RALA,SMAD1,BAIAP2,EGFR,EGR1,NRAS,PIK3R3,PRKCA,RAB5A,ZFP36,ARF4,ARPC4,RICTOR,RPS6KA4,WASF2,ABI1,CHN2,EPS8,GAB1,MAP3K1,MAPK9,PRKCZ,RIN1,USP6NL,ARPC2,ATF1,CYFIP2,JUN,PPP2CA,PPP2R2A,ATF2,BRK1,KSR1,NCKA…	0.866908
KEGG_PROTEASOME	0.003996	0.595302	1.24495	44	PSMA1,PSMA3,PSMB1,PSMB3,PSMC1,PSMD12,PSMA2,PSMC2,PSMC4,PSMD1,PSMD6,PSME3,PSMA6,PSMB9,PSMD11,PSME4,PSMA5,PSMB2,PSMB8,PSMC3,PSMC5,PSMD13,PSMD7,PSMD8,PSMF1,SHFM1,PSMD14,PSMD4,PSMC6,POMP,PSMD2,PSMA4,PSMB10,PSMB11,PSMB5,PSMB6,PSMA7,PSMB4	1.47148
REACTOME_SIGNALING_BY_ERBB4	0.004995	0.532939	1.15132	84	FOXO3,NR4A1,APH1A,CHUK,ESR1,PDPK1,TRIB3,AKT1,PIK3CA,PIK3R1,PSENEN,RBX1,RPS27A,RPS6KB2,WWOX,APH1B,BAD,NCOR1,NRG4,UBA52,YWHAB,CASP9,CUL1,ERBB4,GRB2,KRAS,MAP2K1,MAPK1,MLST8,MTOR,NEDD4,RAF1,TSC2,AKT1S1,BTRC,EGFR,NRAS,NRG1,PSEN1,PHLPP1,RICTOR,SH2B1,STAT5B,TAB2,THEM4,BTC,GSK3A,SHC1,SKP1,STAT5A,CDK1,NCSTN,FOXO1,MDM2,PSEN2,PTEN,ADAM17,CXCL12,HBEGF,SOS1,AKT3,CDKN1A	0.505186
REACTOME_P53_INDEPENDENT_G1_S_DNA_DAMAGE_CHECKPOINT	0.004995	0.582917	1.2233	47	PSMA1,PSMA3,PSMB1,PSMB3,PSMC1,PSMD12,PSMA2,PSMC2,PSMC4,PSMD1,PSMD6,RPS27A,CHEK2,PSMA6,PSMB9,PSMD11,PSME4,UBA52,ATM,PSMA5,PSMB2,PSMB8,PSMC3,PSMC5,PSMD13,PSMD7,PSMD8,PSMF1,PSMD14,PSMD4,PSMC6,CDC25A,PSMD2,PSMD5,PSMA4,PSMB10,PSMB5,PSMB6,PSMA7,PSMB4	1.4195
REACTOME_AUTODEGRADATION_OF_THE_E3_UBIQUITIN_LIGASE_COP1	0.004995	0.578162	1.21332	47	PSMA1,PSMA3,PSMB1,PSMB3,PSMC1,PSMD12,PSMA2,PSMC2,PSMC4,PSMD1,PSMD6,RPS27A,PSMA6,PSMB9,PSMD11,PSME4,UBA52,ATM,TP53,PSMA5,PSMB2,PSMB8,PSMC3,PSMC5,PSMD13,PSMD7,PSMD8,PSMF1,PSMD14,PSMD4,PSMC6,PSMD2,PSMD5,PSMA4,PSMB10,PSMB5,PSMB6,PSMA7,PSMB4	1.47015
REACTOME_EXTENSION_OF_TELOMERES	0.004995	0.657497	1.3198	25	LIG1,PCNA,POLD1,RFC2,RFC4,RPA2,RUVBL1,POLD2,POLD3,RPA1,FEN1,POLE,WRAP53,RFC5,RUVBL2,DNA2,POLA2,POLE2,PRIM2	0.619205
REACTOME_CROSS_PRESENTATION_OF_SOLUBLE_EXOGENOUS_ANTIGENS_ENDOSOMES	0.00599401	0.581144	1.21534	44	PSMA1,PSMA3,PSMB1,PSMB3,PSMC1,PSMD12,PSMA2,PSMC2,PSMC4,PSMD1,PSMD6,PSMA6,PSMB9,PSMD11,PSME4,PSMA5,PSMB2,PSMB8,PSMC3,PSMC5,PSMD13,PSMD7,PSMD8,PSMF1,PSMD14,PSMD4,FCGR1A,PSMC6,PSMD2,PSMD5,PSMA4,PSMB10,PSMB5,PSMB6,PSMA7,PSMB4	1.41672
REACTOME_TCA_CYCLE_AND_RESPIRATORY_ELECTRON_TRANSPORT	0.00599401	0.520983	1.13477	110	ATP5A1,COX6B1,NDUFA13,NDUFA7,ADHFE1,CYCS,IDH3A,NDUFA2,OGDH,PDK1,ATP5C1,ATP5J2,COX5A,IDH3B,NDUFAB1,NDUFC1,NDUFV3,PDP1,PDP2,PDPR,SDHD,ATP5J,CYC1,NDUFB8,NDUFS3,NDUFS7,NDUFV1,SDHC,UQCRB,ATP5D,ATP5G1,ATP5O,CS,DLD,FH,NDUFA11,NDUFB5,NDUFB6,NNT,SDHB,UQCR11,ATP5I,ATP5L,COX4I1,ETFDH,IDH1,NDUFA12,NDUFA8,NDUFB2,ACO2,COX6A1,DLST,LDHA,NDUFA3,NDUFA5,NDUFC2,NDUFS4,NDUFS6,PDHX,UQCRC2,UQCRFS1,ATP5B,COX6C,NDUFB4,ND…	1.38498
REACTOME_MITOCHONDRIAL_PROTEIN_IMPORT	0.00599401	0.579779	1.21249	44	ATP5A1,SLC25A12,GRPEL1,HSPD1,PMPCB,SLC25A4,TIMM17A,COQ2,CYC1,GFER,HSCB,SAMM50,TIMM44,ATP5G1,CS,FXN,GRPEL2,HSPA9,MTX1,PMPCA,TIMM10,TIMM22,TOMM40,TOMM5,ACO2,MTX2,TIMM8B,ATP5B,TIMM9,TOMM70A,BCS1L,DNAJC19,TOMM20,TOMM22,LDHD,PAM16,TIMM13,TIMM23B,COX17	0.928496
REACTOME_ACTIVATION_OF_GENES_BY_ATF4	0.00599401	0.645126	1.29497	25	EXOSC1,EXOSC2,EXOSC6,HERPUD1,ATF3,EXOSC7,ATF6,DCP2,EXOSC3,EXOSC4,EXOSC5,ASNS,EXOSC9,NFYB,DIS3,KHSRP,DDIT3,IL8,EXOSC8	0.601419
REACTOME_CLEAVAGE_OF_GROWING_TRANSCRIPT_IN_THE_TERMINATION_REGION_	0.00599401	0.585767	1.21761	40	LSM11,CDC40,SRSF3,U2AF2,CPSF7,PABPN1,SRSF6,CLP1,CSTF3,SNRPB,SRSF11,SRSF2,NCBP1,NUDT21,PCF11,SNRPD3,SNRPE,SNRPF,SNRPG,CPSF2,SRSF5,ZNF473,LSM10,PAPOLA,CPSF3,RNPS1,SLBP,SRSF1,SRSF4,SRSF7,SRSF9,U2AF1,CPSF1,NCBP2,DHX38,SRRM1,MAGOH	1.10785
REACTOME_RESPIRATORY_ELECTRON_TRANSPORT_ATP_SYNTHESIS_BY_CHEMIOSMOTIC_COUPLING_AND_HEAT_PRODUCTION_BY_UNCOUPLING_PROTEINS_	0.00599401	0.540606	1.16305	76	ATP5A1,COX6B1,NDUFA13,NDUFA7,CYCS,NDUFA2,ATP5C1,ATP5J2,COX5A,NDUFAB1,NDUFC1,NDUFV3,SDHD,ATP5J,CYC1,NDUFB8,NDUFS3,NDUFS7,NDUFV1,SDHC,UQCRB,ATP5D,ATP5G1,ATP5O,NDUFA11,NDUFB5,NDUFB6,SDHB,UQCR11,ATP5I,ATP5L,COX4I1,ETFDH,NDUFA12,NDUFA8,NDUFB2,COX6A1,NDUFA3,NDUFA5,NDUFC2,NDUFS4,NDUFS6,UQCRC2,UQCRFS1,ATP5B,COX6C,NDUFB4,NDUFS1,NDUFS5,NDUFS8,COX5B,NDUFA9,NDUFB1,NDUFB3,NDUFS2,ATP5E,SDHA,ATP5H,NDUFB10,COX7A…	1.61473
PID_INSULIN_PATHWAY	0.00599401	0.578606	1.21004	44	DOK1,EXOC2,FOXO3,PTPN11,SGK1,CRK,INSR,PDPK1,SORBS1,AKT1,PIK3CA,PIK3R1,EXOC3,EXOC4,NCK1,PARD6A,RHOQ,EXOC1,GRB14,GRB2,RASA1,PTPRA,CBL,EXOC6,EXOC5,PRKCZ,RPS6KB1,SH2B2,SHC1,TRIP10,EXOC7,GRB10,PRKCI,EIF4EBP1,PTPN1	0.461721
PID_ERBB1_INTERNALIZATION_PATHWAY	0.00599401	0.587946	1.22214	40	PIK3R2,UBE2D2,ITSN1,CHMP3,HGS,PIK3CA,PIK3R1,DNM1,PTK2,CDC42,GRB2,KRAS,RAF1,SYNJ1,UBE2D3,EGFR,EPN1,NRAS,PIK3R3,RAB5A,CBL,UBE2D1,USP8,CBLB,SHC1,TSG101,ARHGEF7,EPS15,LRIG1,ZFYVE28,PIK3CD,STAMBP	0.539159
KEGG_ALZHEIMERS_DISEASE	0.00599401	0.513758	1.12926	150	ATP5A1,COX6B1,GRIN1,GSK3B,NDUFA7,ADAM10,APH1A,CDK5,CYCS,GRIN2C,ITPR1,NDUFA2,APAF1,ATP5C1,COX5A,NAE1,NDUFAB1,NDUFC1,NDUFV3,PLCB2,PSENEN,SDHD,ATP5J,BAD,CYC1,ERN1,ITPR2,NDUFB8,NDUFS3,NDUFS7,NDUFV1,PPP3CA,SDHC,UQCRB,ATF6,ATP2A1,ATP5D,ATP5G1,ATP5O,CACNA1S,CASP9,GNAQ,MAPK1,NDUFB5,NDUFB6,SDHB,UQCR11,APOE,CDK5R1,COX4I1,COX6A2,GRIN2D,NDUFA8,NDUFB2,PSEN1,CACNA1C,COX6A1,NDUFA3,NDUFA5,NDUFC2,NDUFS4,NDUFS6,PL…	0.975342
REACTOME_RNA_POL_I_RNA_POL_III_AND_MITOCHONDRIAL_TRANSCRIPTION	0.00699301	0.521127	1.13757	115	CBX3,CDK7,POLR3C,GTF3C2,HIST1H2BJ,HIST1H3G,NFIB,POLR2F,POLR2K,POLR3GL,TBP,BRF1,EHMT2,ERCC2,GTF2H3,HIST1H2AJ,HIST1H2BK,HIST1H2BL,HIST1H2BN,HIST1H3H,HIST1H3J,HIST1H4I,HIST1H4J,HIST2H2BE,MTERF,POLR3A,POLR3K,SNAPC1,HIST1H2BF,HIST1H4D,HIST1H4E,MNAT1,POLR3E,POLR3F,RRN3,SNAPC5,TAF1C,TFB2M,GTF2H4,HIST1H4H,POLR1C,POLRMT,SNAPC4,ERCC6,GTF3C3,H3F3B,HIST1H3D,HIST1H4K,HIST2H2AA3,HIST2H2AA4,HIST2H3A,HIST2H3C,KA…	-0.0137814
REACTOME_ANTIGEN_PRESENTATION_FOLDING_ASSEMBLY_AND_PEPTIDE_LOADING_OF_CLASS_I_MHC	0.00699301	0.685609	1.35527	21	HLA-B,HSPA5,CANX,PDIA3,SAR1B,SEC23A,SEC24C,SEC24D,B2M,CALR,HLA-F,TAP2,SEC24B,HLA-C,SEC31A,TAP1,HLA-A	1.63772
REACTOME_G2_M_CHECKPOINTS	0.00699301	0.589593	1.22626	41	CDC25C,MCM7,RFC2,RFC4,RPA2,MCM10,ORC3,ATRIP,CDC45,CHEK2,MCM2,RPA1,ATM,MCM4,MCM5,RAD17,CCNB2,HUS1,ORC4,ORC5,RAD9A,RFC5,ATR,CDC7,MCM6,MCM8,ORC1,RAD1,ORC6,RPA3,CDC25A,CDK1,DBF4,MCM3,WEE1	0.393345
PID_P53_REGULATION_PATHWAY	0.00699301	0.559036	1.18668	58	GSK3B,PIN1,ABL1,E4F1,KAT8,SETD8,AKT1,CREBBP,CSNK1E,RPL23,CCNG1,CHEK2,CSNK1D,MDM4,NEDD8,SKP2,ATM,CSNK1G2,DAXX,EP300,FBXO11,PRMT5,TP53,YY1,CCNA2,KAT2B,RASSF1,RPL5,ATR,CSNK1A1,CSNK1G1,CSNK1G3,MAPK14,RPL11,UBE2D1,DYRK2,HIPK2,MAPK9,PPM1D,KAT5,PPP2CA,MDM2,PPP1R13L,TTC5,USP7,CSE1L,MAPK8,RCHY1,SMYD2	0.777598
KEGG_PURINE_METABOLISM	0.00699301	0.507638	1.11581	150	ADCY9,IMPDH1,PDE11A,PDE4D,PDE6A,POLR3C,PDE4A,POLD1,POLR2F,POLR2G,POLR2K,POLR3G,POLR3GL,PPAT,ADCY4,ADK,AK7,ENTPD4,ENTPD8,FHIT,GUK1,NUDT2,PAICS,PAPSS1,PFAS,PNPT1,POLD2,POLR2A,POLR2J2,POLR3A,POLR3K,AK5,GART,GMPS,ITPA,NME3,NPR1,PDE6D,PNP,POLD3,POLR3F,ADCY3,ADSL,AK2,ENTPD1,PDE3B,PDE6G,PKLR,POLE,POLE3,POLR1C,POLR2D,ZNRD1,ADA,ENTPD5,NUDT5,PDE1C,POLR2C,POLR3D,ENPP1,GMPR2,GUCY2D,NME1-NME2,NME2,NME4,NME5,N…	0.216307
KEGG_UBIQUITIN_MEDIATED_PROTEOLYSIS	0.00699301	0.517863	1.13431	126	ANAPC1,TCEB1,UBE2B,UBE2D2,ANAPC5,FBXO2,HERC1,HERC3,PIAS4,PPIL2,TRAF6,UBE4B,UBOX5,ANAPC11,ANAPC2,CDC16,FBXW8,FZR1,NEDD4L,PARK2,RBX1,RHOBTB2,SOCS1,UBE2G2,UBE2Q2,ANAPC10,FBXW7,HERC2,PIAS2,PRPF19,SKP2,UBA2,UBE2G1,UBE2J1,UBE2J2,UBR5,WWP2,CUL1,CUL3,CUL7,DDB1,MGRN1,NEDD4,TRIM37,UBE2D3,UBE3A,ANAPC4,BTRC,ERCC8,FBXO4,SIAH1,UBA3,UBE2C,UBE2F,UBE2M,UBE2Z,UBE3B,UBE4A,BIRC6,BRCA1,CBL,CDC26,CUL5,SMURF1,UBA6,UBE2…	0.460673
REACTOME_ACTIVATION_OF_NF_KAPPAB_IN_B_CELLS	0.00799201	0.559405	1.18901	59	PSMA1,CHUK,PSMA3,PSMB1,PSMB3,PSMC1,PSMD12,NFKBIB,PSMA2,PSMC2,PSMC4,PSMD1,PSMD6,RPS27A,PSMA6,PSMB9,PSMD11,PSME4,UBA52,CUL1,MAP3K7,BTRC,PSMA5,PSMB2,PSMB8,PSMC3,PSMC5,PSMD13,PSMD7,PSMD8,PSMF1,REL,MALT1,PSMD14,PSMD4,PSMC6,SKP1,CARD11,NFKBIE,PSMD2,PSMD5,PSMA4,PSMB10,PSMB5,PSMB6	1.26076
REACTOME_CYCLIN_E_ASSOCIATED_EVENTS_DURING_G1_S_TRANSITION_	0.00799201	0.549871	1.17091	61	CDK7,PSMA1,PKMYT1,PSMA3,PSMB1,PSMB3,PSMC1,PSMD12,PSMA2,PSMC2,PSMC4,PSMD1,PSMD6,RB1,RPS27A,MNAT1,PSMA6,PSMB9,PSMD11,SKP2,UBA52,CCNE2,CUL1,CCNA2,PSMA5,PSMB2,PSMB8,PSMC3,PSMC5,PSMD13,PSMD7,PSMD8,PSMF1,PSMD14,PSMD4,PSMC6,SKP1,CCNE1,CDC25A,CKS1B,PSMD2,PSMD5,PSMA4,PSMB10,PSMB5,PSMB6,WEE1,PSMA7,PSMB4	1.29344
REACTOME_ACTIVATION_OF_ATR_IN_RESPONSE_TO_REPLICATION_STRESS	0.00799201	0.613946	1.26248	35	CDC25C,MCM7,RFC2,RFC4,RPA2,MCM10,ORC3,ATRIP,CDC45,MCM2,RPA1,MCM4,MCM5,RAD17,HUS1,ORC4,ORC5,RAD9A,RFC5,ATR,CDC7,MCM6,MCM8,ORC1,RAD1,ORC6,RPA3,CDC25A,DBF4,MCM3	0.387238
REACTOME_SCFSKP2_MEDIATED_DEGRADATION_OF_P27_P21	0.00799201	0.568565	1.19947	52	PSMA1,PSMA3,PSMB1,PSMB3,PSMC1,PSMD12,PSMA2,PSMC2,PSMC4,PSMD1,PSMD6,RPS27A,PSMA6,PSMB9,PSMD11,SKP2,UBA52,CCNE2,CUL1,CCNA2,PSMA5,PSMB2,PSMB8,PSMC3,PSMC5,PSMD13,PSMD7,PSMD8,PSMF1,PSMD14,PSMD4,PSMC6,SKP1,CCNE1,CKS1B,PSMD2,PSMD5,PSMA4,PSMB10,PSMB5,PSMB6,PSMA7,PSMB4	1.41828
PID_BARD1_PATHWAY	0.00799201	0.617073	1.25508	29	FANCA,NPM1,PCNA,FANCG,MRE11A,FANCC,XRCC6,ATM,FANCD2,FANCE,PRKDC,TP53,UBE2D3,RAD51,ATR,BRCA1,NBN,BARD1,RBBP8,XRCC5,CCNE1,FANCL,RAD50,TOPBP1	0.608
KEGG_BASE_EXCISION_REPAIR	0.00799201	0.615846	1.26161	33	NEIL1,NEIL2,OGG1,LIG1,PCNA,POLD1,POLD2,POLL,SMUG1,NEIL3,POLD3,UNG,XRCC1,APEX1,FEN1,POLE,POLE3,NTHL1,PARP2,POLB,LIG3,PARP4,POLE2,PARP3,POLE4,HMGB1,PARP1,TDG	0.693022
REACTOME_CDK_MEDIATED_PHOSPHORYLATION_AND_REMOVAL_OF_CDC6	0.00899101	0.573554	1.20087	45	PSMA1,PSMA3,PSMB1,PSMB3,PSMC1,PSMD12,PSMA2,PSMC2,PSMC4,PSMD1,PSMD6,RPS27A,PSMA6,PSMB9,PSMD11,PSME4,UBA52,PSMA5,PSMB2,PSMB8,PSMC3,PSMC5,PSMD13,PSMD7,PSMD8,PSMF1,PSMD14,PSMD4,PSMC6,PSMD2,PSMD5,PSMA4,PSMB10,PSMB5,PSMB6,PSMA7,PSMB4	1.54117
REACTOME_ACTIVATION_OF_THE_MRNA_UPON_BINDING_OF_THE_CAP_BINDING_COMPLEX_AND_EIFS_AND_SUBSEQUENT_BINDING_TO_43S	0.00899101	0.563506	1.19493	56	EIF3A,EIF4A2,RPS28,RPS29,EIF3D,EIF3F,EIF2S2,EIF3E,EIF3G,EIF3H,RPS12,RPS15,RPS16,RPS2,RPS24,RPS27A,RPS5,RPS6,RPS7,EIF4A1,RPS15A,RPS18,RPSAP9,EIF2S1,EIF3J,EIF4B,RPS11,RPS3A,EIF3K,EIF4G1,EIF4H,FAU,PABPC1,RPS10,RPS27,RPS9,EIF3C,RPS8,RPS20,RPS23,EIF3B,EIF3FP3	2.40793
REACTOME_CYTOSOLIC_TRNA_AMINOACYLATION	0.00899101	0.637043	1.27305	24	FARSA,MARS,HARS,NARS,LARS,AARS,SARS,YARS,CARS,IARS,KARS,EPRS,VARS,AIMP1,EEF1E1,FARSB,RARS,TARS,WARS,GARS,QARS,DARS	1.13152
REACTOME_CDT1_ASSOCIATION_WITH_THE_CDC6_ORC_ORIGIN_COMPLEX	0.00899101	0.566851	1.19767	53	PSMA1,PSMA3,PSMB1,PSMB3,PSMC1,PSMD12,CDT1,ORC3,PSMA2,PSMC2,PSMC4,PSMD1,PSMD6,RPS27A,PSMA6,PSMB9,PSMD11,PSME4,UBA52,ORC4,ORC5,PSMA5,PSMB2,PSMB8,PSMC3,PSMC5,PSMD13,PSMD7,PSMD8,PSMF1,MCM8,ORC1,PSMD14,PSMD4,ORC6,PSMC6,PSMD2,PSMD5,PSMA4,PSMB10,PSMB5,PSMB6	1.28335
KEGG_GLYCOSYLPHOSPHATIDYLINOSITOL_GPI_ANCHOR_BIOSYNTHESIS	0.00899101	0.636678	1.27232	24	PIGS,PIGU,GPAA1,GPLD1,PIGH,PIGK,PIGL,PGAP1,PIGN,PIGQ,PIGW,PIGX,PIGG,PIGM,PIGB,PIGO,DPM2,PIGC,PIGF,PIGZ,PIGP,PIGT	0.362499
KEGG_MISMATCH_REPAIR	0.00899101	0.668952	1.32817	22	LIG1,MSH6,PCNA,POLD1,RFC2,RFC4,RPA2,MLH3,POLD2,RFC1,EXO1,POLD3,RPA1,MLH1,MSH2,RFC5,RPA3,SSBP1	0.631573
REACTOME_NEP_NS2_INTERACTS_WITH_THE_CELLULAR_EXPORT_MACHINERY	0.00999001	0.629732	1.27407	27	NUP155,POM121,NUP43,NUP88,NUPL1,TPR,NUP205,RAE1,RAN,SEH1L,NUP133,NUP107,NUP188,NUP37,NUP62,NUP85,RANBP2,NUP153,NUP35,NUP54,NUP93,NUPL2	0.655738
REACTOME_TRANSPORT_OF_RIBONUCLEOPROTEINS_INTO_THE_HOST_NUCLEUS	0.00999001	0.628631	1.27184	27	NUP155,POM121,KPNA1,NUP43,NUP88,NUPL1,TPR,NUP205,RAE1,SEH1L,NUP133,NUP107,NUP188,NUP37,NUP62,NUP85,RANBP2,NUP153,NUP35,NUP54,NUP93,NUPL2	0.558498
PID_HEDGEHOG_GLI_PATHWAY	0.00999001	0.56804	1.19208	47	GSK3B,HDAC2,KIF3A,GNB1,PTCH1,SAP30,AKT1,ARRB2,CREBBP,CSNK1E,GNAI2,PRKACA,CSNK1D,IFT172,SUFU,CSNK1G2,GNAZ,MAP2K1,MTSS1,STK36,GNAO1,SPOP,CSNK1A1,CSNK1G1,CSNK1G3,GNAI3,HDAC1,SIN3B,FOXA2,RBBP4,SAP18,SIN3A,GLI3,GNAI1,GLI1,GNG2,PIAS1,RAB23,SMO,LGALS3,XPO1	0.42923
PID_AURORA_A_PATHWAY	0.00999001	0.60774	1.239	30	GSK3B,CDC25B,AKT1,FZR1,PRKACA,AURKB,CENPA,NDEL1,OAZ1,TACC1,CKAP5,DLGAP5,RAN,RASA1,TP53,TPX2,BIRC5,BRCA1,PAK1,PPP2R5D,ARHGEF7,GADD45A,GIT1,TACC3,MDM2,TDRD7	0.827678
REACTOME_N_GLYCAN_TRIMMING_IN_THE_ER_AND_CALNEXIN_CALRETICULIN_CYCLE	0.01	0.7366	1.38384	13	EDEM2,MOGS,UGGT2,CANX,PDIA3,PRKCSH,CALR,GANAB,EDEM1,MAN1B1,UGGT1	1.33023
REACTOME_CALNEXIN_CALRETICULIN_CYCLE	0.01001	0.771961	1.41927	11	EDEM2,UGGT2,CANX,PDIA3,PRKCSH,CALR,GANAB,EDEM1,MAN1B1,UGGT1	1.35751
REACTOME_FORMATION_OF_THE_TERNARY_COMPLEX_AND_SUBSEQUENTLY_THE_43S_COMPLEX	0.010989	0.565778	1.18832	48	EIF3A,RPS28,RPS29,EIF3D,EIF3F,EIF2S2,EIF3E,EIF3G,EIF3H,RPS12,RPS15,RPS16,RPS2,RPS24,RPS27A,RPS5,RPS6,RPS7,RPS15A,RPS18,RPSAP9,EIF2S1,EIF3J,RPS11,RPS3A,EIF3K,FAU,RPS10,RPS27,RPS9,EIF3C,RPS8,RPS20,RPS23,EIF3B,EIF3FP3	2.52234
REACTOME_PI_METABOLISM	0.010989	0.567638	1.1871	44	PIK3R2,PITPNB,PI4K2B,PIP4K2A,MTMR4,PIK3CA,PIK3R1,PIP5K1B,INPP4B,MTMR14,MTMR6,PI4K2A,VAC14,PIK3C2B,PIK3R4,SACM1L,SYNJ1,INPP5K,PIK3R3,PIKFYVE,PIP5K1C,ARF3,FIG4,INPP5J,PI4KA,PIK3C2A,SYNJ2,INPP5E,PIK3C3,PIK3C2G,PIK3CD,PTEN,ARF1	0.282122
REACTOME_METABOLISM_OF_AMINO_ACIDS_AND_DERIVATIVES	0.010989	0.496365	1.09621	184	GCDH,IVD,MRI1,PSMA1,PSPH,AMD1,CKB,GCLC,GSTZ1,OGDH,PSMA3,PSMB1,PSMB3,PSMC1,PSMD12,SLC25A15,ARG2,HAAO,PAOX,PSMA2,PSMC2,PSMC4,PSMD1,PSMD6,AADAT,ALDH6A1,BCAT2,BCKDHA,CPS1,DBT,GCLM,INHBA,OAZ1,OAZ3,PHGDH,PSMA6,PSMB9,PSMD11,PSME4,SLC25A10,ACAD8,ADI1,AFMID,ALDH7A1,AMDHD1,CNDP2,DAO,DLD,ENOPH1,GATM,HPD,KMO,SRM,ACADSB,ASNS,CTH,GLUL,MTR,PSMA5,PSMB2,PSMB8,PSMC3,PSMC5,PSMD13,PSMD7,PSMD8,PSMF1,ADC,APIP,DLST,IDO…	0.608872
REACTOME_ASSOCIATION_OF_TRIC_CCT_WITH_TARGET_PROTEINS_DURING_BIOSYNTHESIS	0.010989	0.62946	1.26352	25	CCT6A,CCT3,CCT4,CCT7,FBXO6,XRN2,FBXL3,CCT8,FBXW7,AP3M1,CCT2,FBXO4,NOP56,SPHK1,FBXL5,TCP1,FBXW2,FKBP9	1.00322
REACTOME_SIGNALING_BY_INSULIN_RECEPTOR	0.011988	0.517053	1.12529	105	ATP6V0E1,DOK1,PIK3R2,ATP6V0B,CRK,EEF2K,INSR,PDPK1,TRIB3,TSC1,ATP6V1E2,FGF20,IRS2,PIK3CA,PIK3R1,PRKAG2,RPS6,ATP6V0A2,ATP6V0D1,YWHAB,ATP6V1B2,ATP6V1D,ATP6V1E1,EIF4B,FGF22,GRB2,KRAS,MAP2K1,MAPK1,MLST8,MTOR,PDE3B,PIK3R4,PPM1A,RAF1,TLR9,TSC2,ATP6V1B1,EIF4G1,FGFR2,NRAS,RPTOR,STRADA,ATP6V1A,ATP6V1G2,CAB39L,FGF1,PRKAB1,TCIRG1,THEM4,CAB39,FGF17,FGF8,GAB1,KL,PIK3C3,PRKAG1,RPS6KB1,SHC1,ATP6V1G1,CDK1,FRS2,GR…	0.383942
REACTOME_APOPTOSIS	0.011988	0.504477	1.10742	136	PSMA1,RIPK1,APC,BCL2,CYCS,DYNLL1,GSN,KPNA1,PSMA3,PSMB1,PSMB3,PSMC1,PSMD12,AKT1,APAF1,BCL2L11,DAPK3,DIABLO,DSP,FNTA,LMNB1,PSMA2,PSMC2,PSMC4,PSMD1,PSMD6,RPS27A,SATB1,BAD,H1F0,PRKCQ,PSMA6,PSMB9,PSMD11,PSME4,PTK2,TFDP1,TJP1,TRAF2,UBA52,VIM,YWHAB,BCL2L1,CASP9,LMNA,NMT1,PLEC,ROCK1,TP53,APPL1,ARHGAP10,DFFB,DSG2,PSMA5,PSMB2,PSMB8,PSMC3,PSMC5,PSMD13,PSMD7,PSMD8,PSMF1,ROCK1P1,ACIN1,ADD1,BMF,DBNL,PSMD14,PSM…	1.0593
PID_PLK1_PATHWAY	0.011988	0.568134	1.18686	43	KIF2A,RHOA,TUBG1,CDC25B,CDC25C,FZR1,PPP2R1A,BUB1,CDC14B,KIF20A,NINL,RAB1A,TPT1,CENPE,CLSPN,FBXO5,ODF2,TPX2,BORA,BUB1B,NUDC,PLK1S1,PAK1,PRC1,CDC20,CDK1,GOLGA2,NDC80,PPP2CA,ECT2,PPP1R12A,SPC24,WEE1,GORASP1,PLK1,PPP1CB,ROCK2,AURKA,CCNB1,INCENP	0.803968
REACTOME_SIGNALING_BY_EGFR_IN_CANCER	0.012987	0.51523	1.12075	103	ADCY9,FOXO3,NR4A1,ADAM10,AP2A2,CDC37,CHUK,PDPK1,TRIB3,ADCY4,AKT1,AP2B1,HGS,HSP90AA1,PAG1,PIK3CA,PIK3R1,PRKACA,PRKCE,RPS27A,RPS6KB2,AP2S1,BAD,ITPR2,UBA52,YWHAB,ADCY3,CASP9,CDC42,EPS15L1,GRB2,KRAS,MAP2K1,MAPK1,MLST8,MTOR,PRKACB,PRKAR1A,RAF1,TSC2,AKT1S1,EGFR,EPN1,NRAS,PRKAR2A,PRKCA,CBL,PHLPP1,RICTOR,THEM4,CALM1,CALM3,GAB1,GSK3A,PLCG1,SHC1,ADRBK1,CDK1,EPS15,LRIG1,PRKAR2B,STAM2,CAMK4,CLTC,FOXO1,MDM2,P…	0.696345
PID_FANCONI_PATHWAY	0.012987	0.565382	1.18501	46	FANCA,FAN1,RFC2,RFC4,RPA2,FANCG,MRE11A,ATRIP,C19orf40,FANCC,RPA1,UBE2T,WDR48,ATM,FANCD2,FANCE,FANCM,RAD17,HUS1,PALB2,RAD9A,RFC5,ATR,BRCA1,NBN,RAD1,RMI1,APITD1,H2AFX,TOP3A,USP1,FANCI,FANCL,RAD50,TOPBP1,BLM,BRCA2,C17orf70	0.214568
PID_AR_TF_PATHWAY	0.012987	0.559623	1.17881	50	GSK3B,SIRT1,CREBBP,EHMT2,GNB2L1,HSP90AA1,MAP2K6,NR3C1,RXRB,SMARCC1,CARM1,DNAJA1,EP300,SENP1,TRIM24,APPBP2,EGR1,KAT2B,REL,SMARCA2,HDAC1,KAT7,MAPK14,NCOA1,NCOA2,JUN,KAT5,NR2C2,CEBPA,FOXO1,MDM2,SMARCE1,MAPK8,NR2C1,POU2F1,RCHY1,PDE9A,PKN1,SRC,GATA2,KLK3,MAP2K4,RXRA,TMPRSS2,ZMIZ2	0.472825
PID_THROMBIN_PAR1_PATHWAY	0.012987	0.5774	1.20422	42	RHOA,DNM2,GNB1,GNA12,GNAI2,PIK3CA,PIK3R1,PLCB2,SNX1,SNX2,DNM1,F2R,GNA14,GNAQ,GNAZ,ROCK1,F2,GNA11,GNAO1,PRKCA,GNAI3,PLCB3,TRPC6,VASP,ADRBK2,ARHGDIA,GNA13,GNAI1,NOS3,PLCB1,PRKCG,GNG2,AKAP13,PKN1,ROCK2,ZYX,ARHGEF1	0.381901
KEGG_OOCYTE_MEIOSIS	0.012987	0.51609	1.12287	104	ADCY9,ANAPC1,IGF1R,YWHAQ,ANAPC5,CAMK2G,CDC25C,FBXO43,ITPR1,PKMYT1,ADCY4,ANAPC11,ANAPC2,CDC16,ESPL1,PPP1CA,PPP2R1A,PPP2R5B,PRKACA,RBX1,RPS6KA2,SLK,YWHAE,ANAPC10,BUB1,ITPR2,PPP2R5C,PPP3CA,YWHAB,ADCY3,CCNE2,CUL1,FBXO5,MAP2K1,MAPK1,PRKACB,ANAPC4,BTRC,CCNB2,PTTG1,CDC26,PPP1CC,PPP2CB,PPP2R5D,PPP2R5E,CALM1,CALM3,CDC20,CDC27,MAPK12,PPP2R5A,SKP1,CCNE1,CDK1,PPP2CA,SMC3,ANAPC7,YWHAZ,ANAPC13,CALML6,CDC23,ITP…	0.697118
REACTOME_SIGNALLING_BY_NGF	0.013986	0.49216	1.08908	201	ADCY9,FOXO3,HDAC2,HDAC3,NR4A1,OBSCN,PIK3R2,RHOA,AP2A2,APH1A,CHUK,CRK,DNM2,ITSN1,KIDINS220,PDPK1,PRDM4,RALGDS,RPS6KA5,TRAF6,TRIB3,ADCY4,AKT1,AP2B1,ARHGEF3,BCL2L11,FGD4,IRS2,MAP2K5,MAPK7,PIK3CA,PIK3R1,PPP2R1A,PRKACA,PRKCE,PSENEN,RPS27A,RPS6KA2,RPS6KB2,SQSTM1,YWHAE,AP2S1,APH1B,BAD,DNM1,ITPR2,TIAM2,UBA52,YWHAB,ADCY3,CASP9,DNAL4,FGD3,GRB2,ITGB3BP,KRAS,MAP2K1,MAPK1,MEF2C,MLST8,MTOR,PLEKHG2,PRKACB,PRKAR…	0.582842
REACTOME_TRANSPORT_OF_MATURE_TRANSCRIPT_TO_CYTOPLASM	0.013986	0.559868	1.18036	51	NUP155,POM121,CDC40,NUP43,SRSF3,U2AF2,NUP88,SRSF6,NUPL1,SRSF11,SRSF2,TPR,NCBP1,NUP205,RAE1,SEH1L,CPSF2,NUP133,SRSF5,NUP107,NUP188,NUP37,NUP62,NUP85,RANBP2,NUP153,NUP35,NUP54,NUP93,NUPL2,CPSF3,RNPS1,SLBP,SRSF1,SRSF4,SRSF7,SRSF9,U2AF1,CPSF1,NCBP2,NXF1,DHX38,NUP214,SRRM1,MAGOH	0.922312
REACTOME_REGULATION_OF_ORNITHINE_DECARBOXYLASE_ODC	0.013986	0.561137	1.17759	47	PSMA1,PSMA3,PSMB1,PSMB3,PSMC1,PSMD12,PSMA2,PSMC2,PSMC4,PSMD1,PSMD6,OAZ1,OAZ3,PSMA6,PSMB9,PSMD11,PSME4,PSMA5,PSMB2,PSMB8,PSMC3,PSMC5,PSMD13,PSMD7,PSMD8,PSMF1,ODC1,PSMD14,PSMD4,PSMC6,PSMD2,PSMD5,PSMA4,PSMB10,PSMB5,PSMB6,PSMA7,PSMB4	1.46595
REACTOME_PROCESSING_OF_CAPPED_INTRONLESS_PRE_MRNA	0.013986	0.648553	1.28767	22	LSM11,CPSF7,PABPN1,CLP1,CSTF3,SNRPB,NCBP1,NUDT21,PCF11,SNRPD3,SNRPE,SNRPF,SNRPG,CPSF2,ZNF473,LSM10,PAPOLA,CPSF3,SLBP,CPSF1,NCBP2	0.863376
REACTOME_FORMATION_OF_RNA_POL_II_ELONGATION_COMPLEX_	0.013986	0.576369	1.19339	38	CDK7,TCEB1,POLR2F,POLR2G,POLR2K,ERCC2,GTF2H3,POLR2A,SUPT5H,CCNT2,CDK9,MNAT1,SUPT4H1,GTF2H4,NCBP1,POLR2D,SUPT16H,TCEB3,CCNT1,POLR2C,SSRP1,CTDP1,GTF2F1,POLR2J,TCEA1,ERCC3,POLR2E,POLR2I,GTF2F2,POLR2B	0.82285
REACTOME_PI3K_CASCADE	0.013986	0.535754	1.14612	68	DOK1,PIK3R2,EEF2K,INSR,PDPK1,TRIB3,TSC1,FGF20,IRS2,PIK3CA,PIK3R1,PRKAG2,RPS6,EIF4B,FGF22,GRB2,MLST8,MTOR,PDE3B,PIK3R4,PPM1A,TLR9,TSC2,EIF4G1,FGFR2,RPTOR,STRADA,CAB39L,FGF1,PRKAB1,THEM4,CAB39,FGF17,FGF8,GAB1,KL,PIK3C3,PRKAG1,RPS6KB1,FRS2,KLB,STRADB,EIF4EBP1,FGF2,PRKAA1	0.172264
REACTOME_SIGNALING_BY_ERBB2	0.014985	0.515205	1.11798	96	ADCY9,FOXO3,NR4A1,CDC37,CHUK,FYN,PDPK1,TRIB3,ADCY4,AKT1,HSP90AA1,PIK3CA,PIK3R1,PRKACA,PRKCE,RPS27A,RPS6KB2,BAD,ITPR2,NRG4,RNF41,UBA52,YWHAB,ADCY3,CASP9,ERBB4,GRB2,KRAS,MAP2K1,MAPK1,MLST8,MTOR,PRKACB,PRKAR1A,RAF1,TSC2,AKT1S1,EGFR,NRAS,NRG1,PRKAR2A,PRKCA,CUL5,PHLPP1,RICTOR,THEM4,USP8,BTC,CALM1,CALM3,GAB1,GSK3A,PLCG1,SHC1,YES1,ADRBK1,CDK1,PRKAR2B,CAMK4,FOXO1,MDM2,PRKCG,PTEN,HBEGF,ITPR3,SOS1,STUB1,AD…	0.528198
REACTOME_INSULIN_RECEPTOR_SIGNALLING_CASCADE	0.014985	0.521478	1.12656	84	DOK1,PIK3R2,CRK,EEF2K,INSR,PDPK1,TRIB3,TSC1,FGF20,IRS2,PIK3CA,PIK3R1,PRKAG2,RPS6,YWHAB,EIF4B,FGF22,GRB2,KRAS,MAP2K1,MAPK1,MLST8,MTOR,PDE3B,PIK3R4,PPM1A,RAF1,TLR9,TSC2,EIF4G1,FGFR2,NRAS,RPTOR,STRADA,CAB39L,FGF1,PRKAB1,THEM4,CAB39,FGF17,FGF8,GAB1,KL,PIK3C3,PRKAG1,RPS6KB1,SHC1,CDK1,FRS2,GRB10,KLB,SHC2,STRADB,EIF4EBP1,FGF2,PRKAA1	0.307369
REACTOME_ELONGATION_ARREST_AND_RECOVERY	0.014985	0.619034	1.25243	27	TCEB1,POLR2F,POLR2G,POLR2K,POLR2A,SUPT5H,CCNT2,CDK9,SUPT4H1,POLR2D,SUPT16H,TCEB3,CCNT1,POLR2C,SSRP1,CTDP1,GTF2F1,POLR2J,TCEA1,POLR2E,POLR2I,GTF2F2,POLR2B	0.90966
BIOCARTA_FIBRINOLYSIS_PATHWAY	0.015	0.730151	1.3557	12	F2R,FGB,CPB2,F2	-0.908503
REACTOME_GLOBAL_GENOMIC_NER_GG_NER	0.015984	0.601224	1.22848	32	CDK7,ERCC1,LIG1,PCNA,POLD1,RFC2,RFC4,RPA2,ERCC2,GTF2H3,POLD2,MNAT1,POLD3,RPA1,DDB1,GTF2H4,POLE,ERCC5,RFC5,XPC,POLE2,ERCC3,ERCC4,RPA3	0.550715
KEGG_NEUROTROPHIN_SIGNALING_PATHWAY	0.015984	0.504655	1.10344	120	FOXO3,GSK3B,PIK3R2,PTPN11,RHOA,SHC4,YWHAQ,ABL1,BCL2,CAMK2G,CRK,KIDINS220,MAP3K3,PDK1,PRDM4,RPS6KA5,TP73,TRAF6,AKT1,IRAK3,IRS2,MAP2K5,MAPK7,NFKBIB,PIK3CA,PIK3R1,RPS6KA2,YWHAE,BAD,CRKL,PLCG2,YWHAB,CDC42,GRB2,KRAS,MAP2K1,MAPK1,NTF4,RAF1,RAP1A,SH2B3,TP53,IRAK4,NRAS,PIK3R3,PSEN1,MAP2K7,MAPK14,RPS6KA4,SH2B1,SORT1,BDNF,CALM1,CALM3,GAB1,MAP3K1,MAPK12,MAPK9,NTRK2,PLCG1,SH2B2,SHC1,SOS2,ARHGDIA,FRS2,IRAK2,J…	0.507415
BIOCARTA_PROTEASOME_PATHWAY	0.015984	0.617392	1.24366	26	PSMA1,RPN1,PSMA3,PSMB1,PSMB3,PSMD12,PSMA2,PSMC2,PSMC4,PSMD6,PSMA6,PSMD11,UBE3A,PSMA5,PSMB2,PSMC3,PSMD8,PSMD14,PSMC6,PSMA4,PSMB5,PSMB6,PSMA7,PSMB4,RPN2	1.60704
REACTOME_RNA_POL_II_TRANSCRIPTION_PRE_INITIATION_AND_PROMOTER_OPENING	0.016983	0.572383	1.18514	38	CDK7,TAF5,POLR2F,POLR2G,POLR2K,TAF11,TBP,ERCC2,GTF2H3,POLR2A,TAF10,TAF12,GTF2E2,MNAT1,TAF4B,GTF2A2,GTF2H4,POLR2D,TAF6,POLR2C,TAF13,GTF2F1,POLR2J,TAF9,ERCC3,POLR2E,POLR2I,GTF2F2,POLR2B,TAF4,GTF2B	0.703994
PID_ANGIOPOIETIN_RECEPTOR_PATHWAY	0.016983	0.558978	1.17306	47	PLD2,PTPN11,CRK,ELF2,FYN,AKT1,DOK2,PIK3CA,PIK3R1,NCK1,PTK2,TNIP2,GRB14,GRB2,MAPK1,RASA1,F2,ETS1,MAPK14,PAK1,STAT5B,ITGB1,RPS6KB1,SHC1,STAT5A,FGF2,FOXO1,NOS3,ELF1,MAPK8,NFKB1,CDKN1A	0.473606
KEGG_PARKINSONS_DISEASE	0.016983	0.511652	1.11353	107	ATP5A1,COX6B1,NDUFA7,PARK7,CYCS,NDUFA2,APAF1,ATP5C1,COX5A,HTRA2,NDUFAB1,NDUFC1,NDUFV3,PARK2,SDHD,SLC25A4,UBE2G2,ATP5J,CYC1,NDUFB8,NDUFS3,NDUFS7,NDUFV1,SDHC,UBE2G1,UBE2J1,UBE2J2,UQCRB,ATP5D,ATP5G1,ATP5O,CASP9,NDUFB5,NDUFB6,SDHB,SLC18A1,UQCR11,COX4I1,COX6A2,NDUFA8,NDUFB2,PPID,COX6A1,NDUFA3,NDUFA5,NDUFC2,NDUFS4,NDUFS6,UQCRC2,UQCRFS1,ATP5B,ATP5G3,COX6C,NDUFB4,NDUFS1,NDUFS5,NDUFS8,VDAC3,COX5B,NDUFA9,N…	1.26866
REACTOME_ACTIVATION_OF_THE_PRE_REPLICATIVE_COMPLEX	0.017982	0.603398	1.22417	28	MCM7,RPA2,CDT1,MCM10,ORC3,CDC45,MCM2,RPA1,MCM4,MCM5,POLE,ORC4,ORC5,CDC7,MCM6,MCM8,ORC1,POLA2,POLE2,PRIM2,ORC6,RPA3,DBF4,MCM3	0.435816
REACTOME_P53_DEPENDENT_G1_DNA_DAMAGE_RESPONSE	0.017982	0.555634	1.17397	53	PSMA1,PSMA3,PSMB1,PSMB3,PSMC1,PSMD12,PSMA2,PSMC2,PSMC4,PSMD1,PSMD6,RPS27A,PSMA6,PSMB9,PSMD11,PSME4,UBA52,ATM,CCNE2,TP53,PSMA5,PSMB2,PSMB8,PSMC3,PSMC5,PSMD13,PSMD7,PSMD8,PSMF1,PSMD14,PSMD4,PSMC6,CCNE1,PSMD2,PSMD5,MDM2,PSMA4,PSMB10,PSMB5,PSMB6,PSMA7,PSMB4	1.37937
REACTOME_RESPIRATORY_ELECTRON_TRANSPORT	0.017982	0.544138	1.15758	60	COX6B1,NDUFA13,NDUFA7,CYCS,NDUFA2,COX5A,NDUFAB1,NDUFC1,NDUFV3,SDHD,CYC1,NDUFB8,NDUFS3,NDUFS7,NDUFV1,SDHC,UQCRB,NDUFA11,NDUFB5,NDUFB6,SDHB,UQCR11,COX4I1,ETFDH,NDUFA12,NDUFA8,NDUFB2,COX6A1,NDUFA3,NDUFA5,NDUFC2,NDUFS4,NDUFS6,UQCRC2,UQCRFS1,COX6C,NDUFB4,NDUFS1,NDUFS5,NDUFS8,COX5B,NDUFA9,NDUFB1,NDUFB3,NDUFS2,SDHA,NDUFB10,COX7A2L,COX8A,ETFB,NDUFA6,UQCRC1,ETFA,NDUFA10,NDUFB9	1.52681
PID_CDC42_PATHWAY	0.017982	0.530069	1.13396	68	ARPC3,GSK3B,APC,ARPC5,MAP2K6,PIK3CA,PIK3R1,PRKCE,DIAPH3,PARD6A,ACTR2,CDC42,CFL1,MAPK1,MTOR,RAF1,BAIAP2,ARPC4,CBL,MAP2K7,MAPK14,PAK1,TNK2,EPS8,MAP3K1,MAPK9,PRKCZ,RPS6KB1,YES1,ARHGDIA,ARHGEF7,ARPC2,CDC42BPA,DLG1,EXOC7,HES5,JUN,SEPT2,ATF2,MAP2K3,PAK4,PLD1,ARPC1B,CDH1,ENAH,LIMK1,MAPK8,PAX6,TIAM1,WASL,IQGAP1,MAP3K11,SRC,ACTR3,HRAS,MAP2K4,PAK2	0.801743
BIOCARTA_HDAC_PATHWAY	0.017982	0.597665	1.21846	30	HDAC5,IGF1R,MEF2BNB-MEF2B,CABIN1,INSR,AKT1,MAP2K6,MAPK7,PIK3CA,PIK3R1,PPP3CA,MEF2C,MEF2A,MAPK14,NFATC1,CALM1,CALM3,CAMK1	0.241221
BIOCARTA_RHO_PATHWAY	0.017982	0.600363	1.2211	29	ARPC3,RHOA,ARPC5,DIAPH1,GSN,PIP5K1B,PPP1R12B,ACTR2,ARHGEF5,CFL1,ROCK1,ARHGAP1,ARHGAP5,BAIAP2,ARPC1A,ARPC4,PIP5K1A,ARHGEF11,ARPC2,TLN1,MYLK,ARPC1B,LIMK1,PFN1,VCL,SRC,ACTR3,ARHGEF1	1.36716
REACTOME_REPAIR_SYNTHESIS_FOR_GAP_FILLING_BY_DNA_POL_IN_TC_NER	0.018018	0.705114	1.33439	14	PCNA,POLD1,RFC2,RFC4,RPA2,POLD2,POLD3,RPA1,POLE,RFC5,POLE2,RPA3	0.676517
REACTOME_LAGGING_STRAND_SYNTHESIS	0.018981	0.672749	1.30586	18	LIG1,PCNA,POLD1,RFC2,RFC4,RPA2,POLD2,POLD3,RPA1,FEN1,RFC5,DNA2,POLA2,PRIM2,RPA3	0.616709
PID_ATM_PATHWAY	0.018981	0.592053	1.21287	33	UIMC1,ABL1,CDC25C,TERF2,DCLRE1C,MRE11A,TP53BP1,CHEK2,FAM175A,YWHAB,ATM,FANCD2,RAD17,XRCC4,RAD9A,BRCA1,NBN,H2AFX,RBBP8,RNF8,TOP3A,CDC25A,KAT5,RAD50,SMC3,BLM,MDC1,MDM2	0.298308
BIOCARTA_EIF2_PATHWAY	0.0190381	0.74917	1.36274	10	EIF2AK4,EIF2B5,GSK3B,EIF2AK1,EIF2S2,PPP1CA,EIF2S1,EIF5	1.10078
KEGG_VIBRIO_CHOLERAE_INFECTION	0.01998	0.554513	1.16982	52	ADCY9,ATP6V0E1,ATP6V0B,ATP6V1E2,KCNQ1,PRKACA,SEC61G,ATP6V0A2,ATP6V0D1,GNAS,PLCG2,SEC61A1,TJP1,ADCY3,ATP6V1B2,ATP6V1D,ATP6V1E1,KDELR2,PRKACB,SLC12A2,ACTB,ATP6V0E2,ATP6V1B1,PRKCA,ATP6V1A,ATP6V1G2,TCIRG1,ACTG1,ERO1L,PDIA4,PLCG1,SEC61B,ATP6V1G1,ATP6V1F,KDELR1,KDELR3,PRKCG,ARF1,ATP6V1C1,ATP6V1H,SEC61A2,ATP6V0C	1.02241
BIOCARTA_ATRBRCA_PATHWAY	0.01998	0.649442	1.28378	21	FANCG,MRE11A,CHEK2,FANCC,TREX1,ATM,FANCD2,FANCE,RAD17,TP53,HUS1,RAD51,RAD9A,ATR,BRCA1,NBN,RAD1	0.138838
REACTOME_SIGNALING_BY_FGFR_IN_DISEASE	0.020979	0.503404	1.10129	121	ADCY9,CNTRL,FOXO3,NR4A1,CHUK,FRS3,PDPK1,TRIB3,ADCY4,AKT1,CPSF6,FGF20,FGFR1OP,PIK3CA,PIK3R1,PPP2R1A,PRKACA,PRKCE,RPS27A,RPS6KB2,BAD,CUX1,ITPR2,UBA52,YWHAB,ADCY3,CASP9,FGF22,GRB2,KRAS,MAP2K1,MAPK1,MLST8,MTOR,PRKACB,PRKAR1A,RAF1,TRIM24,TSC2,ZMYM2,AKT1S1,FGFR2,NRAS,PRKAR2A,PRKCA,CBL,FGF1,IL17RD,PHLPP1,PPP2CB,RICTOR,STAT5B,THEM4,CALM1,CALM3,FGF17,FGF8,GAB1,GSK3A,KL,PLCG1,SHC1,STAT5A,ADRBK1,CDK1,FRS2,K…	0.317353
REACTOME_ANTIVIRAL_MECHANISM_BY_IFN_STIMULATED_GENES	0.022977	0.529011	1.12989	65	EIF4A2,EIF4E3,KPNA5,NUP155,PIN1,POM121,IFIT1,KPNA1,NUP43,ARIH1,NUP88,RPS27A,EIF4A1,EIF4A3,ISG15,NUPL1,PPM1B,TPR,UBA52,EIF4E2,JAK1,NEDD4,NUP205,RAE1,SEH1L,EIF4G1,IRF3,MX1,NUP133,KPNA2,NUP107,NUP188,NUP37,NUP62,NUP85,RANBP2,EIF4G2,NUP153,NUP35,NUP54,NUP93,NUPL2,PLCG1,EIF4G3,KPNA4,USP18,KPNA3,KPNB1,NUP214,STAT1,UBE2E1,UBE2L6,MX2,UBE2N,DDX58,FLNB	0.784234
KEGG_HOMOLOGOUS_RECOMBINATION	0.022977	0.611122	1.23642	27	POLD1,RPA2,MRE11A,POLD2,RAD52,RAD54B,POLD3,RPA1,RAD51B,RAD51D,TOP3B,XRCC2,RAD51,SHFM1,NBN,RAD54L,EME1,RPA3,SSBP1,TOP3A,RAD50,BLM,BRCA2,RAD51C	0.280215
BIOCARTA_CARM_ER_PATHWAY	0.022977	0.590368	1.2063	32	HDAC2,HDAC3,HDAC5,MED1,ESR1,TBP,CREBBP,HDAC4,PELP1,POLR2A,SPEN,CARM1,EP300,MEF2C,HIST2H3C,BRCA1,GTF2F1,HDAC1,HDAC11,HDAC9,SRA1,ERCC3,HDAC10	0.348654
BIOCARTA_TCYTOTOXIC_PATHWAY	0.023	0.714054	1.32582	12	ICAM1,CD247,ITGB2,CD8A,CD3D	-0.705312
REACTOME_MRNA_DECAY_BY_3_TO_5_EXORIBONUCLEASE	0.023023	0.721372	1.32626	11	EXOSC1,EXOSC2,EXOSC6,DCPS,EXOSC7,EXOSC3,EXOSC4,EXOSC5,EXOSC9,DIS3,EXOSC8	0.569288
REACTOME_DOWNSTREAM_SIGNALING_OF_ACTIVATED_FGFR	0.023976	0.509714	1.10607	96	ADCY9,FOXO3,NR4A1,CHUK,FRS3,PDPK1,TRIB3,ADCY4,AKT1,FGF20,PIK3CA,PIK3R1,PRKACA,PRKCE,RPS6KB2,BAD,ITPR2,YWHAB,ADCY3,CASP9,FGF22,GRB2,KRAS,MAP2K1,MAPK1,MLST8,MTOR,PRKACB,PRKAR1A,RAF1,TSC2,AKT1S1,FGFR2,NRAS,PRKAR2A,PRKCA,FGF1,PHLPP1,RICTOR,THEM4,CALM1,CALM3,FGF17,FGF8,GAB1,GSK3A,KL,PLCG1,SHC1,ADRBK1,CDK1,FRS2,KLB,PRKAR2B,CAMK4,FGF2,FOXO1,MDM2,PRKCG,PTEN,FGF7,ITPR3,SOS1,ADCY7,AKT3,CDKN1A,FGF5,PRKAR1B	0.218169
PID_IL8_CXCR2_PATHWAY	0.023976	0.583095	1.19583	34	PLD2,GNB1,PDPK1,AKT1,ARRB2,GNAI2,PLCB2,PPP2R1A,RAB11A,DNM1,GNA14,PRKCA,RAB5A,CBL,PLCB3,RAC2,IL8,VASP,PPP2CA,RAB7A,PLCB1,PRKCG,GNG2	0.616702
KEGG_INSULIN_SIGNALING_PATHWAY	0.023976	0.499782	1.09628	131	ACACB,GSK3B,PHKG2,PIK3R2,SHC4,CRK,INSR,PDPK1,PPP1R3B,SORBS1,TSC1,ACACA,AKT1,GCK,GYS1,IRS2,PIK3CA,PIK3R1,PPP1CA,PPP1R3C,PRKACA,PRKAG2,RPS6,RPS6KB2,SOCS1,BAD,CRKL,PHKG1,PPP1R3A,PPP1R3D,RHOQ,EIF4E2,G6PC2,GRB2,KRAS,MAP2K1,MAPK1,MTOR,PDE3B,PKLR,PRKACB,PRKAR1A,PYGL,PYGM,RAF1,SOCS4,TSC2,INPP5K,LIPE,NRAS,PIK3R3,PRKAR2A,RPTOR,SOCS2,CBL,PPP1CC,PRKAB1,CALM1,CALM3,CBLB,MAPK9,PRKAG1,PRKCZ,RPS6KB1,SH2B2,SHC1,S…	0.400198
REACTOME_POST_TRANSLATIONAL_PROTEIN_MODIFICATION	0.024975	0.490663	1.08204	169	B4GALT2,PROS1,RPN1,ARSG,ARSK,DDOST,EDEM2,MGAT2,MOGS,STT3A,SUMF1,UGGT2,ALG1,CANX,DOHH,MGAT4B,PDIA3,PGM3,PIGS,PIGU,PRKCSH,SAR1B,SEC23A,SEC24C,SEC24D,ST6GALNAC3,VKORC1,ALG11,ALG6,ARSA,CALR,DAD1,DHPS,GALNT1,GALNT11,GANAB,GPAA1,LMAN1,PIGH,PIGK,PIGL,ST3GAL3,B3GNT9,DPM1,EDEM1,MAN1B1,MGAT4A,PGAP1,PIGN,PIGQ,PIGW,PIGX,SEC24B,B3GNT8,F2,GALNT12,GNPNAT1,MAN1A2,PLAUR,SEC31A,UGGT1,ALG12,ALG9,C1GALT1,DOLK,EIF5A2…	0.513501
KEGG_ARGININE_AND_PROLINE_METABOLISM	0.024975	0.556116	1.163	44	ACY1,AMD1,CKB,P4HA1,ARG2,CPS1,ALDH7A1,DAO,GATM,P4HA2,PYCRL,SRM,ALDH2,GLUL,ADC,ALDH1B1,OAT,ODC1,SAT2,ALDH4A1,ALDH9A1,ASS1,GAMT,GLUD1,GOT2,AGMAT,CKMT2,GLS,GLS2,NOS3,PYCR1,CKM,ALDH18A1,GOT1,NAGS	0.424242
REACTOME_SYNTHESIS_OF_PIPS_AT_THE_EARLY_ENDOSOME_MEMBRANE	0.025025	0.72021	1.32413	11	PI4K2B,MTMR4,INPP4B,PI4K2A,VAC14,PIK3R4,PIKFYVE,FIG4,PIK3C2A,PIK3C3	0.218089
REACTOME_NGF_SIGNALLING_VIA_TRKA_FROM_THE_PLASMA_MEMBRANE	0.025974	0.498424	1.0933	131	ADCY9,FOXO3,NR4A1,PIK3R2,RHOA,AP2A2,CHUK,CRK,DNM2,KIDINS220,PDPK1,RALGDS,RPS6KA5,TRIB3,ADCY4,AKT1,AP2B1,IRS2,MAP2K5,MAPK7,PIK3CA,PIK3R1,PPP2R1A,PRKACA,PRKCE,RPS6KA2,RPS6KB2,AP2S1,BAD,DNM1,ITPR2,YWHAB,ADCY3,CASP9,DNAL4,GRB2,KRAS,MAP2K1,MAPK1,MEF2C,MLST8,MTOR,PRKACB,PRKAR1A,RAF1,RALA,RAP1A,TSC2,AKT1S1,MAPKAPK3,MEF2A,NRAS,PRKAR2A,PRKCA,MAPK14,PHLPP1,PPP2CB,PPP2R5D,RICTOR,THEM4,CALM1,CALM3,GSK3A,MAPK…	0.561223
REACTOME_INTERACTIONS_OF_VPR_WITH_HOST_CELLULAR_PROTEINS	0.025974	0.590539	1.20393	30	NUP155,POM121,KPNA1,NUP43,NUP88,SLC25A4,NUPL1,TPR,NUP205,RAE1,SEH1L,NUP133,NUP107,NUP188,NUP37,NUP62,NUP85,RANBP2,NUP153,NUP35,NUP54,NUP93,NUPL2	0.535939
REACTOME_MEIOTIC_SYNAPSIS	0.025974	0.523263	1.1194	68	HIST1H2BJ,POT1,SYCP2,SYNE1,TERF2,ACD,DIDO1,HIST1H2AJ,HIST1H2BK,HIST1H2BL,HIST1H2BN,HIST1H4I,HIST1H4J,HIST2H2BE,LMNB1,HIST1H2BF,HIST1H4D,HIST1H4E,FKBP6,HIST1H4H,LMNA,SUN2,TERF2IP,HIST1H4K,HIST2H2AA3,HIST2H2AA4,TERF1,ATR,BRCA1,H2AFZ,HIST1H2AD,HIST1H2AE,HIST1H2BM,HIST4H4,H2AFX,HIST1H2AB,HIST1H2BD,HIST1H2BG,HIST1H4F,HIST1H2BB,HIST1H4B,HIST3H2BB,RAD21,SMC3,STAG1,SYNE2,UBE2I,HIST1H2BH,HIST1H2BO,HIST1H4L	-0.124956
PID_FOXO_PATHWAY	0.025974	0.547701	1.15035	48	FOXO3,SGK1,YWHAQ,CHUK,SIRT1,SOD2,AKT1,BCL2L11,CREBBP,CSNK1E,YWHAE,CSNK1D,MST1,SKP2,YWHAB,CSNK1G2,EP300,RALA,RAN,KAT2B,CSNK1A1,CSNK1G1,CSNK1G3,MAPK9,FBXO32,GADD45A,RALB,FOXO1,USP7,YWHAZ,BCL6,MAPK8,ZFAND5,PLK1,RBL2,XPO1,YWHAG,CCNB1	0.850747
REACTOME_REMOVAL_OF_THE_FLAP_INTERMEDIATE_FROM_THE_C_STRAND	0.0260521	0.735719	1.33827	10	PCNA,POLD1,RPA2,POLD2,POLD3,RPA1,FEN1,DNA2,RPA3	0.710681
REACTOME_PTM_GAMMA_CARBOXYLATION_HYPUSINE_FORMATION_AND_ARYLSULFATASE_ACTIVATION	0.026973	0.636191	1.25758	21	PROS1,ARSG,ARSK,SUMF1,DOHH,VKORC1,ARSA,DHPS,F2,EIF5A2,PROC,GGCX,ARSB,ARSI,EIF5A,SUMF2,ARSJ	0.0750813
PID_P38_MKK3_6PATHWAY	0.026973	0.605492	1.21969	26	MAP3K3,TRAF6,GADD45B,MAP2K6,TAOK3,CCM2,MAP3K10,TAOK1,TRAF2,ATM,GADD45G,MAP3K7,TAB1,TXN,MAPK14,TAB2,MAP3K1,TAOK2,GADD45A,MAP3K5,MAP2K3,MAP3K4	0.375209
KEGG_CIRCADIAN_RHYTHM_MAMMAL	0.027	0.694791	1.30529	13	PER3,CSNK1E,CSNK1D,PER1,ARNTL,CLOCK,CRY1,CRY2	0.298441
REACTOME_RNA_POL_III_TRANSCRIPTION_INITIATION_FROM_TYPE_2_PROMOTER	0.027972	0.620614	1.23628	23	POLR3C,GTF3C2,POLR2F,POLR2K,POLR3GL,TBP,BRF1,POLR3A,POLR3K,POLR3E,POLR3F,POLR1C,GTF3C3,POLR3D,GTF3C4,GTF3C5	0.489177
REACTOME_PURINE_RIBONUCLEOSIDE_MONOPHOSPHATE_BIOSYNTHESIS	0.028028	0.717492	1.31913	11	IMPDH1,PPAT,PAICS,PFAS,GART,GMPS,ADSL	0.749861
REACTOME_NOTCH1_INTRACELLULAR_DOMAIN_REGULATES_TRANSCRIPTION	0.028971	0.561652	1.16749	40	HDAC2,HDAC3,HDAC5,HIF1A,RBPJ,CREBBP,HDAC4,RBX1,RPS27A,TLE2,CDK8,FBXW7,MAML1,NCOR1,SNW1,UBA52,CUL1,EP300,MAML3,KAT2B,CCNC,HDAC1,HDAC11,HDAC9,TLE1,HDAC10,SKP1,TLE4,HES5	0.553198
REACTOME_REGULATION_OF_APOPTOSIS	0.028971	0.540899	1.14444	54	PSMA1,PSMA3,PSMB1,PSMB3,PSMC1,PSMD12,DAPK3,PSMA2,PSMC2,PSMC4,PSMD1,PSMD6,RPS27A,PSMA6,PSMB9,PSMD11,PSME4,UBA52,CASP9,APPL1,ARHGAP10,PSMA5,PSMB2,PSMB8,PSMC3,PSMC5,PSMD13,PSMD7,PSMD8,PSMF1,PSMD14,PSMD4,UNC5B,PSMC6,PSMD2,PSMD5,PSMA4,PSMB10,PSMB5,PSMB6,PSMA7,PSMB4	1.37308
REACTOME_AXON_GUIDANCE	0.028971	0.482063	1.07038	229	PLXNC1,RHOA,ABL1,ANK3,AP2A2,CDK5,DNM2,DPYSL2,DPYSL3,FYN,NCAN,RPS6KA5,ABL2,ANK1,AP2B1,CACNB4,HSP90AA1,PITPNA,RGMB,RPS6KA2,AGRN,AP2S1,CSNK2B,DNM1,HFE2,NCK1,NTN1,PLXNB1,PRKCQ,PTK2,RDX,RHOB,SCN8A,SDCBP,SPTBN4,YWHAB,CACNA1S,CACNB3,CDC42,CFL1,FARP2,GRB2,ITGA1,KRAS,MAP2K1,MAPK1,NRP1,PFN2,RAF1,RHOC,ROCK1,SRGAP1,CDK5R1,CSNK2A2,EGFR,ITGB3,KIAA1598,NRAS,PIP5K1C,ROCK1P1,SEMA6A,SIAH1,SLIT1,TRIO,CLASP1,ITGA9,N…	0.392459
KEGG_PORPHYRIN_AND_CHLOROPHYLL_METABOLISM	0.02997	0.566681	1.17024	37	FECH,ALAD,COX10,HMBS,HMOX2,PPOX,ALAS1,MMAB,CPOX,EARS2,EPRS,UROD,BLVRA,UGT1A10,UGT1A8,BLVRB,UROS,COX15	0.431836
KEGG_SYSTEMIC_LUPUS_ERYTHEMATOSUS	0.02997	0.498215	1.08994	121	HIST1H2BJ,HIST1H3G,HIST2H2BF,C2,H2AFV,HIST1H2AH,HIST1H2AJ,HIST1H2AM,HIST1H2BK,HIST1H2BL,HIST1H2BN,HIST1H3H,HIST1H3J,HIST1H4I,HIST1H4J,HIST2H2AB,HIST2H2BE,TRIM21,ACTN3,FCGR2A,FCGR2B,FCGR3A,HIST1H2AI,HIST1H2BF,HIST1H4D,HIST1H4E,HLA-DMA,SNRPB,HIST1H2AG,HIST1H4H,SNRPD1,SNRPD3,H3F3B,HIST1H2AL,HIST1H3D,HIST1H4K,HIST2H2AA3,HIST2H2AA4,HIST2H3A,HIST2H3C,HIST3H2A,H2AFJ,H2AFZ,H3F3A,HIST1H2AD,HIST1H2AE,HIST1…	-0.381681
REACTOME_METABOLISM_OF_PORPHYRINS	0.03	0.690597	1.29741	13	FECH,ALAD,HMBS,HMOX2,PPOX,ALAS1,CPOX,UROD,BLVRA,BLVRB,UROS	0.646891
REACTOME_NOTCH_HLH_TRANSCRIPTION_PATHWAY	0.03003	0.71681	1.31788	11	RBPJ,CREBBP,NOTCH2,MAML1,NOTCH3,SNW1,MAML3,KAT2B	0.251783
REACTOME_PROCESSIVE_SYNTHESIS_ON_THE_LAGGING_STRAND	0.031031	0.685766	1.29778	14	LIG1,PCNA,POLD1,RPA2,POLD2,POLD3,RPA1,FEN1,DNA2,POLA2,PRIM2,RPA3	0.621889
BIOCARTA_AHSP_PATHWAY	0.0310621	0.720343	1.3103	10	FECH,ALAD,HMBS,ALAS1,CPOX,UROD,UROS,AHSP	0.357321
BIOCARTA_TEL_PATHWAY	0.031968	0.646795	1.25548	18	IGF1R,BCL2,AKT1,HSP90AA1,POLR2A,RB1,XRCC6,KRAS,TP53,EGFR,PRKCA,TERF1,TNKS,XRCC5,PPP2CA	0.85656
REACTOME_SIGNALING_BY_NOTCH	0.032967	0.510863	1.10653	91	HDAC2,HDAC3,HDAC5,ADAM10,APH1A,DLL1,HIF1A,MIB1,POGLUT1,RBPJ,RFNG,TMED2,ARRB2,CREBBP,HDAC4,MIB2,NOTCH2,PSENEN,RBX1,RPS27A,TLE2,TNRC6B,APH1B,CDK8,E2F3,FBXW7,MAML1,NCOR1,NOTCH3,SNW1,ST3GAL3,TFDP1,UBA52,ATP2A1,CUL1,EP300,MAML3,SEL1L,TP53,KAT2B,PSEN1,CCNC,HDAC1,HDAC11,HDAC9,TLE1,HDAC10,RAB6A,SKP1,TLE4,ATP2A2,HES5,JUN,NCSTN,POFUT1,TNRC6A,PSEN2,TLE3,ADAM17,DTX2,JAG2,NCOR2,E2F1,MOV10,TNRC6C,DTX4,HEY1,HEY…	0.517015
REACTOME_AMYLOIDS	0.032967	0.516629	1.11032	75	GSN,HIST1H2BJ,HIST1H3G,HIST1H2AJ,HIST1H2BK,HIST1H2BL,HIST1H2BN,HIST1H3H,HIST1H3J,HIST1H4I,HIST1H4J,HIST2H2BE,ITM2B,B2M,HIST1H2BF,HIST1H4D,HIST1H4E,HIST1H4H,H3F3B,HIST1H3D,HIST1H4K,HIST2H2AA3,HIST2H2AA4,HIST2H3A,HIST2H3C,H2AFZ,H3F3A,HIST1H2AD,HIST1H2AE,HIST1H2BM,HIST1H3B,HIST4H4,MFGE8,APP,H2AFX,HIST1H2AB,HIST1H2BD,HIST1H2BG,HIST1H3E,HIST1H4F,LYZ,HIST1H2BB,HIST1H3C,HIST1H4B,HIST3H2BB	-0.0913218
PID_E2F_PATHWAY	0.032967	0.518643	1.1125	71	WASF1,HIC1,MYBL2,SIRT1,TP73,TRRAP,APAF1,CREBBP,RB1,E2F3,E2F6,RYBP,SP1,TFDP1,TFDP2,XRCC1,ATM,CCND3,CCNE2,CDKN2C,EP300,HBP1,PRMT5,YY1,CCNA2,KAT2B,SMARCA2,BRCA1,CES3,HDAC1,ORC1,RANBP1,RRM1,CBX5,RBBP4,RBBP8,TK1,CCNE1,CDC25A,CDK1,CES4A,E2F2,TOPBP1,CEBPA,MCM3,E2F4,E2F7,CDKN1A,E2F1,RBL2,TRIM28,TYMS,CDKN2A,RBL1,RRM2,DHFR,MCL1,MYC	0.453482
REACTOME_TRANSPORT_OF_MATURE_MRNA_DERIVED_FROM_AN_INTRONLESS_TRANSCRIPT	0.033966	0.581944	1.18909	32	NUP155,POM121,NUP43,NUP88,NUPL1,TPR,NCBP1,NUP205,RAE1,SEH1L,CPSF2,NUP133,NUP107,NUP188,NUP37,NUP62,NUP85,RANBP2,NUP153,NUP35,NUP54,NUP93,NUPL2,CPSF3,CPSF1,NCBP2,NXF1	0.634782
REACTOME_FATTY_ACID_TRIACYLGLYCEROL_AND_KETONE_BODY_METABOLISM	0.033966	0.489829	1.07901	161	ACACB,HDAC3,HMGCL,MED1,MED13L,TXNRD1,ELOVL7,MED22,MED31,MED6,TRIB3,ABCA1,ACACA,CREBBP,ECHS1,ELOVL5,ESRRA,HSD17B12,MED24,MED25,MED30,PRKAG2,AGPAT1,CDK8,LPCAT1,ME1,NCOA6,NCOR1,TEAD4,TIAM2,ACADL,ACADS,ACADVL,ALAS1,ANGPTL4,ARNTL,CDK19,CLOCK,CPT1A,ECI1,EP300,G0S2,GRHL1,MED10,MED11,MED16,MED19,MED9,SLC27A1,WWTR1,ACADM,ACLY,AGPAT6,AGPAT9,CPT1B,ELOVL3,GPAM,LCLAT1,MED17,MED26,MED29,MUT,NFYB,RORA,SREBF2,AG…	0.414472
PID_ATR_PATHWAY	0.033966	0.560568	1.16239	39	CDC25C,MCM7,RFC2,RFC4,RPA2,PPP2R1A,TIPIN,ATRIP,MCM2,RPA1,SMARCAL1,YWHAB,CLSPN,FANCD2,RAD17,CCNA2,HUS1,RAD51,RAD9A,RFC5,TIMELESS,ATR,NBN,RAD1,PPP2R2B,CDC25A,PPP2CA,TOPBP1,MDM2,YWHAZ,BRCA2	0.493944
REACTOME_GLYCEROPHOSPHOLIPID_BIOSYNTHESIS	0.034965	0.51362	1.107	80	PITPNB,PLD2,SLC44A4,CDS2,GPCPD1,PNPLA8,SLC44A2,CHKB,PLA2G12A,AGPAT1,LPCAT1,PCYT1A,PLD3,PNPLA3,PTDSS2,LPCAT2,MBOAT7,AGPAT6,AGPAT9,CHKA,GPAM,LCLAT1,PCYT2,PEMT,PLA2G6,AGPAT3,PLD6,DGAT2,LPIN2,SLC44A1,GPD1,GPD1L,PNPLA2,AGPAT4,CEPT1,LPGAT1,LPIN1,MBOAT2,PLA2G1B,PLA2G4A,PLA2G4C,PLD1,PTDSS1,ACHE,CDIPT,EPT1,GNPAT,CHPT1,LPCAT3,MGLL,PGS1,SLC44A5,AGPAT5,HADHA,HADHB,PLA2G16,PLA2G3,PLBD1,PLD4,CRLS1,DGAT1,ETNK1,…	0.454068
REACTOME_GLYCEROPHOSPHOLIPID_BIOSYNTHESIS	0.034965	0.51362	1.107	80	PITPNB,PLD2,SLC44A4,CDS2,GPCPD1,PNPLA8,SLC44A2,CHKB,PLA2G12A,AGPAT1,LPCAT1,PCYT1A,PLD3,PNPLA3,PTDSS2,LPCAT2,MBOAT7,AGPAT6,AGPAT9,CHKA,GPAM,LCLAT1,PCYT2,PEMT,PLA2G6,AGPAT3,PLD6,DGAT2,LPIN2,SLC44A1,GPD1,GPD1L,PNPLA2,AGPAT4,CEPT1,LPGAT1,LPIN1,MBOAT2,PLA2G1B,PLA2G4A,PLA2G4C,PLD1,PTDSS1,ACHE,CDIPT,EPT1,GNPAT,CHPT1,LPCAT3,MGLL,PGS1,SLC44A5,AGPAT5,HADHA,HADHB,PLA2G16,PLA2G3,PLBD1,PLD4,CRLS1,DGAT1,ETNK1,…	0.454068
PID_RHOA_PATHWAY	0.035964	0.55201	1.15318	43	PLD2,RHOA,DIAPH1,CIT,MAP2K6,PIP5K1B,PKN2,MKL1,PARD6A,RDX,CDC42,CFL1,ROCK1,CYR61,PIP5K1C,PIP5K1A,ITGB1,MAPK12,PRKCZ,SCAI,JUN,TLN1,ATF2,MAP2K3,PLD1,PPP1R12A,PTEN,LIMK1,MAPK8,VCL,EZR,FOS,PKN1,ROCK2	0.76969
BIOCARTA_ACH_PATHWAY	0.035964	0.659917	1.26625	16	CHRNB1,FOXO3,AKT1,PIK3CA,PIK3R1,BAD,PTK2,PTK2B	0.468787
BIOCARTA_EIF_PATHWAY	0.036036	0.676024	1.27934	14	EIF3A,EIF4A2,EEF2K,EEF2,EIF2S2,EIF4A1,EIF2S1,EIF4G1,EIF5,EIF1,EIF4G2,EIF4G3	1.48534
REACTOME_PACKAGING_OF_TELOMERE_ENDS	0.036963	0.542474	1.13843	47	HIST1H2BJ,POT1,TERF2,ACD,HIST1H2AJ,HIST1H2BK,HIST1H2BL,HIST1H2BN,HIST1H4I,HIST1H4J,HIST2H2BE,HIST1H2BF,HIST1H4D,HIST1H4E,HIST1H4H,TERF2IP,HIST1H4K,HIST2H2AA3,HIST2H2AA4,TERF1,H2AFZ,HIST1H2AD,HIST1H2AE,HIST1H2BM,HIST4H4,H2AFX,HIST1H2AB,HIST1H2BD,HIST1H2BG,HIST1H4F,HIST1H2BB,HIST1H4B,HIST3H2BB	-0.303029
PID_IL2_PI3K_PATHWAY	0.037962	0.570822	1.16937	33	EIF3A,FOXO3,PTPN11,BCL2,AKT1,HSP90AA1,JAK3,PIK3CA,PIK3R1,RPS6,BCL2L1,GRB2,JAK1,MTOR,MYB,SGMS1,SMPD1,IL2RA,UGCG,PRKCZ,RPS6KB1,SHC1,GAB2,NFKB1,SOS1,E2F1,LCK	0.580801
PID_BMP_PATHWAY	0.037962	0.556601	1.15416	39	GSK3B,BMP2,BMPR2,PPP1CA,RGMB,BMPR1B,HFE2,MAP3K7,MAPK1,PPM1A,SMAD1,SMAD5,GREM1,PPP1R15A,TAB1,CHRD,SKI,SMURF1,TAB2,CTDSP1,FST,SMAD4,SMAD9,BMPR1A	0.128851
REACTOME_SIGNALING_BY_FGFR	0.038961	0.501156	1.09069	107	ADCY9,FOXO3,NR4A1,CHUK,FRS3,PDPK1,TRIB3,ADCY4,AKT1,FGF20,PIK3CA,PIK3R1,PPP2R1A,PRKACA,PRKCE,RPS27A,RPS6KB2,BAD,ITPR2,UBA52,YWHAB,ADCY3,CASP9,FGF22,GRB2,KRAS,MAP2K1,MAPK1,MLST8,MTOR,PRKACB,PRKAR1A,RAF1,TSC2,AKT1S1,FGFR2,NRAS,PRKAR2A,PRKCA,CBL,FGF1,IL17RD,PHLPP1,PPP2CB,RICTOR,THEM4,CALM1,CALM3,FGF17,FGF8,GAB1,GSK3A,KL,PLCG1,SHC1,ADRBK1,CDK1,FRS2,KLB,PPP2CA,PRKAR2B,CAMK4,FGF2,FOXO1,MDM2,PRKCG,PTEN,F…	0.367804
KEGG_LONG_TERM_DEPRESSION	0.038961	0.51686	1.1057	68	IGF1R,PRKG1,ITPR1,GNA12,GNAI2,PLA2G12A,PLCB2,PPP2R1A,CRHR1,GNAS,ITPR2,GNAQ,GNAZ,KRAS,MAP2K1,MAPK1,RAF1,GNA11,GNAO1,NRAS,PLA2G6,PRKCA,GNAI3,JMJD7-PLA2G4B,PLA2G4B,PLCB3,PPP2CB,GRID2,PRKG2,GNA13,PPP2CA,GNAI1,PLA2G1B,PLA2G4A,PLCB1,PRKCG,CRH,GUCY1B3,ITPR3	0.121756
PID_CXCR4_PATHWAY	0.03996	0.503407	1.09431	101	PIK3R2,PTPN11,RHOA,CRK,FYN,GNB1,PDPK1,AKT1,ARRB2,CD247,GNAI2,GNB2L1,HGS,PAG1,PIK3CA,PIK3R1,PLCB2,BAD,DNM1,PTK2,PTPN6,RHOB,CDC42,CFL1,GNAZ,ITGA1,MLST8,MTOR,RHOC,SSH1,STAT2,CD3D,GNAO1,PIK3R3,PTK2B,UBQLN1,VPS4A,VPS4B,GNAI3,HLA-DRB1,ITGA9,PAK1,PLCB3,RICTOR,STAT5B,ITGB1,PRKCZ,STAT5A,YES1,ADRBK1,GNA13,RALB,FOXO1,GNAI1,PIK3CD,PLCB1,PTEN,CXCL12,GNG2,ITGAV,LIMK1,RAP1B,STAT1,BLK,ITGA10,LCK	0.554877
PID_VEGFR1_PATHWAY	0.040959	0.590786	1.19007	26	PTPN11,HIF1A,PDPK1,AKT1,HSP90AA1,PIK3CA,PIK3R1,PRKACA,NCK1,MAPK1,NRP1,RASA1,PRKCA,CBL,PLCG1,CD2AP,NRP2,SHC2,VEGFB,NOS3	0.563952
PID_PI3KCI_AKT_PATHWAY	0.041958	0.568677	1.16626	34	FOXO3,GSK3B,YWHAQ,CHUK,KPNA1,PDPK1,TBC1D4,AKT1,HSP90AA1,PRKACA,YWHAE,BAD,YWHAB,BCL2L1,CASP9,MLST8,MTOR,PRKDC,RAF1	0.986655
KEGG_BASAL_TRANSCRIPTION_FACTORS	0.041958	0.577147	1.17663	30	TAF5,TAF11,TAF6L,TBP,GTF2H3,TAF10,TAF12,TBPL1,GTF2E2,TAF4B,GTF2A2,GTF2H4,GTF2I,TAF6,TAF13,TAF2,GTF2F1,TAF7,TAF9,TAF5L,GTF2F2,TAF4,GTF2B	0.536432
REACTOME_PPARA_ACTIVATES_GENE_EXPRESSION	0.042957	0.501568	1.08942	99	HDAC3,MED1,MED13L,TXNRD1,MED22,MED31,MED6,TRIB3,ABCA1,CREBBP,ESRRA,MED24,MED25,MED30,CDK8,ME1,NCOA6,NCOR1,TEAD4,TIAM2,ALAS1,ANGPTL4,ARNTL,CDK19,CLOCK,CPT1A,EP300,G0S2,GRHL1,MED10,MED11,MED16,MED19,MED9,SLC27A1,WWTR1,ACADM,MED17,MED26,MED29,NFYB,RORA,SREBF2,CCNC,MED4,PEX11A,PLIN2,PPARGC1B,MED23,NCOA1,NCOA2,NRF1,TEAD1,ACOX1,MED15,MED21,MED27,HMGCR,HMGCS1,MED20,MED7,CPT2,GLIPR1,MED8,NCOA3,ACSL1,FADS…	0.36159
REACTOME_SIGNALING_BY_CONSTITUTIVELY_ACTIVE_EGFR	0.043956	0.646556	1.24767	17	CDC37,HSP90AA1,PIK3CA,PIK3R1,RPS27A,UBA52,GRB2,KRAS,EGFR,NRAS,CBL,GAB1,PLCG1,SHC1	1.03893
REACTOME_SIGNALING_BY_BMP	0.043956	0.625572	1.2282	20	BMP2,BMPR2,FSTL1,BMPR1B,SMAD1,SMAD5,UBE2D3,GREM2,ACVR2A,SKI,SMURF1,UBE2D1,ACVR2B,SMAD4,BMPR1A	0.0675621
REACTOME_MRNA_3_END_PROCESSING	0.043956	0.574088	1.1708	31	CDC40,SRSF3,U2AF2,CPSF7,PABPN1,SRSF6,CLP1,CSTF3,SRSF11,SRSF2,NCBP1,NUDT21,PCF11,CPSF2,SRSF5,PAPOLA,CPSF3,RNPS1,SRSF1,SRSF4,SRSF7,SRSF9,U2AF1,CPSF1,NCBP2,DHX38,SRRM1,MAGOH,CSTF1	1.10646
KEGG_PROTEIN_EXPORT	0.043956	0.606204	1.20758	23	SRP14,HSPA5,SEC11C,SRP19,SEC61G,SRPR,SEC11A,SEC61A1,SEC62,OXA1L,IMMP2L,SEC63,SPCS3,SEC61B,SRPRB,SRP68,SRP9,IMMP1L,SPCS2,SRP72,SEC61A2,SPCS1,SRP54	1.20357
BIOCARTA_CHREBP2_PATHWAY	0.043956	0.550495	1.14494	41	YWHAQ,ACACA,GCK,PPP2R1A,PPP2R5B,PRKACA,PRKAG2,YWHAE,PPP2R2C,PPP2R5C,YWHAB,PKLR,PRKACB,PRKAR1A,PRKAR2A,PPP2CB,PPP2R3A,PPP2R5D,PPP2R5E,PRKAB1,PPP2R2B,PPP2R5A,PRKAG1,MLX,PPP2CA,PPP2R2A,PRKAR2B,PRKAA1,YWHAZ,FASN,PRKAR1B,YWHAG,MLXIPL,PPP2R4,PRKAB2	0.683276
KEGG_PHOSPHATIDYLINOSITOL_SIGNALING_SYSTEM	0.044955	0.513854	1.10435	75	DGKQ,ITPKB,PIK3R2,PLCD3,CDS2,ITPR1,PIP4K2A,PIK3CA,PIK3R1,PIP5K1B,PLCB2,INPP4B,ITPR2,PLCD1,PLCG2,PIK3C2B,SYNJ1,DGKB,DGKH,INPP5B,INPP5K,PIK3R3,PIKFYVE,PIP5K1C,PRKCA,INPP5A,INPP5J,PI4KA,PIK3C2A,PIP5K1A,PLCB3,PLCE1,SYNJ2,CALM1,CALM3,DGKE,INPP5E,IPPK,PIK3C3,PLCG1,DGKD,DGKA,ITPK1,PIK3C2G,PIK3CD,PLCB1,PRKCG,PTEN,CALML6,ITPKA,ITPR3,PIP4K2C,CDIPT,CALM2,PI4KB,IMPA1,IMPA2,INPP1,INPPL1,PIP4K2B	0.279317
REACTOME_POST_TRANSLATIONAL_MODIFICATION_SYNTHESIS_OF_GPI_ANCHORED_PROTEINS	0.045954	0.591267	1.18685	25	PIGS,PIGU,GPAA1,PIGH,PIGK,PIGL,DPM1,PGAP1,PIGN,PIGQ,PIGW,PIGX,PLAUR,PIGG,PIGM,PIGB,PIGO,DPM2,PIGC,PIGF,PIGP,PIGT	0.524158
REACTOME_FORMATION_OF_TRANSCRIPTION_COUPLED_NER_TC_NER_REPAIR_COMPLEX	0.045954	0.581751	1.18025	28	CDK7,ERCC1,POLR2F,POLR2G,POLR2K,ERCC2,GTF2H3,POLR2A,MNAT1,GTF2H4,POLR2D,ERCC5,ERCC6,ERCC8,POLR2C,POLR2J,TCEA1,ERCC3,ERCC4,POLR2E,POLR2I,POLR2B,XAB2,GTF2H1,POLR2H,POLR2L	0.663208
REACTOME_DESTABILIZATION_OF_MRNA_BY_BRF1	0.045954	0.643142	1.24108	17	EXOSC1,EXOSC2,EXOSC6,AKT1,DCP1A,EXOSC7,YWHAB,DCP2,EXOSC3,EXOSC4,EXOSC5,EXOSC9,DIS3	0.668376
PID_ER_NONGENOMIC_PATHWAY	0.045954	0.550349	1.14399	40	IGF1R,RHOA,ESR1,GNB1,AKT1,GNAI2,PELP1,PIK3CA,PIK3R1,PLCB2,ESR2,GNA14,GNAQ,GNAZ,GRB2,KRAS,GNA11,GNAO1,NRAS,GNAI3,GNAL,PLCB3,SHC1,GNA13,GNAI1,NOS3,PLCB1,GNG2,HBEGF,SOS1,ROCK2,SRC,HRAS	0.330371
PID_IL2_STAT5_PATHWAY	0.045954	0.588862	1.18619	26	PTPN11,BCL2,JAK3,PIK3CA,PIK3R1,SP1,BCL2L1,CCND3,GRB2,JAK1,CCNA2,IL2RA,CDK6,STAT5B,SHC1,STAT5A,GAB2,ELF1,SOS1,LCK	0.398937
KEGG_ENDOCYTOSIS	0.045954	0.484724	1.07	176	AGAP2,HSPA8,IGF1R,PLD2,PSD,AGAP1,AP2A2,DNM2,GIT2,HLA-B,TRAF6,ACAP3,AP2B1,ARRB2,ASAP1,CHMP3,GRK4,HGS,HSPA1L,HSPA6,IQSEC1,NEDD4L,PIP5K1B,RAB11A,AP2S1,ARFGAP1,CHMP2B,DNM1,F2R,HLA-F,PARD6A,RAB11FIP5,RABEP1,RNF41,RUFY1,SH3GL1,ZFYVE20,ADRB2,CDC42,CHMP4A,CHMP6,CLTCL1,DNAJC6,EHD4,ERBB4,NEDD4,PARD3,PDGFRA,SNF8,VPS25,CHMP2A,CHMP5,EGFR,EPN1,FGFR2,HLA-C,HSPA1A,IL2RA,PIKFYVE,PIP5K1C,PSD3,RAB5A,VPS4A,VPS4B,VTA…	0.508642
BIOCARTA_CTL_PATHWAY	0.046	0.68378	1.26961	12	ICAM1,CD247,ITGB2,B2M,CD3D,HLA-A,FAS	0.572436
REACTOME_FANCONI_ANEMIA_PATHWAY	0.046953	0.624895	1.22687	20	FANCA,FANCG,RPS27A,C19orf40,FANCC,UBA52,UBE2T,ZBTB32,ATM,FANCD2,FANCE,FANCM,PALB2,ATR,BRCA1,USP1,FANCL,BRCA2,C17orf70	0.27189
REACTOME_BASE_EXCISION_REPAIR	0.047952	0.627062	1.22398	19	OGG1,LIG1,PCNA,POLD1,POLD2,SMUG1,POLD3,XRCC1,APEX1,FEN1,NTHL1,POLB,LIG3	0.744451
REACTOME_NUCLEAR_SIGNALING_BY_ERBB4	0.047952	0.555094	1.14386	36	APH1A,ESR1,PSENEN,RBX1,WWOX,APH1B,NCOR1,NRG4,CUL1,ERBB4,BTRC,NRG1,PSEN1,SH2B1,STAT5B,TAB2,BTC,SKP1,STAT5A,NCSTN,PSEN2,ADAM17,CXCL12,HBEGF	0.280556
PID_DNA_PK_PATHWAY	0.047952	0.645104	1.23782	16	APTX,LIG4,DCLRE1C,POLL,CSNK2B,PNKP,XRCC6,PRKDC,XRCC4,CSNK2A2,NHEJ1,APLF	0.584319
REACTOME_POL_SWITCHING	0.048	0.680022	1.26263	12	PCNA,POLD1,RFC2,RFC4,POLD2,POLD3,RFC5,POLA2,PRIM2	0.668222
REACTOME_RESOLUTION_OF_AP_SITES_VIA_THE_MULTIPLE_NUCLEOTIDE_PATCH_REPLACEMENT_PATHWAY	0.048951	0.639253	1.23358	17	OGG1,LIG1,PCNA,POLD1,POLD2,SMUG1,POLD3,APEX1,FEN1,NTHL1,POLB	0.79611
REACTOME_MRNA_CAPPING	0.048951	0.579254	1.17518	28	CDK7,POLR2F,POLR2G,POLR2K,ERCC2,GTF2H3,POLR2A,RNGTT,SUPT5H,MNAT1,RNMT,GTF2H4,NCBP1,POLR2D,POLR2C,GTF2F1,POLR2J,ERCC3,POLR2E,POLR2I,GTF2F2,POLR2B,NCBP2,GTF2H1,POLR2H,POLR2L	0.840711
REACTOME_PLATELET_SENSITIZATION_BY_LDL	0.048951	0.649231	1.2403	15	PPP2R1A,PPP2R5B,PPP2R5C,PTPN6,LRP8,MAPK14,PPP2CB,PPP2R5D,PPP2R5E,PPP2R5A,PPP2CA,PLA2G4A	0.749756
REACTOME_GLUCURONIDATION	0.048951	0.637791	1.23076	17	UGT1A8,SLC35D1,UGDH,UGP2	0.386221
BIOCARTA_RAS_PATHWAY	0.048951	0.619422	1.22444	21	RHOA,CHUK,RALGDS,AKT1,PIK3CA,PIK3R1,BAD,BCL2L1,CASP9,CDC42,MAP2K1,RAF1,RALA	0.974383
REACTOME_FORMATION_OF_THE_HIV1_EARLY_ELONGATION_COMPLEX	0.04995	0.578967	1.1746	28	CDK7,POLR2F,POLR2G,POLR2K,ERCC2,GTF2H3,POLR2A,SUPT5H,MNAT1,SUPT4H1,GTF2H4,NCBP1,POLR2D,POLR2C,CTDP1,GTF2F1,POLR2J,ERCC3,POLR2E,POLR2I,GTF2F2,POLR2B,NCBP2,GTF2H1,POLR2H,POLR2L	0.880239

## Sheet: E5
Supplementary Data File 1: GSEA enriched pathways for each chromatin state (E5)
pathway	pval	ES	NES	size	leadingEdge	exprmean_centered
REACTOME_G2_M_CHECKPOINTS	0.000999001	0.995864	1.12422	41	RFC4,ATM	0.266352
REACTOME_ACTIVATION_OF_ATR_IN_RESPONSE_TO_REPLICATION_STRESS	0.001002	0.995864	1.12024	35	RFC4,ATR	0.416925
PID_PDGFRA_PATHWAY	0.00104932	0.99945	1.11542	20	PDGFRA,CAV1	-0.118591
BIOCARTA_CDC42RAC_PATHWAY	0.00110132	0.99945	1.11252	16	PDGFRA,ACTR2	0.461659
REACTOME_MITOCHONDRIAL_FATTY_ACID_BETA_OXIDATION	0.00112613	0.999713	1.11747	14	ACADL,ACADM	-0.272436
REACTOME_INNATE_IMMUNE_SYSTEM	0.001998	0.891907	1.0284	243	PLCG2,RPS6KA2,NLRX1,MEF2C,TLR2,ART1,CR1,CD14,CD4,DEFB134,MAPK11,MAPK12,NLRP3,PROS1,TAB2,UNC93B2,BCL2,DEFB124,IFNA2,IFNA8,IRAK3,ISG15	-0.573244
KEGG_GLUTATHIONE_METABOLISM	0.001998	0.977929	1.1063	47	MGST1,ANPEP	1.08057
REACTOME_CYTOSOLIC_TRNA_AMINOACYLATION	0.00203252	0.996104	1.11197	24	MARS,AARS	1.3227
REACTOME_MEMBRANE_TRAFFICKING	0.003996	0.910323	1.04365	117	CLTCL1,TJP1,GJA3,GJB2,GBF1,SRC,ARFGAP1,BLOC1S1,SH3GL2,AP1B1,AP1M2,ARRB1,COPE,DNAJC6,GJC1	0.368706
BIOCARTA_IGF1MTOR_PATHWAY	0.00421941	0.99632	1.11336	19	EIF2B5,IGF1R,AKT1	0.818316
REACTOME_GAP_JUNCTION_DEGRADATION	0.004884	0.99773	1.13398	10	CLTCL1,AP2M1	0.588738
KEGG_SYSTEMIC_LUPUS_ERYTHEMATOSUS	0.004995	0.908183	1.0417	121	GRIN2B,H2AFY2,ACTN3,FCGR2B,FCGR3A,CD40,GRIN2A,HIST3H2A,HIST3H2BB,HLA-DQB1,HLA-DRB1	-0.586174
PID_MAPK_TRK_PATHWAY	0.00502513	0.977985	1.0982	32	MEF2C,BRAF	-0.662999
REACTOME_GLUCONEOGENESIS	0.00605449	0.982623	1.10046	29	SLC25A12,ALDOA	1.32952
REACTOME_SIGNALING_BY_CONSTITUTIVELY_ACTIVE_EGFR	0.00653595	0.99491	1.10731	17	CDC37,CBL	0.986195
PID_IFNG_PATHWAY	0.00699301	0.971144	1.09549	39	CAMK2B,AKT1	0.188341
REACTOME_TRAF6_MEDIATED_INDUCTION_OF_NFKB_AND_MAP_KINASES_UPON_TLR7_8_OR_9_ACTIVATION	0.00799201	0.932823	1.06236	67	RPS6KA2,MEF2C,MAPK11,TAB2	-0.22323
REACTOME_DNA_REPLICATION	0.00799201	0.891293	1.02573	177	PSMD8,RFC4,GINS2,B9D2,BUB3,PSMA1,PSMD3,CDT1,POLD2,PPP2R5C,PSMB2,PSMD2,PSMD6,RAD21	1.11117
KEGG_ENDOCYTOSIS	0.00799201	0.891919	1.02642	176	PDGFRA,CLTCL1,IGF1R,KIT,ERBB4,PSD,AGAP2,PSD2,RAB11FIP3,RAB31,HLA-B,IQSEC3,SRC,ARFGAP1,ASAP1,F2R,KDR,PARD6A,SH3GL2,ADRB2,ADRBK2,ARRB1,ASAP3,CXCR4,DNAJC6,DNM3,FGFR2,FLT1,HSPA6,PARD6G,PRKCZ,RAB11FIP4,RAB11FIP5	-0.329526
REACTOME_TRIF_MEDIATED_TLR3_SIGNALING	0.00899101	0.932826	1.06209	65	RPS6KA2,MEF2C,MAPK11,TAB2	-0.22323
KEGG_MAPK_SIGNALING_PATHWAY	0.00899101	0.882072	1.01719	254	PDGFRA,NFATC2,RPS6KA2,CACNA1G,RASGRP2,FGF9,MAPT,BDNF,CACNA1C,FGF12,MRAS,CACNA2D2,FGF11,MEF2C,NTF4,CACNA1E,CACNA1H,CACNA2D4,FGF3,PDGFA,PRKCG,CACNA1A,CACNA2D1,CACNG4,CD14,CHP2,FGFR1,MAPK11,MAPK12,MAPK8IP1,MAPK8IP2,MECOM,NTRK2,PDGFRB,RASGRP1,STK3,TAB2,TGFB1,ARRB1,CACNA1I,CACNA1S,CACNG7,DUSP2,DUSP8,FGF10,FGF14,FGF17,FGF20,FGF22,FGF5,FGF8,FGFR2,FLNC,GADD45B,HSPA6,HSPB1,IL1R1,MAP3K12,NFATC4,PDGFB,PLA2G…	-0.604038
REACTOME_FATTY_ACID_TRIACYLGLYCEROL_AND_KETONE_BODY_METABOLISM	0.00999001	0.893181	1.02716	161	ACADL,CYP1A1,ESRRA,RORA,ACSL6,MED31,ANGPTL4,ARNTL,CPT1A,SMARCD3,ACSL1,ELOVL3,ELOVL5,FADS1,HSD17B12,PPARGC1A,PRKAA2,SIN3B,ABCB4,APOA5,DGAT1,ELOVL4,G0S2,GRHL1,HMGCL,LPCAT1,MED24,NCOA6,OXCT1,PPARA,PPARGC1B,PRKAG2	-0.0421319
REACTOME_GLUCURONIDATION	0.0119048	-0.906266	-3.9799	17	UGDH,UGP2,UGT1A1,UGT1A3,UGT1A4,UGT1A5,UGT1A6,UGT1A7,UGT1A8,UGT1A9,UGT2A1,UGT2B10,UGT2B17,UGT2B28,UGT2B4,UGT2B7	-0.701222
REACTOME_NFKB_AND_MAP_KINASES_ACTIVATION_MEDIATED_BY_TLR4_SIGNALING_REPERTOIRE	0.011988	0.932853	1.06152	63	RPS6KA2,MEF2C,CD14,MAPK11,TAB2	-0.303788
REACTOME_GLUCOSE_METABOLISM	0.011988	0.940802	1.06905	58	SLC25A12,PFKL,PYGM,AGL	0.128289
KEGG_PURINE_METABOLISM	0.011988	0.894024	1.02737	150	PDE4A,NPR1,POLR3GL,ADCY2,PDE1B,PDE4C,ADA,AK2,PDE1C,PDE2A,PDE8B,POLR2F,AK5,ALLC,GUCY1A3,PDE3A,PDE3B,ADCY5,ADCY9,AK4,AMPD3,ENTPD8,IMPDH1,NT5C1A,NT5M,PDE4D,PDE6D,PDE9A,POLD2,POLR2H,POLR2J2	-0.343393
REACTOME_SLBP_DEPENDENT_PROCESSING_OF_REPLICATION_DEPENDENT_HISTONE_PRE_MRNAS	0.0125	-0.525483	-1.97705	11	SLBP,SNRPB,SNRPD3,SNRPE,SNRPF,SNRPG,ZNF473	1.35567
REACTOME_NEURONAL_SYSTEM	0.012987	0.880483	1.01538	259	SYT2,RPS6KA2,KCNK13,KCNK4,PANX2,GNAL,KCNH3,ADCY2,GRIK4,KCNG1,KCNJ5,KCNMB4,SLC1A2,GABBR2,GNB4,GNG13,HCN4,KCNB1,KCNH5,KCNN3,CAMK2B,GLS2,GNG7,GNG8,GNGT2,GRIN2B,KCNB2,KCNK16,KCNK17,KCNK2,KCNK3,KCNN2,KCNQ2,KCNQ3,PRKCG,RIMS1,SLC32A1,ABCC8,CACNA1A,CACNG4,CAMK4,CHRNA3,GABBR1,GABRA2,GABRA6,GABRB2,GNB3,GNG2,GNG4,GRIN1,GRIN2C,KCNH1,KCNJ10,KCNJ9,KCNQ1,KCNQ5,KCNS2,KCNS3,NCALD,NEFL,PLCB1,PLCB2,STX16,SYN2,ABAT,…	-0.8628
PID_ECADHERIN_STABILIZATION_PATHWAY	0.012987	0.956104	1.07933	41	ZYX,IGF1R,AQP5	0.770457
KEGG_FATTY_ACID_METABOLISM	0.012987	0.957156	1.08052	41	ACADL,ACSL6,CPT1A,ACSL1	-0.202746
KEGG_OLFACTORY_TRANSDUCTION	0.012987	0.896115	1.02911	138	GNAL,CAMK2B,PDE1C,PRKG2,OR1F1,OR6S1,PRKG1,ADRBK2,CNGB1,OR6B3	-1.0116
REACTOME_GRB2_EVENTS_IN_ERBB2_SIGNALING	0.0133333	0.987621	1.10232	22	NRG4,ERBB4,NRG2,BTC	-0.771239
REACTOME_DOWNREGULATION_OF_SMAD2_3_SMAD4_TRANSCRIPTIONAL_ACTIVITY	0.0138889	-0.593163	-2.60628	18	RPS27A,SKI,SKIL,SMAD2,SMAD3,SMAD4,SMURF2,TGIF1,TGIF2,TRIM33,UBA52,UBE2D1,UBE2D3	0.759028
REACTOME_MITOTIC_M_M_G1_PHASES	0.013986	0.891273	1.02469	157	PSMD8,B9D2,BUB3,PSMA1,PSMD3,CDT1,PPP2R5C,PSMB2,PSMD2,PSMD6,RAD21	1.17373
REACTOME_TOLL_RECEPTOR_CASCADES	0.013986	0.906063	1.03741	105	PLCG2,RPS6KA2,MEF2C,TLR2,CD14,MAPK11,TAB2,UNC93B2,IRAK3	-0.402431
REACTOME_AKT_PHOSPHORYLATES_TARGETS_IN_THE_CYTOSOL	0.016298	0.993095	1.11633	12	BAD,AKT1	1.1928
REACTOME_SHC1_EVENTS_IN_ERBB4_SIGNALING	0.0167891	0.987622	1.10222	20	NRG4,ERBB4,NRG2,BTC	-0.771239
REACTOME_NEUROTRANSMITTER_RECEPTOR_BINDING_AND_DOWNSTREAM_TRANSMISSION_IN_THE_POSTSYNAPTIC_CELL	0.017982	0.897176	1.02929	124	RPS6KA2,GNAL,ADCY2,GRIK4,KCNJ5,GABBR2,GNB4,GNG13,CAMK2B,GNG7,GNG8,GNGT2,GRIN2B,PRKCG,CACNG4,CAMK4,CHRNA3,GABBR1,GABRA2,GABRA6,GABRB2,GNB3,GNG2,GNG4,GRIN1,GRIN2C,KCNJ10,KCNJ9,NCALD,NEFL,PLCB1,PLCB2,ADCY5,ADCY9,CHRNA2,CHRNB2,GNAI1,GRIA4,GRIK2,GRIN2A,GRIN2D,GRIP2,KCNJ12,KCNJ15,KCNJ2	-0.898857
BIOCARTA_RAB_PATHWAY	0.01875	-0.501025	-1.88503	11	RAB11A,RAB1A,RAB27A,RAB2A,RAB3A,RAB4A,RAB5A,RAB6A,RAB7A,RAB8A	1.0118
BIOCARTA_IL6_PATHWAY	0.0196281	0.984276	1.10064	21	IL6R,CEBPB	0.156032
REACTOME_POTASSIUM_CHANNELS	0.020979	0.90599	1.03612	95	KCNK13,KCNK4,KCNH3,KCNG1,KCNJ5,KCNMB4,GABBR2,HCN4,KCNB1,KCNH5,KCNN3,GNG7,GNG8,GNGT2,KCNB2,KCNK16,KCNK17,KCNK2,KCNK3,KCNN2,KCNQ2,KCNQ3,ABCC8,GABBR1,GNB3,GNG2,GNG4,KCNH1,KCNJ10,KCNJ9,KCNQ1,KCNQ5,KCNS2,KCNS3,KCNA2,KCNAB1,KCNC1,KCNC3,KCND3,KCNH2,KCNH4,KCNH6,KCNH7,KCNH8,KCNJ12,KCNJ15,KCNJ2,KCNJ8,KCNK6,KCNQ4	-0.948733
REACTOME_INHIBITION_OF_REPLICATION_INITIATION_OF_DAMAGED_DNA_BY_RB1_E2F1	0.0218579	-0.475173	-1.71843	10	POLA2,PPP2CA,PPP2CB,PPP2R1A,PPP2R1B,PRIM1,PRIM2,RB1,TFDP1	0.798145
REACTOME_GLUTATHIONE_CONJUGATION	0.022449	0.977942	1.09218	23	MGST1,CNDP2	1.36943
BIOCARTA_P35ALZHEIMERS_PATHWAY	0.0225653	0.991972	1.12058	11	MAPT,APP	0.619557
KEGG_METABOLISM_OF_XENOBIOTICS_BY_CYTOCHROME_P450	0.022977	0.915716	1.04316	68	CYP1A1,MGST1,CYP2S1	0.743239
PID_BCR_5PATHWAY	0.024975	0.920153	1.04677	62	PLCG2,POU2F2,FCGR2B,NFATC1,CARD11,CD19	-0.520903
KEGG_LYSOSOME	0.024975	0.897229	1.02839	114	CLTCL1,ARSG,LAMP3,CD63,SUMF1,IDUA,GNPTG,CTSF,NAGPA,SGSH,SLC11A1,ACP5,AP1B1,AP1M2,AP3B2,ATP6V0A2,CLN5,CTSW,GAA,LAMP1,MCOLN1,NPC2	0.307454
KEGG_ALZHEIMERS_DISEASE	0.025974	0.888147	1.02062	150	NDUFA4L2,ITPR1,BAD,MAPT,COX6B2,BACE1,CACNA1C,SNCA,APBB1,GRIN2B,ATP2A1,CHP2,GRIN1,GRIN2C,NAE1,NDUFA7,PLCB1,PLCB2,APH1A,BACE2,CACNA1S,COX6C,COX7A2,GRIN2A,GRIN2D,ITPR2,LPL,NDUFB10,NDUFB6	-0.0872559
REACTOME_GASTRIN_CREB_SIGNALLING_PATHWAY_VIA_PKC_AND_MAPK	0.026973	0.883349	1.0167	179	RPS6KA2,RASGRP2,DGKQ,PRKCQ,ARHGEF25,GNB4,GNG13,KISS1R,RGS19,GNG7,GNG8,GNGT2,GPR68,HTR2A,MLNR,PIK3R3,CHRM1,EDNRA,F2R,GNB3,GNG2,GNG4,NPFFR1,PLCB1,PLCB2,RASGRP1,TACR1,TBXA2R,UTS2R,CCKBR,CHRM3,DAGLA,DGKG,GPR132,GPR4,GRP,HCRTR2,ITPR2,KALRN,KISS1,LPAR1,NMU,NMUR1,P2RY1,P2RY2,PIK3R2,PRKCE,PROKR1,RGS2	-0.699611
REACTOME_MEIOTIC_RECOMBINATION	0.026973	0.908151	1.03667	81	CDK4,HIST3H2BB,ATM	0.12698
REACTOME_ACTIVATED_TLR4_SIGNALLING	0.027972	0.906065	1.03447	83	RPS6KA2,MEF2C,TLR2,CD14,MAPK11,TAB2,IRAK3	-0.411762
KEGG_AMINO_SUGAR_AND_NUCLEOTIDE_SUGAR_METABOLISM	0.027972	0.94288	1.06538	43	GMPPA,GALT,NPL,AMDHD2	0.313671
REACTOME_MITOTIC_G1_G1_S_PHASES	0.028971	0.892144	1.02375	126	PSMD8,CDK4,PSMA1,PSMD3,CCNE2,CDKN2D,CDT1,MNAT1,PSMB2,PSMD2,PSMD6	0.997189
REACTOME_APOPTOTIC_CLEAVAGE_OF_CELL_ADHESION_PROTEINS	0.0296912	0.990658	1.11909	11	TJP1,CASP3	0.818784
BIOCARTA_RARRXR_PATHWAY	0.0306122	-0.371476	-1.61383	15	ERCC3,GTF2A1,GTF2B,GTF2E1,GTF2F1,HDAC3,KAT2B,NCOA1,NCOA2,NCOA3,NCOR2,POLR2A,RARA,RXRA,TBP	0.467947
REACTOME_DOUBLE_STRAND_BREAK_REPAIR	0.0317949	0.973975	1.08709	22	TP53BP1,ATM	0.0315975
KEGG_DRUG_METABOLISM_CYTOCHROME_P450	0.031968	0.911457	1.03831	68	AOX1,CYP2A13,MGST1,CYP2A7,FMO1	-0.493522
REACTOME_XENOBIOTICS	0.0320796	0.984923	1.09898	15	CYP1A1,CYP2A13	-1.12938
KEGG_HEMATOPOIETIC_CELL_LINEAGE	0.033966	0.906365	1.03403	77	KIT,CR2,ITGB3,THPO,IL6R,ITGA2B,CD34,CR1,CSF1,CD14,CD4,FLT3,GP1BB,CD19,CD1D,CD38,CD7,CD8A,EPO,EPOR,GP5,HLA-DRB1,IL1R1,ITGA5	-0.879941
KEGG_REGULATION_OF_ACTIN_CYTOSKELETON	0.033966	0.879315	1.01296	200	PDGFRA,ARHGEF7,CHRM4,VAV3,FGF9,ITGB3,PFN2,PIK3CD,FGF12,ITGA2B,MRAS,FGF11,APC2,FGF3,PDGFA,PIK3R3,ACTB,ACTG1,ACTN3,CD14,CHRM1,F2R,FGFR1,ITGA7,PAK7,PDGFRB,ARHGEF12,ARHGEF4,CFL1,CHRM3,FGD3,FGF10,FGF14,FGF17,FGF20,FGF22,FGF5,FGF8,FGFR2,FN1,ITGA5,ITGA9,ITGB2,MYH10,MYL5,MYLK,MYLK3,PDGFB,PDGFD,PIK3CG,PIK3R2,PPP1CA,RDX	-0.311295
REACTOME_BASE_FREE_SUGAR_PHOSPHATE_REMOVAL_VIA_THE_SINGLE_NUCLEOTIDE_REPLACEMENT_PATHWAY	0.034188	0.990778	1.12608	10	SMUG1,APEX1	1.03509
REACTOME_UNWINDING_OF_DNA	0.0344418	0.989631	1.11793	11	GINS2,CDC45	0.472943
REACTOME_REGULATION_OF_IFNG_SIGNALING	0.034965	-0.430152	-1.70523	12	IFNGR1,IFNGR2,JAK1,JAK2,PIAS1,PTPN1,PTPN2,PTPN6,SOCS1,SOCS3,STAT1,SUMO1	0.693078
BIOCARTA_PYK2_PATHWAY	0.0353179	0.960036	1.07517	29	SRC,BCAR1	1.14701
BIOCARTA_ACTINY_PATHWAY	0.0369198	0.973762	1.08816	19	WASF3,ABI2	-0.328896
REACTOME_PI3K_EVENTS_IN_ERBB2_SIGNALING	0.036963	0.938503	1.05946	41	NRG4,BAD,ERBB4,NRG2,MLST8,FOXO1	-0.191452
REACTOME_MAP_KINASE_ACTIVATION_IN_TLR_CASCADE	0.036963	0.93286	1.05434	44	RPS6KA2,MEF2C,MAPK11,TAB2	-0.22323
PID_ATR_PATHWAY	0.036963	0.941379	1.06192	39	RFC4,CEP164,PPP2R2B	0.00636592
KEGG_TIGHT_JUNCTION	0.036963	0.893046	1.02422	120	TJP1,PRKCQ,MRAS,PPP2R2C,AMOTL1,MAGI2,CLDN11,EPB41L3,PRKCG,SRC,ACTB,ACTG1,ACTN3,CDK4,CTNNA3,MYH11,PARD6A,PPP2R2B,GNAI1,JAM2,JAM3,MYH10,MYL5,PARD6G,PRKCE,PRKCZ	-0.101167
REACTOME_CLASS_A1_RHODOPSIN_LIKE_RECEPTORS	0.038961	0.877207	1.01146	244	NPW,GAL,HTR6,HTR7,KISS1R,OPN1SW,OPRL1,TSHR,GALR2,GPR68,HTR2A,MLNR,OPRK1,PTGIR,CCL19,CHRM1,CXCL12,EDNRA,F2R,NPFFR1,PNOC,PTGER2,PTGER4,TACR1,TBXA2R,UTS2R,ADORA2A,ADRA2A,ADRB2,CCKBR,CCR10,CHRM3,CNR1,CXCR4,GPR132,GPR4,GRP,HCRTR2,HEBP1,HRH3,KISS1,LPAR1,NMU,NMUR1,NPBWR2,OPRD1,P2RY1,P2RY2,PENK,PPY,PROKR1,PTGDR,PYY,RLN3,RXFP2,S1PR1,S1PR5	-0.881267
REACTOME_MYD88_MAL_CASCADE_INITIATED_ON_PLASMA_MEMBRANE	0.038961	0.906061	1.03324	74	RPS6KA2,MEF2C,TLR2,MAPK11,TAB2,IRAK3	-0.376052
REACTOME_METABOLISM_OF_RNA	0.03996	0.876953	1.0113	257	PSMD8,DDX20,EDC3,MAPK11,PSMA1,PSMD3,RPL30,RPL34P27,RPL8,EIF4G1,EXOSC7,HSPB1,NUP155,PSMB2,PSMD2,PSMD6,RPL10A,RPL15,RPL18,RPL22,RPL38,RPL3L,AAAS	1.60235
REACTOME_DOWNREGULATION_OF_ERBB2_ERBB3_SIGNALING	0.04038	0.987576	1.11561	11	NRG2,AKT1	0.207295
REACTOME_APOPTOTIC_EXECUTION_PHASE	0.040959	0.928668	1.05141	49	MAPT,TJP1,PRKCQ,GAS2,SATB1,LMNA	0.076938
KEGG_RETINOL_METABOLISM	0.041958	0.915421	1.04078	60	CYP26B1,CYP1A1,CYP2A13,LRAT,CYP2A7,RDH5,CYP26A1,DGAT1	-0.710111
REACTOME_CLEAVAGE_OF_GROWING_TRANSCRIPT_IN_THE_TERMINATION_REGION_	0.042957	0.933273	1.05327	40	SRSF6,CDC40	0.801696
KEGG_CELL_ADHESION_MOLECULES_CAMS	0.042957	0.892141	1.02297	118	NRXN2,CD34,NRCAM,CLDN11,HLA-B,NEO1,NFASC,CADM1,CD4,CDH15,CDH2,CDH4,ICAM1,NLGN1,PVRL3,CD40,CD8A,CDH3,CNTNAP1,CNTNAP2,HLA-DQB1,HLA-DRB1,ICOSLG,ITGA9,ITGB2,JAM2,JAM3,MPZ,NCAM1,NEGR1,PTPRM,PVRL1	-0.557097
REACTOME_ANTIGEN_PRESENTATION_FOLDING_ASSEMBLY_AND_PEPTIDE_LOADING_OF_CLASS_I_MHC	0.0454545	0.968193	1.08265	21	HLA-B,B2M	3.17236
REACTOME_OLFACTORY_SIGNALING_PATHWAY	0.045954	0.896064	1.02537	101	GNAL,OR1F1,OR6S1,OR6B3	-1.09098
REACTOME_G_ALPHA_Q_SIGNALLING_EVENTS	0.045954	0.882579	1.01484	159	RASGRP2,DGKQ,PRKCQ,ARHGEF25,GNB4,GNG13,KISS1R,RGS19,GNG7,GNG8,GNGT2,GPR68,HTR2A,MLNR,PIK3R3,CHRM1,EDNRA,F2R,GNB3,GNG2,GNG4,NPFFR1,PLCB1,PLCB2,RASGRP1,TACR1,TBXA2R,UTS2R,CCKBR,CHRM3,DAGLA,DGKG,GPR132,GPR4,GRP,HCRTR2,ITPR2,KALRN,KISS1,LPAR1,NMU,NMUR1,P2RY1,P2RY2,PIK3R2,PRKCE,PROKR1,RGS2	-0.710754
REACTOME_HIV_LIFE_CYCLE	0.045954	0.893577	1.02362	109	TAF4B,POLR2F,CD4,CXCR4,MNAT1,NUP155,POLR2H,AAAS	0.16614
REACTOME_TRANSPORT_TO_THE_GOLGI_AND_SUBSEQUENT_MODIFICATION	0.0482412	0.945596	1.06183	32	ST6GAL1,MGAT4A,MAN1C1,B4GALT1	-0.171743
REACTOME_TRNA_AMINOACYLATION	0.048951	0.929755	1.04997	42	MARS,AARS2,AARS	0.911459
KEGG_ABC_TRANSPORTERS	0.048951	0.929755	1.04997	42	ABCG4,ABCA3,ABCB5,ABCB1,ABCC8,ABCB4,ABCC4	-0.951216
REACTOME_SYNTHESIS_OF_SUBSTRATES_IN_N_GLYCAN_BIOSYTHESIS	0.0495495	0.979452	1.09482	14	GMPPA,ALG5	1.08351
KEGG_EPITHELIAL_CELL_SIGNALING_IN_HELICOBACTER_PYLORI_INFECTION	0.04995	0.905935	1.03164	66	PLCG2,ATP6V1C2,TJP1,PTPRZ1,ATP6V1B1,SRC,MAPK11,MAPK12,ATP6V0A2,ATP6V1E2,JAM2,JAM3	-0.32074

## Sheet: E6
Supplementary Data File 1: GSEA enriched pathways for each chromatin state (E6)
pathway	pval	ES	NES	size	leadingEdge	exprmean_centered
REACTOME_TRANSPORT_OF_MATURE_TRANSCRIPT_TO_CYTOPLASM	0.000999001	0.980558	1.15548	51	AAAS,CDC40	0.382697
REACTOME_RNA_POL_II_TRANSCRIPTION	0.000999001	0.937856	1.11661	93	CLP1,POLR2L,TAF4,TCEB2	0.977422
REACTOME_G2_M_CHECKPOINTS	0.000999001	0.987448	1.15799	41	RFC4,ATM	0.266352
PID_FANCONI_PATHWAY	0.000999001	0.949666	1.11674	46	RFC4,SSPO,HES1	0.323174
PID_PLK1_PATHWAY	0.000999001	0.986395	1.15804	43	SSPO,AURKA	-0.206432
REACTOME_CLEAVAGE_OF_GROWING_TRANSCRIPT_IN_THE_TERMINATION_REGION_	0.001001	0.998207	1.16969	40	CLP1,CDC40	0.068152
PID_ATR_PATHWAY	0.001001	0.986421	1.15514	39	RFC4,SSPO,ATR	-0.0834173
REACTOME_MRNA_3_END_PROCESSING	0.00100402	0.998207	1.16196	31	CLP1,CDC40	0.068152
REACTOME_PROCESSING_OF_CAPPED_INTRONLESS_PRE_MRNA	0.0010142	0.998208	1.14998	22	CLP1,CPSF1	0.699784
BIOCARTA_CDC42RAC_PATHWAY	0.00105263	0.999211	1.14419	16	PDGFRA,ACTR2	0.461659
REACTOME_RNA_POL_I_TRANSCRIPTION	0.001998	0.903434	1.07356	82	TAF1C,UBTF,CBX3	1.11986
REACTOME_NEURONAL_SYSTEM	0.001998	0.856115	1.02933	259	KCNN3,SYT2,KCNK3,KCNQ2,GNG7,GRIK4,KCNQ1,CHRNA2,KCNA2,KCNJ10,KCNJ9,CAMK2B,GABBR2,GNG8,KCNB1,KCNC1,KCNH2,SLC32A1,GRIN2C,SLC6A12,ABCC8,GNAL,GNB3,GNG4,GRIN1,GRIN2B,KCNH5,KCNJ4,KCNQ3,CACNG2,GNG13,GNGT2,GRIK5,GRIN2D,HCN4,KCNA7,KCNH6,KCNJ12,KCNN1,PRKCG,ADCY5,CACNA1A,CHRND,CHRNG,GRIP2,KCND3,KCNK10,KCNK4,SLC17A7,SLC6A1,SLC6A3,STX16,CACNG4,CHRNA4,GAD1,HCN2,KCNG1,KCNK16,KCNK17,KCNK9,STX1B,SYN3,ADCY2,ADCY4,A…	-0.840822
REACTOME_LOSS_OF_NLP_FROM_MITOTIC_CENTROSOMES	0.001998	0.937268	1.10608	54	TUBB4B,DCTN3,SSNA1,CEP72,PRKAR2B,TUBB4A	0.506546
REACTOME_MRNA_PROCESSING	0.001998	0.874402	1.04728	149	CLP1,AAAS,POLR2L,SNRNP70,SF3B2,ADARB1,EFTUD2,PTBP1,SNRNP200,A1CF	0.906012
REACTOME_TRANSCRIPTION	0.001998	0.878931	1.05465	193	CLP1,POLR3H,POLR2L,POLR3D,TAF4,TCEB2,TAF1C,UBTF	0.741532
REACTOME_RNA_POL_II_PRE_TRANSCRIPTION_EVENTS	0.001998	0.937892	1.10641	53	POLR2L,TAF4,TCEB2,CCNH	1.0612
REACTOME_MEIOTIC_RECOMBINATION	0.001998	0.905351	1.07555	81	HIST3H3,SPO11,ATM	-0.749391
REACTOME_RNA_POL_II_TRANSCRIPTION_PRE_INITIATION_AND_PROMOTER_OPENING	0.002002	0.958785	1.1219	38	POLR2L,TAF4,CCNH	0.739481
REACTOME_CTNNB1_PHOSPHORYLATION_CASCADE	0.00211864	0.99644	1.14141	15	AXIN1,APC	0.170707
REACTOME_PROCESSING_OF_INTRONLESS_PRE_MRNAS	0.00216685	0.998208	1.13581	13	CLP1,CPSF1	0.699784
REACTOME_MITOTIC_G2_G2_M_PHASES	0.002997	0.903759	1.07245	76	TUBGCP2,TUBB4B,DCTN3,SSNA1,CEP72,PRKAR2B,TUBB4A,PKMYT1,TUBGCP6	0.517446
REACTOME_E2F_MEDIATED_REGULATION_OF_DNA_REPLICATION	0.00301205	0.985204	1.14683	31	CDT1,CCNA1	-0.41675
KEGG_REGULATION_OF_ACTIN_CYTOSKELETON	0.003996	0.862121	1.03476	200	PDGFRA,CHRM4,ARHGEF1,CHRM1,ACTG1,BAIAP2,FGF3,MYL10,RDX,APC2,FGFR1,FGF17,INSRR,INS,ITGA5,PPP1CA,ARHGEF4,FGF1,FGF12,FGFR3,ITGA9,ITGB2,MYLK3,ACTN3,ARHGEF7,CHRM3,FGF10,FGF14,FN1,ITGA11,ITGAD,ITGB3,MYH10,MYLK,PDGFB,PIK3CD,ACTB,ACTN2,CFL1,CHRM5,FGD3,FGF18,FGF19,FGF21,FGFR2,FGFR4,ITGA2B,ITGA7,ITGAX,KRAS,MAPK1,MYH14,MYL12B,MYL2,PDGFRB,PIK3R3	-0.212234
REACTOME_ACTIVATION_OF_ATR_IN_RESPONSE_TO_REPLICATION_STRESS	0.00400802	0.98745	1.15287	35	RFC4,ATR	0.416925
REACTOME_TRANSPORT_OF_MATURE_MRNA_DERIVED_FROM_AN_INTRONLESS_TRANSCRIPT	0.00401204	0.980567	1.1427	32	AAAS,CPSF1	1.01433
REACTOME_DEPOSITION_OF_NEW_CENPA_CONTAINING_NUCLEOSOMES_AT_THE_CENTROMERE	0.004995	0.923916	1.09171	58	HJURP,CASC5	0.0760091
KEGG_MAPK_SIGNALING_PATHWAY	0.004995	0.851821	1.02408	254	NFATC2,PDGFRA,CACNA1I,CACNA1C,CACNA1H,CACNA2D4,NTRK1,CACNA2D2,FGF3,CACNA1G,FGFR1,RASGRP2,CACNA1S,CACNG2,CACNG7,FGF17,NTF4,PRKCG,CACNA1A,CACNA1E,FLNC,MAPT,CACNG4,FGF1,FGF12,FGFR3,GADD45G,MAPK12,RASGRP4,CACNB1,CACNG1,DUSP5,DUSP8,FGF10,FGF14,MAPK11,MAPK8IP1,NTF3,PDGFB,PRKCB,RPS6KA2,TP53,ARRB1,BDNF,CACNA1B,CACNA2D1,CACNA2D3,CACNB3,CACNG8,DAXX,FGF18,FGF19,FGF21,FGFR2,FGFR4,IL1R1,KRAS,MAP3K6,MAP4K1,MAP…	-0.598506
REACTOME_INTERACTIONS_OF_VPR_WITH_HOST_CELLULAR_PROTEINS	0.00502513	0.980567	1.14018	30	AAAS,BANF1	1.20055
REACTOME_ACTIVATION_OF_THE_PRE_REPLICATIVE_COMPLEX	0.00503018	0.985205	1.1427	28	CDT1,CDC45	0.349557
KEGG_HUNTINGTONS_DISEASE	0.00599401	0.865902	1.03812	167	CREB5,COX6B2,GRIN1,GRIN2B,NDUFA4L2,ATP5D,POLR2L,CLTCL1,NDUFS2,TAF4,UCP1,CREB3L1,DNAI2,DNAH1,DNAH2,NDUFA10,NDUFS6,NDUFS7,PLCB2,TP53,BDNF,DNAH3,HAP1	-0.0316865
REACTOME_TRANSPORT_OF_RIBONUCLEOPROTEINS_INTO_THE_HOST_NUCLEUS	0.0060423	0.980569	1.13594	27	AAAS,KPNA1	0.605225
REACTOME_REGULATION_OF_GLUCOKINASE_BY_GLUCOKINASE_REGULATORY_PROTEIN	0.0060423	0.980569	1.13594	27	AAAS,GCK	-0.196211
REACTOME_CYTOKINE_SIGNALING_IN_IMMUNE_SYSTEM	0.00699301	0.850554	1.02248	251	CAMK2B,IFITM1,IFITM2,HCK,IL2RB,PTK2B,AAAS,RAPGEF1,CBL,IRAK3,CIITA,GHR,IL2RA,IL5RA,ISG15,MT2A,PIK3CD,CSH1,EIF4A3,EIF4E3,GH1,GH2,ICAM1,IL1R1,IL6,IL6R,IRF4,JAK3,KRAS,MAPK1,NCAM1,NOD2,PELI3,PIK3R3	-0.274923
REACTOME_SIGNALING_BY_FGFR1_FUSION_MUTANTS	0.0072314	0.992473	1.1385	18	CUX1,BCR	0.523416
KEGG_ALZHEIMERS_DISEASE	0.00799201	0.866836	1.03835	150	CACNA1C,COX6B2,GRIN2C,GRIN1,GRIN2B,NDUFA4L2,ATP5D,CACNA1S,GRIN2D,NAE1,APOE,BAD,MAPT,NDUFS2,ITPR2,GRIN2A,LPL,NDUFA10,NDUFS6,NDUFS7,PLCB2	-0.127456
KEGG_SYSTEMIC_LUPUS_ERYTHEMATOSUS	0.00799201	0.874024	1.04423	121	GRIN2B,C8B,ELANE,C1QA,C1QC,ACTN3,C1R,CD40,GRIN2A,HIST3H3,ACTN2,C1S,CD80,FCGR2A,HLA-DOA,HLA-DQB1,IL10	-0.9534
REACTOME_MRNA_CAPPING	0.00804829	0.974784	1.13062	28	POLR2L,CCNH	0.996806
REACTOME_FORMATION_OF_TRANSCRIPTION_COUPLED_NER_TC_NER_REPAIR_COMPLEX	0.00804829	0.974784	1.13062	28	POLR2L,CCNH	0.996806
REACTOME_FORMATION_OF_THE_HIV1_EARLY_ELONGATION_COMPLEX	0.00804829	0.974784	1.13062	28	POLR2L,CCNH	0.996806
REACTOME_TRAF6_MEDIATED_INDUCTION_OF_TAK1_COMPLEX	0.00884956	-0.601914	-1.99174	11	RPS27A,TAB1,TAB2,TICAM1,TICAM2,TLR4,TRAF6,UBA52	0.517375
REACTOME_FORMATION_OF_RNA_POL_II_ELONGATION_COMPLEX_	0.00900901	0.93789	1.09745	38	POLR2L,TCEB2,CCNH	1.34
KEGG_BASAL_TRANSCRIPTION_FACTORS	0.0100503	0.958769	1.11484	30	TAF4,GTF2A1	0.0495455
REACTOME_PROCESSING_OF_CAPPED_INTRON_CONTAINING_PRE_MRNA	0.010989	0.8699	1.04016	130	CLP1,AAAS,POLR2L,SNRNP70,SF3B2,EFTUD2	1.20987
REACTOME_CELL_CYCLE_MITOTIC	0.011988	0.847401	1.01964	294	TUBGCP2,RFC4,CDT1,BUB3,CCND2,GINS2,TUBB4B,DCTN3,POLD1,SSNA1,CDC16,CEP72,PRKAR2B,TUBB4A,ANAPC2,PKMYT1,PSMD3,TUBGCP6,CDC23,CDCA8,CDKN1A,E2F2,PMF1,POLD3,PSMD6,PSMD8	0.641743
KEGG_RNA_POLYMERASE	0.0120724	0.962833	1.11834	29	POLR3H,POLR2L,POLR3D	0.67626
KEGG_NEUROACTIVE_LIGAND_RECEPTOR_INTERACTION	0.014985	0.848419	1.01947	231	GRIK4,CHRM4,CHRNA2,CRHR1,GRM4,CHRM1,GABBR2,GCGR,P2RX2,PTGIR,VIPR2,GRIN2C,HRH3,GRIN1,GRIN2B,NTSR1,NTSR2,OPRD1,ADRA2B,GABRD,GRIK5,GRIN2D,MCHR1,UTS2R,ADORA2A,CHRND,CHRNG,GRID1,GRIN3B,HTR6,OPRL1,PTH1R,S1PR5,ADORA1,CHRNA4,GALR2,GLP1R,NPBWR2,S1PR1,SSTR2,SSTR3,TBXA2R,TSHR,ADCYAP1R1,CHRM3,CHRNB2,CNR2,DRD1,GHR,GPR83,GRIN2A,HTR2A,HTR4,LTB4R,PTGER2,PTGER3,PTH2R,ADORA2B,ADRA2C,ADRB2,ADRB3,APLNR,CALCR,CCKBR,C…	-0.999745
BIOCARTA_NKCELLS_PATHWAY	0.0153689	0.987502	1.13439	20	PTK2B,B2M	2.10121
REACTOME_SIGNALING_BY_FGFR_IN_DISEASE	0.015984	0.86885	1.03805	121	CUX1,FGF3,FGFR1,MLST8,FGF17,PRKCG,ADCY5,BAD,RPS6KB2,CBL,FGF1,FGFR3,ITPR2,PDE1B,PRKAR2B,ADCY2,ADCY4,ADCY7,AKT1S1,FGF10,PRKAR1B,ADCY1,ADCY6,ADCY9,CDKN1A,FGF18,FGF19,FGFR2,FGFR4,KRAS,MAPK1	-0.182192
REACTOME_RECRUITMENT_OF_MITOTIC_CENTROSOME_PROTEINS_AND_COMPLEXES	0.015984	0.90377	1.06855	61	TUBGCP2,TUBB4B,DCTN3,SSNA1,CEP72,PRKAR2B,TUBB4A,TUBGCP6	0.539128
KEGG_OLFACTORY_TRANSDUCTION	0.015984	0.862829	1.03249	138	CAMK2B,GNAL,OR1F1,OR6B3,OR6S1,OR6B2,CNGA3,CNGB1,PDE1C,PRKG2,CLCA2,GUCY2D,OR10H2,OR10H3,OR1D5,OR2AT4,OR6V1,OR9A2	-1.09688
REACTOME_SIGNALING_BY_FGFR1_MUTANTS	0.0160966	0.950906	1.10449	29	CUX1,FGFR1,FGF17,FGF1	-0.704026
BIOCARTA_MCM_PATHWAY	0.0165289	0.985209	1.13017	18	CDT1,CCNE1	0.174612
KEGG_PURINE_METABOLISM	0.016983	0.861184	1.03158	150	PDE2A,POLR3H,NPR1,PDE9A,POLR2L,ADCY5,ADSSL1,ENTPD8,PDE4A,POLD1,POLR3D,ENTPD2,PDE1B,PKLR,ADCY2,ADCY4,ADCY7,AK5,ENTPD4,NT5C1A,PDE1C,ADCY1,ADCY6,ADCY9,AK4,AMPD3,APRT,CANT1,FHIT,GUCY2D,IMPDH1,PDE10A,PDE11A,PDE3A,PDE4C,PDE4D,PDE6B,PDE6D,POLD3	-0.237494
KEGG_CHEMOKINE_SIGNALING_PATHWAY	0.016983	0.855754	1.02629	177	GNG7,PREX1,GNG8,HCK,PTK2B,CCR5,GNB3,GNG4,RASGRP2,GNG13,GNGT2,GRK1,ADCY5,CCR2,CXCL12,DOCK2,FGR,PRKCZ,ADCY2,ADCY4,ADCY7,CCL2,CCL7,CXCL14,CXCR2,ELMO1,GNAI2,PIK3CD,PLCB2,PRKCB,ADCY1,ADCY6,ADCY9,ARRB1,CCL17,CCL20,CCL22,CCR1,CCR3,CCR6,CCR7,CXCL13,CXCR1,CXCR4,CXCR5,GNB2,GNB4,GNG2,GRK4,JAK3,KRAS,MAPK1	-0.607651
REACTOME_ACYL_CHAIN_REMODELLING_OF_PI	0.0172414	-0.519375	-1.87635	15	PLA2G10,PLA2G12A,PLA2G16,PLA2G1B,PLA2G2A,PLA2G2D,PLA2G2E,PLA2G2F,PLA2G4A,PLA2G4C,PLA2G4D,PLA2G4F,PLA2G5,PLBD1	-0.297462
REACTOME_ACYL_CHAIN_REMODELLING_OF_PS	0.0172414	-0.496368	-1.79323	15	LPCAT3,LPCAT4,MBOAT1,PLA2G10,PLA2G12A,PLA2G16,PLA2G1B,PLA2G2A,PLA2G2D,PLA2G2E,PLA2G2F,PLA2G4A,PLA2G4D,PLA2G4F,PLA2G5	-0.112955
PID_NFKAPPAB_ATYPICAL_PATHWAY	0.0176899	0.986404	1.12852	17	SSPO,ARRB2	-0.422943
REACTOME_SLBP_DEPENDENT_PROCESSING_OF_REPLICATION_DEPENDENT_HISTONE_PRE_MRNAS	0.0176991	-0.528804	-1.74982	11	SLBP,SNRPB,SNRPD3,SNRPE,SNRPF,SNRPG,ZNF473	1.35567
REACTOME_RNA_POL_I_PROMOTER_OPENING	0.017982	0.903466	1.06755	58	UBTF,H2AFX	0.992329
REACTOME_ABORTIVE_ELONGATION_OF_HIV1_TRANSCRIPT_IN_THE_ABSENCE_OF_TAT	0.0215827	0.97479	1.11837	19	POLR2L,CTDP1	0.761422
REACTOME_NEUROTRANSMITTER_RECEPTOR_BINDING_AND_DOWNSTREAM_TRANSMISSION_IN_THE_POSTSYNAPTIC_CELL	0.021978	0.865119	1.0339	124	GNG7,GRIK4,CHRNA2,KCNJ10,KCNJ9,CAMK2B,GABBR2,GNG8,GRIN2C,GNAL,GNB3,GNG4,GRIN1,GRIN2B,KCNJ4,CACNG2,GNG13,GNGT2,GRIK5,GRIN2D,KCNJ12,PRKCG,ADCY5,CHRND,CHRNG,GRIP2,CACNG4,CHRNA4,ADCY2,ADCY4,ADCY7,CHRNB2,GNAI2,GRIN2A,KCNJ6,NCALD,NEFL,PLCB2,PRKCB,RPS6KA2,ACTN2,ADCY1,ADCY6,ADCY9,CACNG8,CHRNA1,CHRNA3,CHRNA7,DLG1,GABRA2,GABRA6,GABRB2,GNB2,GNB4,GNG2,GRIA4,GRIK2,KCNJ15,KCNJ16,KCNJ2,KCNJ5,MAPK1	-0.769038
REACTOME_G1_S_SPECIFIC_TRANSCRIPTION	0.0221053	0.985209	1.12815	16	CDT1,CCNA1	-0.41675
BIOCARTA_GLEEVEC_PATHWAY	0.0222898	0.969147	1.11735	23	BAD,AKT1	1.1928
REACTOME_CHROMOSOME_MAINTENANCE	0.022977	0.870239	1.03824	110	UBE2I,RFC4,STAG3,TERT,POLD1,HIST3H3,HJURP,NHP2	0.232722
REACTOME_FACTORS_INVOLVED_IN_MEGAKARYOCYTE_DEVELOPMENT_AND_PLATELET_PRODUCTION	0.022977	0.867838	1.0365	118	GATA5,MAFK,GATA2,KIF26A,ZFPM1,GATA3,KLC3,MAFG,CBX5,NFE2,DOCK2,GATA4,PRKAR2B,SH2B2,CABLES2,GATA6,KLC1,PRKAR1B,RACGAP1,TP53,ABL1	-0.12132
PID_WNT_CANONICAL_PATHWAY	0.0235656	0.971205	1.11567	20	AXIN1,NKD2,DVL1,WNT3A	0.0585046
REACTOME_P75_NTR_RECEPTOR_MEDIATED_SIGNALLING	0.023976	0.884697	1.04867	71	PREX1,ARHGEF1,OBSCN,KALRN,LINGO1,MAG,BAD,AATF,ARHGEF4,ABR,NGFR,FGD2,FGD3	-0.133296
REACTOME_POTASSIUM_CHANNELS	0.023976	0.873815	1.04065	95	KCNN3,KCNK3,KCNQ2,GNG7,KCNQ1,KCNA2,KCNJ10,KCNJ9,GABBR2,GNG8,KCNB1,KCNC1,KCNH2,ABCC8,GNB3,GNG4,KCNH5,KCNJ4,KCNQ3,GNGT2,HCN4,KCNA7,KCNH6,KCNJ12,KCNN1,KCND3,KCNK10,KCNK4,HCN2,KCNG1,KCNK16,KCNK17,KCNK9,KCNA10,KCNAB1,KCNG4,KCNH1,KCNH4,KCNJ1,KCNJ6,KCNMB4,GNB2,GNG2,KCNF1,KCNH3,KCNJ11,KCNJ15,KCNJ16,KCNJ2,KCNJ5,KCNK13,KCNK2,KCNMB2,KCNN2,KCNQ5	-0.983336
REACTOME_SIGNALING_BY_NOTCH4	0.0243094	0.989034	1.12621	12	DLL4,DLL1,ADAM10	-0.217217
REACTOME_SIGNALING_BY_NOTCH2	0.0243094	0.989034	1.12621	12	DLL4,DLL1,ADAM10	-0.217217
BIOCARTA_RAB_PATHWAY	0.0265487	-0.515814	-1.70684	11	RAB11A,RAB1A,RAB27A,RAB2A,RAB3A,RAB4A,RAB5A,RAB6A,RAB7A,RAB8A	1.0118
PID_PDGFRB_PATHWAY	0.026973	0.861572	1.02989	127	SLC9A3R2,BAIAP2,HCK,SLC9A3R1,BLK,RAPGEF1,CBL,FGR,S1PR1,SLA,ITGB3,MYOCD,PDGFB,PIK3CD,SPHK1,ABL1,GRB10,KRAS,KSR1,MAPK1,MAPK10,PDGFRB,PIK3R3,PIK3R6	-0.259109
REACTOME_RNA_POL_III_TRANSCRIPTION_INITIATION_FROM_TYPE_2_PROMOTER	0.0273556	0.962838	1.11007	23	POLR3H,POLR2L,POLR3D	0.67626
PID_BETA_CATENIN_DEG_PATHWAY	0.0289256	0.971206	1.1141	18	AXIN1,SSPO,DVL1,WNT3A	-0.0476411
REACTOME_NUCLEOTIDE_EXCISION_REPAIR	0.02997	0.904016	1.0642	48	RFC4,POLR2L,POLD1,POLD3	0.808165
REACTOME_SIGNALING_BY_FGFR	0.02997	0.86887	1.03645	107	FGF3,FGFR1,MLST8,FGF17,PRKCG,ADCY5,BAD,RPS6KB2,CBL,FGF1,FGFR3,ITPR2,PDE1B,PRKAR2B,ADCY2,ADCY4,ADCY7,AKT1S1,FGF10,PRKAR1B,ADCY1,ADCY6,ADCY9,CDKN1A,FGF18,FGF19,FGFR2,FGFR4,KRAS,MAPK1	-0.193795
PID_PI3K_PLC_TRK_PATHWAY	0.0310621	0.925708	1.08078	35	AGAP2,NTRK1,BAD,KRAS	-0.0590567
REACTOME_SIGNALLING_BY_NGF	0.031968	0.848113	1.018	201	PREX1,ARHGEF1,NTRK1,OBSCN,KALRN,LINGO1,MLST8,MAG,PRKCG,ADCY5,ADORA2A,BAD,RAPGEF1,RPS6KB2,AATF,ARHGEF4,ITPR2,MAPK12,MEF2A,PDE1B,PRKAR2B,ABR,ADCY2,ADCY4,ADCY7,ADCYAP1R1,AKT1S1,DNM1,MAPK11,NGFR,PRKAR1B,RALGDS,RPS6KA2,ADCY1,ADCY6,ADCY9,CDKN1A,FGD2,FGD3,KRAS,MAPK1,PCSK6	-0.133705
REACTOME_G_ALPHA_Q_SIGNALLING_EVENTS	0.031968	0.852072	1.02116	159	GNG7,CHRM1,GCGR,GNG8,DGKQ,FFAR2,KALRN,EDN2,GNB3,GNG4,NTSR1,NTSR2,RASGRP2,DGKG,GNG13,GNGT2,GPR132,MCHR1,QRFP,UTS2R,GPR4,RGS19,ITPR2,MLN,NMS,PROKR1,TBXA2R,CHRM3,DGKI,EDN3,FFAR3,GPR68,HTR2A,KISS1,LTB4R,PLCB2,TRH,ARHGEF25,CASR,CCKBR,CHRM5,DAGLA,DGKB,EDNRA,FFAR1,GNB2,GNB4,GNG2,GPR17,HCRT,HCRTR2,HRH1,KISS1R,LPAR1,LPAR3,NMUR1,OXTR,P2RY1,PIK3R3	-0.801282
BIOCARTA_EXTRINSIC_PATHWAY	0.0320442	0.984661	1.12123	12	F10,F7,F2	-1.00028
REACTOME_RNA_POL_III_TRANSCRIPTION_TERMINATION	0.0349435	0.962842	1.10466	19	POLR3H,POLR2L,POLR3D	0.67626
REACTOME_DNA_REPAIR	0.034965	0.868462	1.03543	103	RFC4,POLR2L,POLD1,MAD2L2,SMUG1,ZBTB32,TP53BP1,POLD3	0.396816
REACTOME_MITOTIC_G1_G1_S_PHASES	0.035964	0.85973	1.02761	126	CDT1,CCND2,PKMYT1,PSMD3,CDKN1A,E2F2,PSMD6,PSMD8	0.664375
KEGG_OXIDATIVE_PHOSPHORYLATION	0.036963	0.865166	1.0326	112	COX6B2,NDUFA4L2,ATP5D,ATP4B,ATP6V1C2,NDUFS2,ATP6V1B1,ATP5I,ATP6V0A4,NDUFA10,NDUFS6,NDUFS7,ATP12A,ATP6V0D2,ATP6V1E2,LHPP,NDUFA11,NDUFA7	0.202861
REACTOME_G_ALPHA_I_SIGNALLING_EVENTS	0.037962	0.850441	1.01966	169	GNG7,GABBR2,GNG8,NPW,HRH3,CCR5,GNB3,GNG4,OPRD1,RGS11,ADRA2B,GNG13,GNGT2,MCHR1,PPY,RGS9,ADCY5,GAL,OPRL1,PYY,RGS19,S1PR5,ADORA1,CCR2,CXCL12,GALR2,GNAT1,HEBP1,NMS,NPBWR2,PENK,PNOC,RGS20,RGS8,S1PR1,SSTR2,SSTR3,ADCY2,ADCY4,ADCY7,CNR2,CXCR2,GNAI2,PTGER3,RGS12,ADCY1,ADCY6,ADCY9,APLNR,CASR,CCL20,CCR1,CCR3,CCR6,CCR7,CXCL13,CXCR1,CXCR4,CXCR5,DRD3,GNB2,GNB4,GNG2,GPR17,GPR55,LPAR1,LPAR3,NMUR1,NPY,OPRK1,RGS6,…	-0.789822
KEGG_WNT_SIGNALING_PATHWAY	0.038961	0.854253	1.02245	141	NFATC2,WNT1,WNT10B,AXIN1,CAMK2B,NKD2,APC2,WNT10A,CCND2,DVL1,PRKCG,SFRP1,WNT3A,WNT3,WNT5B,WNT6,PRICKLE1,WNT11,WNT5A,WNT9A,WNT9B,FZD2,LEF1,PLCB2,PRKCB,TP53	-0.637206
REACTOME_TRAF6_MEDIATED_NFKB_ACTIVATION	0.0390545	0.959687	1.10104	19	S100A12,AGER	-0.642821
REACTOME_ELONGATION_ARREST_AND_RECOVERY	0.0392749	0.937906	1.08652	27	POLR2L,TCEB2,CCNT1	1.26608
REACTOME_SIGNALING_BY_ERBB2	0.03996	0.868761	1.03476	96	MLST8,PRKCG,ADCY5,BAD,CDC37,NRG2,RPS6KB2,ITPR2,MATK,NRG4,PDE1B,PRKAR2B,ADCY2,ADCY4,ADCY7,AKT1S1,PRKAR1B,ADCY1,ADCY6,ADCY9,CDKN1A,EREG,KRAS,MAPK1	-0.0139978
REACTOME_DOWNSTREAM_SIGNALING_OF_ACTIVATED_FGFR	0.03996	0.86888	1.0349	96	FGF3,FGFR1,MLST8,FGF17,PRKCG,ADCY5,BAD,RPS6KB2,FGF1,FGFR3,ITPR2,PDE1B,PRKAR2B,ADCY2,ADCY4,ADCY7,AKT1S1,FGF10,PRKAR1B,ADCY1,ADCY6,ADCY9,CDKN1A,FGF18,FGF19,FGFR2,FGFR4,KRAS,MAPK1	-0.19647
BIOCARTA_ACH_PATHWAY	0.04	0.968125	1.10859	16	PTK2B,TERT,BAD,CHRNG	-0.141979
KEGG_TIGHT_JUNCTION	0.040959	0.859655	1.02703	120	PPP2R2C,ACTG1,MYL10,EXOC3,PRKCG,AMOTL1,CLDN15,CTNNA3,JAM3,PRKCZ,ACTN3,CLDN4,GNAI2,JAM2,MAGI2,MYH10,PRKCB,ACTB,ACTN2,CLDN11,CLDN14,CLDN3,EPB41,KRAS,MYH11,MYH14,MYH6,MYH7B,MYL12B,MYL2,PARD6A,RAB3B	0.12035
BIOCARTA_ACTINY_PATHWAY	0.04111	0.957991	1.09909	19	NTRK1,WASF3,ABI2	-0.597859
BIOCARTA_CARM_ER_PATHWAY	0.0411234	0.924107	1.0769	32	HDAC10,HDAC5,BRCA1	0.37605
REACTOME_VIRAL_MESSENGER_RNA_SYNTHESIS	0.0417559	0.974793	1.1119	14	POLR2L,GTF2F1	1.29436
REACTOME_TCA_CYCLE_AND_RESPIRATORY_ELECTRON_TRANSPORT	0.042957	0.863568	1.03028	110	BSG,ATP5D,SUCLA2P1,NDUFS2,UCP1,ATP5I,NDUFA10,NDUFS6,NDUFS7,ADHFE1,DLD,DLST,IDH2,NDUFA11,NDUFA7,OGDH	1.05768
REACTOME_RNA_POL_III_CHAIN_ELONGATION	0.0437045	0.962843	1.10156	17	POLR3H,POLR2L,POLR3D	0.67626
KEGG_VIBRIO_CHOLERAE_INFECTION	0.043956	0.893316	1.05311	52	KCNQ1,PLCG2,ACTG1,KDELR3,KDELR1,PRKCG,ATP6V1C2,ATP6V1B1,ATP6V0A4,PRKCB,ACTB,ADCY9,ARF1,ATP6V0D2,ATP6V1E2	0.404829
KEGG_NATURAL_KILLER_CELL_MEDIATED_CYTOTOXICITY	0.044955	0.861468	1.02863	115	NFATC2,PLCG2,PTK2B,LCP2,PRKCG,ITGB2,NCR2,ULBP1,FCER1G,PIK3CD,PRKCB,TYROBP,CD247,ICAM1,KRAS,MAPK1,PIK3R3	-0.474556
REACTOME_UNWINDING_OF_DNA	0.0449944	0.977375	1.11241	11	GINS2,CDC45	0.472943
BIOCARTA_IGF1_PATHWAY	0.0461066	0.949315	1.09052	20	IGF1R,CSNK2A1	0.468563
REACTOME_TRANSCRIPTION_COUPLED_NER_TC_NER	0.046953	0.904021	1.06133	43	RFC4,POLR2L,POLD1,POLD3	0.808165
KEGG_VASCULAR_SMOOTH_MUSCLE_CONTRACTION	0.046953	0.861597	1.02834	112	CACNA1C,ARHGEF1,PTGIR,CACNA1S,KCNMA1,NPR1,PRKCG,ADCY5,ADORA2A,PPP1CA,ITPR2,MYLK3,RAMP2,ADCY2,ADCY4,ADCY7,KCNMB4,MYLK,PLCB2,PRKCB,RAMP3,ADCY1,ADCY6,ADCY9,ADORA2B,CALD1,EDNRA,KCNMB2,MAPK1,MYH11,PLA2G2C	-0.557555
KEGG_CELL_ADHESION_MOLECULES_CAMS	0.046953	0.859901	1.02702	118	ICOSLG,CDH15,NRXN2,PDCD1,CADM3,CDH5,NFASC,MAG,CD8A,PVRL1,CD34,CD4,CDH4,CLDN15,ITGA9,ITGB2,JAM3,PTPRM,CD40,CLDN4,JAM2,MADCAM1,CD22,CD80,CLDN11,CLDN14,CLDN3,ESAM,HLA-DOA,HLA-DQB1,ICAM1,NCAM1,NEGR1,NLGN1,PVRL2	-0.599045
REACTOME_CHOLESTEROL_BIOSYNTHESIS	0.0472765	0.950989	1.09106	19	MVD,MVK,FDPS	1.17389
REACTOME_ACYL_CHAIN_REMODELLING_OF_PE	0.047619	-0.496439	-1.9689	21	LPCAT3,LPCAT4,MBOAT1,MBOAT2,PLA2G10,PLA2G12A,PLA2G16,PLA2G1B,PLA2G2A,PLA2G2D,PLA2G2E,PLA2G2F,PLA2G3,PLA2G4A,PLA2G4C,PLA2G4D,PLA2G4F,PLA2G5,PLA2G6,PLBD1,PNPLA8	-0.0254136
REACTOME_METABOLISM_OF_AMINO_ACIDS_AND_DERIVATIVES	0.047952	0.847169	1.01623	184	GAMT,PYCR1,TH,CKM,DBH,OAT,PAH,AADAT,AGXT,BCAT1,CBS,INHA,INHBB,PCBD1,PNMT,PSMD3,SLC5A5,TPH2,UROC1,ADI1,ASS1,AZIN1,CGB,CGB8,CKB,DIO3,DLD,DLST,FTCD,GLS2,GLUL,HAAO,HAO1,INHBE,LHB,NAGS,ODC1,OGDH,PRODH,PSMD6,PSMD8	-0.0387377
REACTOME_HOST_INTERACTIONS_OF_HIV_FACTORS	0.047952	0.859086	1.02605	118	HCK,AAAS,CD4,DOCK2,TCEB2,ELMO1,PSMD3,AP1B1,ARF1,CD247,PSMD6,PSMD8,RAN	0.612148
KEGG_CALCIUM_SIGNALING_PATHWAY	0.047952	0.848936	1.01759	163	PDGFRA,CACNA1I,CACNA1C,CACNA1H,ATP2B2,PLCG2,CAMK2B,CHRM1,P2RX2,GRIN2C,PTK2B,CACNA1G,GNAL,GRIN1,NTSR1,CACNA1S,GRIN2D,PRKCG,SLC8A2,ADORA2A,CACNA1A,CACNA1E,HTR6,RYR1,ITPR2,MYLK3,NOS2,PDE1B,TBXA2R,ADCY2,ADCY4,ADCY7,CHRM3,DRD1,GRIN2A,HTR2A,HTR4,MYLK,PDE1C,PLCB2,PRKCB,PTGER3,SPHK1,ADCY1,ADCY9,ADORA2B,ADRB2,ADRB3,CACNA1B,CCKBR,CHRM5,CHRNA7,EDNRA,HRH1,OXTR,P2RX6,PDGFRB,PLCD4,PLCZ1	-0.867089
REACTOME_MITOCHONDRIAL_FATTY_ACID_BETA_OXIDATION	0.0481799	0.970062	1.1065	14	ACADL,ACADM	-0.272436
REACTOME_ANTIVIRAL_MECHANISM_BY_IFN_STIMULATED_GENES	0.048951	0.88101	1.04292	65	AAAS,ISG15,EIF4A3,EIF4E3	0.805646
KEGG_RIBOSOME	0.048951	0.871384	1.0352	81	RPL28,RPL38,RPS9,RPL22,RPS21,RPL30,RPL8	3.07514
BIOCARTA_IGF1MTOR_PATHWAY	0.049332	0.94934	1.08917	19	EIF2B5,IGF1R,AKT1	0.818316
REACTOME_SIGNALING_BY_RHO_GTPASES	0.04995	0.864731	1.03068	101	PREX1,OBSCN,KALRN,ARHGDIG,ARHGAP40,ARHGAP8,PRR5-ARHGAP8,SRGAP3,ARHGAP28,ARHGEF4,ABR,ARHGAP15,ARHGAP20,ARHGAP25,RACGAP1,A2M,ARHGAP24,ARHGAP29,DLC1,FAM13A,FGD2,FGD3	-0.596889
REACTOME_SIGNALING_BY_THE_B_CELL_RECEPTOR_BCR	0.04995	0.859979	1.02689	116	PLCG2,MLST8,NFKBIE,BAD,BLK,RPS6KB2,CBL,ITPR2,AKT1S1,PIK3CD,PRKCB,PSMD3,CD79B,CDKN1A,KRAS,PSMD6,PSMD8	0.316321
REACTOME_GASTRIN_CREB_SIGNALLING_PATHWAY_VIA_PKC_AND_MAPK	0.04995	0.847334	1.01623	179	GNG7,CHRM1,GCGR,GNG8,DGKQ,FFAR2,KALRN,EDN2,GNB3,GNG4,NTSR1,NTSR2,RASGRP2,DGKG,GNG13,GNGT2,GPR132,MCHR1,QRFP,UTS2R,GPR4,RGS19,ITPR2,MLN,NMS,PROKR1,TBXA2R,CHRM3,DGKI,EDN3,FFAR3,GPR68,HTR2A,KISS1,LTB4R,PLCB2,RPS6KA2,TRH,ARHGEF25,CASR,CCKBR,CHRM5,DAGLA,DGKB,EDNRA,FFAR1,GNB2,GNB4,GNG2,GPR17,HCRT,HCRTR2,HRH1,KISS1R,KRAS,LPAR1,LPAR3,MAPK1,NMUR1,OXTR,P2RY1,PIK3R3	-0.735462

## Sheet: E7
Supplementary Data File 1: GSEA enriched pathways for each chromatin state (E7)
pathway	pval	ES	NES	size	leadingEdge	exprmean_centered
REACTOME_SIGNALING_BY_RHO_GTPASES	0.000999001	0.555901	1.68581	101	ABR,AKAP13,ARAP1,ARHGAP10,ARHGAP15,ARHGAP17,ARHGAP18,ARHGAP25,ARHGAP26,ARHGAP35,ARHGAP8,ARHGEF11,ARHGEF12,ARHGEF3,BCR,CDC42,CHN2,FAM13A,FGD4,KALRN,NGEF,OBSCN,PRR5-ARHGAP8,RALBP1,RHOA,RHOBTB1,SRGAP1,SRGAP2,SRGAP3,STARD13,TIAM2,TRIO,ARAP2,ARAP3,ARHGAP12,ARHGAP22,ARHGAP29,ARHGEF17,ARHGEF18,ARHGEF2,ARHGEF4,GDI2,ITSN1,MYO9B,PREX1,RAC2,RASGRF1,RHOBTB2,RHOG,RHOH,VAV3,ARHGAP24,ARHGAP40,DEPDC7,G3BP2,RASGR…	0.108748
REACTOME_SIGNALLING_BY_NGF	0.000999001	0.512825	1.60297	201	AATF,ABR,ADCY4,ADCY6,ADCY7,ADCY9,ADORA2A,AKAP13,AP2A2,ARHGEF1,ARHGEF11,ARHGEF12,ARHGEF3,BCL2L11,CALM2,CLTC,FGD4,FOXO1,FOXO3,FURIN,GRB2,HDAC1,IRS1,ITPR2,ITPR3,KALRN,MAP2K1,MAPK1,MAPK8,MAPKAP1,MAPKAPK2,MAPKAPK3,MEF2A,NGEF,NR4A1,OBSCN,PCSK6,PIK3CB,PIK3R1,PLCG1,PRKCA,PRKCD,PRKCE,PSEN2,RALB,RAP1A,RAPGEF1,RHOA,RPS6KA2,RTN4,STAT3,TIAM2,TRIB3,TRIO,YWHAE,ARHGEF17,ARHGEF18,ARHGEF2,ARHGEF4,CDKN1A,DNM1,DNM2,…	0.52001
REACTOME_SIGNALING_BY_SCF_KIT	0.000999001	0.50541	1.50079	74	CBL,FOXO1,FOXO3,FYN,GRB10,GRB2,LYN,MAP2K1,MAPK1,MAPKAP1,NR4A1,PIK3R1,PIK3R3,PRKCA,STAT3,TRIB3,YES1,CDKN1A,FES,GAB2,KRAS,PDPK1,PHLPP1,SH2B2,SH2B3,SRC,TEC,AKT1,KITLG,PTEN,RAF1,RPS6KB2,SOS1,STAT5B,YWHAB,AKT2,FER,MDM2,RICTOR,STAT1,TSC2,LCK,RAC1,SOCS6,THEM4,AKT3,JAK2,MAP2K2,MMP9,PTPN6	0.445142
REACTOME_BMAL1_CLOCK_NPAS2_ACTIVATES_CIRCADIAN_EXPRESSION	0.000999001	0.557258	1.54792	34	ARNTL,NCOA2,NCOA3,NCOA6,NPAS2,NR3C1,PER2,RORA,RXRA,TBL1XR1,CREBBP,CRY1,NCOA1,PPARA,ARNTL2,CLOCK,NCOR1,BHLHE41,DBP,EP300,PPARGC1A,CCRN4L,HDAC3,SERPINE1,CRY2,F7,MED1,NAMPT,NR1D1	0.185233
REACTOME_CELL_CELL_COMMUNICATION	0.000999001	0.53164	1.61953	110	ACTN1,CD2AP,CDH1,CDH3,CLDN10,CLDN14,CLDN16,CTNNA1,DSCAML1,F11R,FYB,FYN,GRB2,JUP,LAMA3,LIMS1,MAGI2,MAPK8,NCK1,NCK2,PAK1,PARD3,PIK3CB,PIK3R1,PTK2,PTK2B,PVRL1,PVRL2,SPTBN1,WASL,CDH5,CLDN11,CLDN6,CTNND1,FERMT2,IQGAP1,ITGB1,MAPK13,MAPK14,PARVA,PLEC,PRKCI,SKAP2,SRC,VASP,CDH24,CLDN1,CLDN19,COL17A1,CTNNB1,MPP5,CLDN22,FBLIM1,INADL,KIRREL3,PARD6B,PVR,PVRL3,PVRL4,ACTN4,CLDN3,LAMC2,MAPK12,PARD6A,PARVB,RAC1,C…	0.596339
REACTOME_MEMBRANE_TRAFFICKING	0.000999001	0.44151	1.34796	117	AP1B1,ARRB1,CHMP3,CHMP4B,CHMP4C,CLTC,COPZ1,CPD,GBF1,GJA5,GNS,IGF2R,PIK3C2A,SEC24B,SH3D19,SNX9,TJP1,TPD52,VPS37C,BLOC1S3,DAB2,DNM1,DNM2,GJA8,PICALM,PUM1,RAB5C,SNX5,SRC,AP3B1,AP3S1,CHMP2B,CTSZ,DTNBP1,GJC2,HIP1R,VPS36,ARF1,CLTCL1,COPB1,FTH1,GJB5,HSPA8,MYO6,SEC24D,SEC31A,STAM2,TPD52L1,TSG101,VPS37B,AP1G1,CHMP6,CLTA,DNAJC6,GAK,GJA3,GJB2,GJB4,SEC24C,VPS4A,VPS4B,AP1M2,BLOC1S1,GJB6,SAR1B,SEC23A,SNAP23,TX…	0.849537
REACTOME_SIGNALING_BY_ERBB4	0.000999001	0.469047	1.40415	84	BTRC,CUL1,EGFR,ESR1,FOXO1,FOXO3,GRB2,MAP2K1,MAPK1,MAPKAP1,NR4A1,NRG2,PIK3R1,PSEN2,TRIB3,WWOX,YAP1,CDKN1A,KRAS,PDPK1,PHLPP1,TAB2,WWP1,AKT1,GFAP,HBEGF,NCOR1,PTEN,RAF1,RPS6KB2,SHC1,SOS1,STAT5B,YWHAB,AKT2,APH1B,EGF,MDM2,NEDD4,RICTOR,TSC2,CXCL12,PRLR,SKP1,THEM4,ADAM17,AKT3,BTC,JAK2,MAP2K2,NRG1	0.298953
REACTOME_O_LINKED_GLYCOSYLATION_OF_MUCINS	0.000999001	0.513334	1.48159	51	B3GNT5,B4GALT5,C1GALT1,GALNT10,GALNT12,GALNT2,GALNT3,GALNT7,GCNT1,ST3GAL1,ST3GAL2,GALNT5,GALNT6,MUC2,MUC5AC,ST3GAL3,B3GNT2,GALNT1,GALNTL6,MUC15,ST6GALNAC2,B3GNT7,B3GNTL1,GALNT11,MUC5B,MUC6,GALNT9,MUC4,ST6GALNAC4,B3GNT3,GCNT4,MUC13,ST6GAL1,ST6GALNAC3,GALNT14,MUC21,B3GNT6,GALNTL5	0.164392
REACTOME_SIGNALING_BY_ERBB2	0.000999001	0.466703	1.40994	96	ADCY4,ADCY6,ADCY7,ADCY9,CALM2,EGFR,FOXO1,FOXO3,FYN,GAB1,GRB2,ITPR2,ITPR3,MAP2K1,MAPK1,MAPKAP1,NR4A1,NRG2,PIK3R1,PLCG1,PRKCA,PRKCD,PRKCE,TRIB3,YES1,CDKN1A,ERBB2,HSP90AA1,KRAS,PDPK1,PHLPP1,PRKACB,PRKAR1B,SRC,ADCY3,ADRBK1,AKT1,HBEGF,PTEN,RAF1,RPS6KB2,SHC1,SOS1,YWHAB,AKT2,CALM1,CUL5,EGF,MDM2,RICTOR,TSC2,ADCY5,CDC37,PRKAR1A,THEM4,AKT3,BTC,MAP2K2,NRG1,PDE1A	0.535524
REACTOME_SIGNALING_BY_EGFR_IN_CANCER	0.000999001	0.507977	1.5427	103	ADCY4,ADCY6,ADCY7,ADCY9,AP2A2,CALM2,CBL,CDC42,CLTC,CSK,EGFR,EPS15L1,FOXO1,FOXO3,GAB1,GRB2,ITPR2,ITPR3,MAP2K1,MAPK1,MAPKAP1,NR4A1,PAG1,PIK3R1,PLCG1,PRKCA,PRKCD,PRKCE,TRIB3,ADAM10,CDKN1A,HSP90AA1,KRAS,PDPK1,PHLPP1,PRKACB,PRKAR1B,SRC,ADCY3,ADRBK1,AKT1,AP2B1,EPN1,EPS15,LRIG1,PTEN,RAF1,RPS6KB2,SHC1,SOS1,YWHAB,ADAM12,AKT2,CALM1,EGF,MDM2,RICTOR,STAM2,TSC2,ADCY5,AP2A1,AP2S1,CDC37,CLTA	0.693042
REACTOME_PPARA_ACTIVATES_GENE_EXPRESSION	0.000999001	0.518262	1.56992	99	AGT,ARNTL,CD36,CPT1A,FDFT1,FHL2,GRHL1,HMGCS2,MED15,MED24,MED26,MED27,NCOA2,NCOA3,NCOA6,NPAS2,NRF1,PPARGC1B,RORA,RXRA,SREBF1,SREBF2,TBL1XR1,TEAD1,TIAM2,TNFRSF21,TRIB3,TXNRD1,WWTR1,YAP1,ABCA1,ALAS1,APOA1,CDK19,CREBBP,MED13L,NCOA1,PLIN2,PPARA,PPARG,UGT1A9,ACOX1,ANKRD1,CLOCK,CPT2,HMGCR,MED16,MED21,NCOR1,NFYA,CDK8,MED17,SLC27A1,ACSL1,APOA5,EP300,MED22,PPARGC1A,TEAD4,ABCB4,ANGPTL4,CYP4A11,FABP1,HMGCS1,…	0.28476
REACTOME_ANTIGEN_ACTIVATES_B_CELL_RECEPTOR_LEADING_TO_GENERATION_OF_SECOND_MESSENGERS	0.000999001	0.689899	1.8717	27	CALM2,CBL,FYN,GRB2,ITPR2,ITPR3,LYN,NCK1,PIK3R1,PLCG1,STIM1,BLNK,CBLB,CD79A,PIK3AP1,PLCG2,SHC1,SOS1,SYK,CALM1,BLK,PIK3CD	0.360973
REACTOME_SIGNALING_BY_NOTCH1	0.000999001	0.50414	1.47979	63	ARRB1,CUL1,DTX4,FBXW7,HDAC1,HDAC4,HDAC9,KAT2B,MAML1,MAML2,MAML3,NCOR2,NUMB,PSEN2,RBPJ,TBL1XR1,TLE3,ADAM10,CREBBP,HDAC5,JAG1,DLL4,HDAC2,HDAC7,HIF1A,JAG2,NCOR1,TLE1,APH1B,CDK8,DTX1,MIB1,DLK1,DTX2,EP300,HDAC11,HES1,SKP1,ADAM17,TLE4,HDAC10,HDAC3,HES5,MYC,PSENEN,RPS27A	0.474163
REACTOME_SIGNALLING_TO_RAS	0.000999001	0.595538	1.6157	27	GRB2,MAP2K1,MAPK1,MAPKAPK2,MAPKAPK3,RALB,KRAS,MAPK13,MAPK14,RALA,RALGDS,SRC,NGF,RAF1,SHC1,SOS1,YWHAB,MAPK12,MAP2K2,MAPK11,HRAS,NTRK1	0.728534
REACTOME_CELL_SURFACE_INTERACTIONS_AT_THE_VASCULAR_WALL	0.000999001	0.48351	1.44507	82	AMICA1,ATP1B1,CD58,DOK2,F11R,FYN,GRB2,ITGB3,LYN,MERTK,PIK3CB,PIK3R1,PLCG1,SLC16A3,SLC7A6,SLC7A7,SLC7A8,YES1,CXADR,ITGB1,KRAS,PROC,SLC7A5,SRC,ANGPT4,COL1A1,ESAM,GRB14,ITGAL,ITGAV,ITGB2,SHC1,SLC7A11,SOS1,BSG,ITGA3,SLC3A2,TEK,FCER1G,LCK,PPIA,ANGPT2,ATP1B3,MMP1,PF4V1,PTPN6,CD47,CD48,FN1,HRAS,ITGAM,JAM3,PIK3R2,PPIL2,SLC16A1,SLC16A8,GRB7,PIK3CA,SELP,THBD	0.342557
REACTOME_NGF_SIGNALLING_VIA_TRKA_FROM_THE_PLASMA_MEMBRANE	0.000999001	0.534065	1.63753	131	ADCY4,ADCY6,ADCY7,ADCY9,ADORA2A,AP2A2,CALM2,CLTC,FOXO1,FOXO3,GRB2,IRS1,ITPR2,ITPR3,MAP2K1,MAPK1,MAPKAP1,MAPKAPK2,MAPKAPK3,MEF2A,NR4A1,PIK3CB,PIK3R1,PLCG1,PRKCA,PRKCD,PRKCE,RALB,RAP1A,RAPGEF1,RHOA,RPS6KA2,STAT3,TRIB3,CDKN1A,DNM1,DNM2,FRS2,KRAS,MAPK13,MAPK14,NTRK2,PDPK1,PHLPP1,PPP2R1B,PRKACB,PRKAR1B,RALA,RALGDS,SRC,ADCY3,ADRBK1,AKT1,AP2B1,ATF1,CRK,IRS2,NGF,PTEN,RAF1,RPS6KA5,RPS6KB2,SHC1,SOS1,YWHAB,…	0.556461
REACTOME_SIGNALLING_TO_ERKS	0.000999001	0.605069	1.69173	36	GRB2,MAP2K1,MAPK1,MAPKAPK2,MAPKAPK3,PLCG1,RALB,RAP1A,RAPGEF1,FRS2,KRAS,MAPK13,MAPK14,RALA,RALGDS,SRC,CRK,NGF,RAF1,SHC1,SOS1,YWHAB,BRAF,KIDINS220	0.767708
REACTOME_SIGNALING_BY_FGFR_IN_DISEASE	0.000999001	0.455346	1.39254	121	ADCY4,ADCY6,ADCY7,ADCY9,BCR,CALM2,CBL,CUX1,FGF1,FGF3,FGFR3,FOXO1,FOXO3,GAB1,GRB2,ITPR2,ITPR3,MAP2K1,MAPK1,MAPKAP1,MYO18A,NR4A1,PIK3R1,PLCG1,PRKCA,PRKCD,PRKCE,STAT3,TRIB3,CDKN1A,FRS2,GAB2,KRAS,PDPK1,PHLPP1,PRKACB,PRKAR1B,SRC,ADCY3,ADRBK1,AKT1,MKNK1,PTEN,RAF1,RPS6KB2,SHC1,SOS1,STAT5B,YWHAB,AKT2,BRAF,CALM1,FGFR2,MDM2,PPP2CB,RICTOR,STAT1,TSC2,ADCY5,CPSF6,FGF18,FGF2,IL17RD,PPP2CA,PRKAR1A,THEM4,TRIM24,…	0.397352
REACTOME_PHOSPHOLIPID_METABOLISM	0.000999001	0.475744	1.48302	186	ACER3,AGPAT2,AGPAT6,CERS6,CHKA,DGAT2,EPT1,GNPAT,HEXB,INPP4B,LPCAT2,LPIN1,LPIN2,MBOAT1,MBOAT2,MGLL,MTMR3,MTMR7,PGS1,PI4K2B,PI4KA,PIK3C2A,PIK3C2B,PIK3CB,PIK3R1,PIK3R3,PIP4K2A,PLA2G4D,PLA2G4F,PLA2G6,PLD1,PPAP2B,PSAP,SGMS1,SGMS2,SGPL1,SGPP2,SLC44A1,SMPD3,SPHK1,SYNJ2,VAPA,AGPAT3,ARSG,CERK,COL4A3BP,GPD1L,LPCAT4,MBOAT7,PEMT,PHOSPHO1,PLA2G2D,PLA2G2F,PPAP2A,PTDSS2,SLC44A2,SPTLC2,SUMF1,UGCG,VAC14,VAPB,AGPA…	0.35171
REACTOME_GLYCOSAMINOGLYCAN_METABOLISM	0.000999001	0.43304	1.31258	100	B4GALT1,B4GALT5,CD44,CHST11,CHST3,CHSY1,DSE,EXT1,GNS,HEXB,HS2ST1,HS6ST1,HSPG2,LYVE1,NDST1,SDC3,SLC9A1,ST3GAL1,ST3GAL2,UST,AGRN,CHST12,CHST15,GLCE,GXYLT1,GXYLT2,ST3GAL3,VCAN,ARSB,B3GNT2,B4GALT7,CHST14,CSGALNACT1,CSPG4,GPC1,HS3ST1,HS3ST5,SDC4,ST3GAL6,STAB2,B3GNT7,CHST6,HS3ST6,IDUA,NAGLU,ABCC5,NDST2,B3GALT6,B3GNT3,CSGALNACT2,HPSE2,B4GALT3,B4GALT4,CHST13,GLB1,HAS3,EXT2,FMOD,HAS2,HEXA,KERA,PRELP,SDC1,…	0.153266
REACTOME_MHC_CLASS_II_ANTIGEN_PRESENTATION	0.000999001	0.459008	1.3741	84	AP1B1,AP2A2,CLTC,CTSD,CTSH,DCTN1,DYNC1H1,KIF3B,KLC1,LGMN,OSBPL1A,RAB7A,SEC24B,SPTBN2,DNM1,DNM2,HLA-DMA,KIF22,KIF5B,KIFAP3,ACTR1A,AP2B1,CANX,DYNC2LI1,KIF3C,KIF5A,ARF1,CTSB,DCTN6,DYNC1I1,SEC24D,SEC31A,AP1G1,AP2A1,AP2S1,CLTA,CTSC,KIF18A,KIF2A,SEC24C,AP1M2,CTSA,SAR1B,SEC23A,AP1S1,DCTN4,KLC3,AP2M1,CD74,DCTN2,DCTN3,CTSK,CTSS,DYNC1LI2,DYNLL1,HLA-DMB	0.949361
REACTOME_GLYCEROPHOSPHOLIPID_BIOSYNTHESIS	0.000999001	0.509994	1.52196	80	AGPAT2,AGPAT6,CHKA,DGAT2,EPT1,GNPAT,LPCAT2,LPIN1,LPIN2,MBOAT1,MBOAT2,MGLL,PGS1,PLA2G4D,PLA2G4F,PLA2G6,PLD1,SLC44A1,AGPAT3,GPD1L,LPCAT4,MBOAT7,PEMT,PHOSPHO1,PLA2G2D,PLA2G2F,PTDSS2,SLC44A2,AGPAT9,CDS2,HADHB,LPCAT3,PCYT1A,PITPNB,PLA2G16,PLA2G4C,PNPLA3,SLC44A3,CDS1,CHPT1,ETNK2,GPCPD1,LCLAT1,LPIN3,PLA2G4A,PLBD1,AGPAT5,ETNK1,LPCAT1,PLA2G5	0.446971
REACTOME_BIOLOGICAL_OXIDATIONS	0.000999001	0.431068	1.32172	131	ACSS1,ACSS2,GCLC,GGT1,GGT7,GSTO2,MGST1,MGST2,OPLAH,SMOX,TBXAS1,UGT1A8,ALDH1A1,COMT,CYP27A1,CYP2S1,CYP2W1,CYP3A7,CYP4B1,GGCT,GSTP1,MAT2A,PAPSS1,PAPSS2,PTGIS,SULT1A2,SULT1C4,SULT1E1,SULT2B1,UGDH,UGP2,UGT1A4,UGT1A5,UGT1A6,UGT1A7,UGT1A9,AHCY,CYP2B6,CYP3A4,GLYAT,GSTM4,GSTO1,MGST3,PAOX,SLC35D1,SULT1A3,UGT1A3,CYP19A1,CYP1B1,CYP24A1,CYP2C18,CYP2C19,CYP3A43,CYP3A5,CYP4F3,CYP4F8,CYP8B1,GSTA2,GSTA3,ADH4,CYP…	-0.040593
REACTOME_TRANSMISSION_ACROSS_CHEMICAL_SYNAPSES	0.000999001	0.419441	1.30239	171	ADCY4,ADCY6,ADCY7,ADCY9,AP2A2,CACNB3,CACNG2,CALM2,CAMK2D,DLG1,EPB41L1,GABBR2,GLS,GNB1,GNG12,GNG7,GRIK5,KCNJ6,MAPK1,NCALD,PRKCA,RPS6KA2,SLC1A2,SLC1A7,ABAT,CACNB1,COMT,DNAJC5,GNB5,GNG4,GRIN2A,GRIN2B,GRIP2,PDPK1,PRKACB,RASGRF1,SLC22A2,SLC38A1,SYN3,SYT1,UNC13B,ADCY3,AKAP9,AP2B1,CACNA1A,CACNB4,CACNG4,CHRNE,GNAI1,GNAI2,GNAI3,GNAL,GNG2,GRIK4,KCNJ5,PLCB1,PLCB2,RAF1,RASGRF2,SLC38A2,SYN2,BRAF,CALM1,CAMK2A,…	-0.0926784
REACTOME_INTEGRIN_CELL_SURFACE_INTERACTIONS	0.000999001	0.602313	1.79027	76	AMICA1,BCAR1,CDH1,CSK,F11R,GRB2,ITGA11,ITGA2,ITGA9,ITGB3,ITGB5,ITGB7,ITGB8,LAMC1,PTK2,PTPN1,RAP1A,RAP1B,RAPGEF4,VWF,COL4A1,COL4A2,COL4A3,ITGB1,ITGB6,LAMB1,PDPK1,RAPGEF3,SRC,TLN1,VTN,AKT1,COL1A1,CRK,ICAM2,ITGA1,ITGAE,ITGAL,ITGAV,ITGB2,LAMA5,SHC1,SOS1,SYK,BSG,FBN1,ICAM1,ITGA3,LAMA2	0.407008
REACTOME_NRAGE_SIGNALS_DEATH_THROUGH_JNK	0.000999001	0.609408	1.70825	37	AATF,ABR,AKAP13,ARHGEF11,ARHGEF12,ARHGEF3,BCL2L11,FGD4,KALRN,MAPK8,NGEF,OBSCN,TIAM2,TRIO,ARHGEF17,ARHGEF18,ARHGEF2,ARHGEF4,ITSN1,PREX1,RASGRF1,VAV3,NGF,RASGRF2,SOS1,SOS2	0.0439582
REACTOME_CELL_DEATH_SIGNALLING_VIA_NRAGE_NRIF_AND_NADE	0.000999001	0.534709	1.54328	51	AATF,ABR,AKAP13,ARHGEF11,ARHGEF12,ARHGEF3,BCL2L11,FGD4,KALRN,MAPK8,NGEF,OBSCN,PSEN2,TIAM2,TRIO,YWHAE,ARHGEF17,ARHGEF18,ARHGEF2,ARHGEF4,ITSN1,PREX1,RASGRF1,VAV3,CASP2,NGF,RASGRF2,SOS1,SOS2,APH1B,ITGB3BP,SQSTM1,ARHGEF16,FGD3,RAC1	0.25955
REACTOME_P75_NTR_RECEPTOR_MEDIATED_SIGNALLING	0.000999001	0.476507	1.4098	71	AATF,ABR,AKAP13,ARHGEF1,ARHGEF11,ARHGEF12,ARHGEF3,BCL2L11,FGD4,HDAC1,KALRN,MAPK8,NGEF,OBSCN,PSEN2,RHOA,RTN4,TIAM2,TRIO,YWHAE,ARHGEF17,ARHGEF18,ARHGEF2,ARHGEF4,ITSN1,PREX1,PRKCI,RASGRF1,VAV3,CASP2,HDAC2,NGF,RASGRF2,SOS1,SOS2,APH1B,ITGB3BP,MYD88,SQSTM1,ARHGEF16,FGD3,RAC1,ADAM17,FGD2,NFKBIA,HDAC3,IKBKB,NET1,PSENEN,RPS27A,CASP3,ECT2,SMPD2,TIAM1,ARHGDIA	0.58633
REACTOME_INTEGRATION_OF_ENERGY_METABOLISM	0.000999001	0.446253	1.36065	112	ACACA,ADCY4,ADCY6,ADCY7,ADCY9,CACNB3,GNAQ,GNB1,GNG12,GNG7,ITPR2,ITPR3,PRKAG2,PRKCA,RAP1A,RAP1B,RAPGEF4,DPP4,GNA14,GNB5,GNG4,IQGAP1,MLXIPL,PPP2R1B,PRKACB,PRKAR1B,RAPGEF3,TKT,ABCC8,ACLY,ADCY3,CACNA1A,CTNNB1,GNA11,GNAI1,GNAI2,GNAS,GNG2,MLX,PLCB1,PLCB2,TALDO1,ACACB,PPP2CB,PPP2R5D,SEC11A,STX1A,ADCY5,CHRM3,FASN,KCNS3,PPP2CA,PRKAA2,PRKAR1A,SLC2A2,SNAP25,STK11	0.355379
REACTOME_OPIOID_SIGNALLING	0.000999001	0.477687	1.42127	77	ADCY4,ADCY6,ADCY7,ADCY9,CALM2,GNB1,GNG12,GNG7,ITPR2,ITPR3,MAPK1,PDE4C,PDE4D,PPP1CA,PPP3CA,PPP3R1,PRKCA,PRKCD,GNAZ,GNB5,GNG4,PPP2R1B,PRKACB,PRKAR1B,ADCY3,ADRBK1,GNAI1,GNAI2,GNAI3,GNAL,GNG2,PLCB1,PLCB2,PLCB4,CALM1,GNAT1,GNAT2,PLA2G4A,PPP2CB,PPP2R5D	0.331691
REACTOME_INTEGRIN_ALPHAIIB_BETA3_SIGNALING	0.000999001	0.618352	1.6776	27	BCAR1,CSK,GRB2,ITGB3,PTK2,PTPN1,RAP1A,RAP1B,RAPGEF4,VWF,PDPK1,RAPGEF3,SRC,TLN1,AKT1,CRK,SHC1,SOS1,SYK	0.617787
REACTOME_NUCLEAR_RECEPTOR_TRANSCRIPTION_PATHWAY	0.000999001	0.575685	1.64155	44	ESR1,HNF4A,NR3C1,NR4A1,NR6A1,PPARD,RARA,RARG,RORA,RXRA,THRB,VDR,ESRRG,NR1D2,NR2E3,PPARA,PPARG,THRA,NR1H3,NR1I2,NR3C2,NR5A2,RORC,ESR2,HNF4G,NR2F6,NR4A3,NRBP1	-0.0098984
REACTOME_SIGNALING_BY_PDGF	0.000999001	0.496245	1.51426	116	ADCY4,ADCY6,ADCY7,ADCY9,BCAR1,CALM2,CRKL,FOXO1,FOXO3,FURIN,GRB2,ITPR2,ITPR3,MAP2K1,MAPK1,MAPKAP1,NCK1,NCK2,NR4A1,PDGFB,PIK3CB,PIK3R1,PLCG1,PRKCA,PRKCD,PRKCE,RAPGEF1,RASA1,STAT3,TRIB3,CDKN1A,COL4A1,COL4A2,COL4A3,COL9A3,KRAS,PDGFC,PDPK1,PHLPP1,PRKACB,PRKAR1B,SRC,ADCY3,ADRBK1,AKT1,COL1A1,CRK,PDGFA,PDGFRA,PLAT,PTEN,RAF1,RPS6KB2,SOS1,STAT5B,STAT6,YWHAB,AKT2,CALM1,COL9A1,MDM2,PDGFRB,RICTOR,STAT1,TSC2,A…	0.467321
REACTOME_GPVI_MEDIATED_ACTIVATION_CASCADE	0.000999001	0.57785	1.58872	31	CDC42,FYN,LYN,PIK3CB,PIK3R1,PIK3R3,RHOA,PDPK1,PLCG2,RAC2,RHOG,VAV3,AKT1,COL1A1,RHOB,SYK,AKT2,PRKCZ,FCER1G,LCK,RAC1,AKT3	0.536476
REACTOME_DOWNSTREAM_SIGNAL_TRANSDUCTION	0.000999001	0.526925	1.58454	90	ADCY4,ADCY6,ADCY7,ADCY9,BCAR1,CALM2,CRKL,FOXO1,FOXO3,GRB2,ITPR2,ITPR3,MAP2K1,MAPK1,MAPKAP1,NCK1,NCK2,NR4A1,PDGFB,PIK3CB,PIK3R1,PLCG1,PRKCA,PRKCD,PRKCE,RAPGEF1,RASA1,STAT3,TRIB3,CDKN1A,KRAS,PDPK1,PHLPP1,PRKACB,PRKAR1B,SRC,ADCY3,ADRBK1,AKT1,CRK,PDGFA,PDGFRA,PTEN,RAF1,RPS6KB2,SOS1,STAT5B,STAT6,YWHAB,AKT2,CALM1,MDM2,PDGFRB,RICTOR,STAT1,TSC2,ADCY5	0.60158
REACTOME_AXON_GUIDANCE	0.000999001	0.552613	1.73676	229	ABL1,ABLIM1,ABLIM3,ANK3,AP2A2,ARHGAP35,ARHGEF11,ARHGEF12,CACNA1G,CACNA1I,CACNB3,CDC42,CLASP1,CLTC,DLG1,DOCK1,EGFR,EVL,EZR,FYN,GRB2,ITGA2,ITGA9,ITGB3,KIAA1598,LAMC1,MAP2K1,MAPK1,MET,MYH14,MYH9,MYL12B,MYO10,NCK1,NCK2,NRP1,NRP2,NTN4,NUMB,PAK1,PAK2,PAK4,PLCG1,PLXNA1,PLXNA2,PTK2,RDX,RHOA,RPS6KA2,SEMA4D,SEMA7A,SIAH1,SIAH2,SLIT1,SPTB,SPTBN1,SPTBN2,SPTBN4,SRGAP1,SRGAP2,SRGAP3,TRIO,WASL,AGRN,ANK1,CACNA1S,…	0.436303
REACTOME_NCAM_SIGNALING_FOR_NEURITE_OUT_GROWTH	0.000999001	0.503614	1.47521	62	CACNA1G,CACNA1I,CACNB3,FYN,GRB2,MAP2K1,MAPK1,PTK2,SPTB,SPTBN1,SPTBN2,SPTBN4,AGRN,CACNA1S,CACNB1,COL4A1,COL4A2,COL4A3,COL9A3,KRAS,SRC,CACNB4,COL1A1,RAF1,RPS6KA5,SOS1,SPTBN5,YWHAB,COL9A1	0.092678
REACTOME_G_ALPHA1213_SIGNALLING_EVENTS	0.000999001	0.574932	1.69902	69	ABR,ADRA1B,AKAP13,ARHGEF1,ARHGEF11,ARHGEF12,ARHGEF3,CDC42,FGD4,GNA12,GNA13,GNB1,GNG12,GNG7,KALRN,NGEF,OBSCN,PIK3R1,PIK3R3,RHOA,TIAM2,TRIO,ARHGEF17,ARHGEF18,ARHGEF2,ARHGEF4,GNB5,GNG4,ITSN1,PREX1,RAC2,RASGRF1,RHOG,ROCK1,ROCK2,VAV3,GNG2,PLXNB1,RASGRF2,RHOB,SOS1,SOS2,ADRA1D	0.267219
REACTOME_SLC_MEDIATED_TRANSMEMBRANE_TRANSPORT	0.000999001	0.411569	1.29348	229	CP,HK1,RANBP2,SLC12A2,SLC15A2,SLC16A3,SLC1A2,SLC1A7,SLC20A2,SLC22A3,SLC22A5,SLC29A1,SLC2A10,SLC2A12,SLC2A5,SLC2A9,SLC35D2,SLC39A10,SLC44A1,SLC4A5,SLC4A8,SLC4A9,SLC5A1,SLC5A11,SLC6A6,SLC6A9,SLC7A6,SLC7A7,SLC7A8,SLC8A1,SLC9A1,SLC9A4,SLCO2A1,SLCO3A1,SLCO4A1,HK2,NUP88,NUP93,RHCG,SLC10A6,SLC12A7,SLC13A3,SLC15A1,SLC1A5,SLC22A2,SLC24A3,SLC28A1,SLC29A3,SLC2A13,SLC2A8,SLC30A3,SLC33A1,SLC38A1,SLC39A8,SLC41…	-0.124797
REACTOME_CD28_CO_STIMULATION	0.000999001	0.595526	1.63732	31	CDC42,FYN,GRB2,LYN,MAP3K14,MAPKAP1,PAK1,PAK2,PIK3R1,PIK3R3,TRIB3,YES1,MAP3K8,PDPK1,SRC,AKT1,CD28,CD86,AKT2,RICTOR,LCK,RAC1,THEM4,AKT3	0.460032
REACTOME_SEMA4D_IN_SEMAPHORIN_SIGNALING	0.000999001	0.589459	1.62064	31	ARHGAP35,ARHGEF11,ARHGEF12,CDC42,MET,MYH14,MYH9,MYL12B,RHOA,SEMA4D,ERBB2,LIMK2,RAC2,RHOG,RND1,ROCK1,ROCK2,PLXNB1,RHOB,MYL6,PTPRC	1.20644
REACTOME_SEMAPHORIN_INTERACTIONS	0.000999001	0.577862	1.69853	64	ARHGAP35,ARHGEF11,ARHGEF12,CDC42,FYN,MET,MYH14,MYH9,MYL12B,NRP1,PAK1,PAK2,PLXNA1,PLXNA2,RHOA,SEMA4D,SEMA7A,DPYSL2,ERBB2,FARP2,FES,HSP90AA1,ITGB1,LIMK2,PLXND1,RAC2,RHOG,RND1,ROCK1,ROCK2,SEMA3A,TLN1,DPYSL4,ITGA1,PIP5K1C,PLXNB1,RHOB,SEMA6A,DPYSL3,MYL6,PTPRC,SEMA3E,CFL1	0.823662
REACTOME_SEMA4D_INDUCED_CELL_MIGRATION_AND_GROWTH_CONE_COLLAPSE	0.000999001	0.603622	1.62946	26	ARHGEF11,ARHGEF12,CDC42,MYH14,MYH9,MYL12B,RHOA,SEMA4D,ERBB2,LIMK2,RAC2,RHOG,RND1,ROCK1,ROCK2,PLXNB1,RHOB	1.24449
REACTOME_CELL_CELL_JUNCTION_ORGANIZATION	0.000999001	0.541938	1.56134	50	CDH1,CDH3,CLDN10,CLDN14,CLDN16,CTNNA1,F11R,JUP,PARD3,PVRL1,PVRL2,CDH5,CLDN11,CLDN6,CTNND1,PRKCI,CDH24,CLDN1,CLDN19,CTNNB1,MPP5,CLDN22,INADL,PARD6B,PVR,PVRL3,PVRL4,CLDN3,PARD6A,CADM2,CDH13,CLDN4,CLDN9,CDH15,CLDN12,CLDN7	0.402112
REACTOME_COSTIMULATION_BY_THE_CD28_FAMILY	0.000999001	0.508887	1.48811	61	CD3E,CDC42,CSK,FYN,GRB2,LYN,MAP3K14,MAPKAP1,PAK1,PAK2,PIK3R1,PIK3R3,PPP2R5C,PPP2R5E,TRIB3,YES1,MAP3K8,PDPK1,PPP2R1B,SRC,AKT1,CD28,CD86,AKT2,CD247,CD4,PPP2CB,PPP2R5A,PPP2R5D,RICTOR,LCK,PPP2CA,RAC1,THEM4,AKT3,CD3D,PTPN6,ICOSLG,PIK3R2,TNFRSF14,CD3G,PIK3CA	0.353734
REACTOME_SIGNALING_BY_ROBO_RECEPTOR	0.000999001	0.641021	1.75182	29	ABL1,CDC42,CLASP1,EVL,NCK1,NCK2,PAK1,PAK2,PAK4,SRGAP1,SRGAP2,SRGAP3,CAP1,ENAH,VASP,GPC1,PAK6,SOS1,SOS2,ABL2,PAK7	0.455293
REACTOME_TRANSPORT_OF_INORGANIC_CATIONS_ANIONS_AND_AMINO_ACIDS_OLIGOPEPTIDES	0.000999001	0.477937	1.43362	86	SLC12A2,SLC15A2,SLC1A2,SLC1A7,SLC20A2,SLC4A5,SLC4A8,SLC4A9,SLC6A6,SLC7A6,SLC7A7,SLC7A8,SLC8A1,SLC9A1,SLC9A4,SLC12A7,SLC15A1,SLC1A5,SLC24A3,SLC38A1,SLC7A1,SLC7A5,SLC9A2,SLC9A8,SLC9A9,SLC24A1,SLC26A9,SLC38A2,SLC3A1,SLC43A2,SLC6A20,SLC7A11,SLC9A5,SLC15A4,SLC26A2,SLC34A3,SLC3A2,SLC5A5,SLC9A3,SLC12A4,SLC17A5,SLC24A4,SLC34A1,SLC34A2,SLC6A12,SLC8A3,SLC16A10,SLC17A8,SLC1A1,SLC20A1,SLC26A7,SLC38A3,SLC4A1,…	-0.125235
REACTOME_CELL_JUNCTION_ORGANIZATION	0.000999001	0.549647	1.62429	69	ACTN1,CDH1,CDH3,CLDN10,CLDN14,CLDN16,CTNNA1,F11R,JUP,LAMA3,LIMS1,PARD3,PVRL1,PVRL2,CDH5,CLDN11,CLDN6,CTNND1,FERMT2,ITGB1,PARVA,PLEC,PRKCI,VASP,CDH24,CLDN1,CLDN19,COL17A1,CTNNB1,MPP5,CLDN22,FBLIM1,INADL,PARD6B,PVR,PVRL3,PVRL4,CLDN3,LAMC2,PARD6A,PARVB,CADM2,CDH13,CLDN4,CLDN9,FLNC,LAMB3,RSU1,CDH15,CLDN12,CLDN7	0.613714
REACTOME_DOWNSTREAM_SIGNALING_OF_ACTIVATED_FGFR	0.000999001	0.445664	1.34638	96	ADCY4,ADCY6,ADCY7,ADCY9,CALM2,FGF1,FGF3,FGFR3,FOXO1,FOXO3,GAB1,GRB2,ITPR2,ITPR3,MAP2K1,MAPK1,MAPKAP1,NR4A1,PIK3R1,PLCG1,PRKCA,PRKCD,PRKCE,TRIB3,CDKN1A,FRS2,KRAS,PDPK1,PHLPP1,PRKACB,PRKAR1B,ADCY3,ADRBK1,AKT1,PTEN,RAF1,RPS6KB2,SHC1,SOS1,YWHAB,AKT2,CALM1,FGFR2,MDM2,RICTOR,TSC2,ADCY5,FGF18,FGF2,PRKAR1A,THEM4,AKT3,MAP2K2,PDE1A,FGF17,FGF9,FRS3,HRAS,PRKAR2B,ADCY1,CDKN1B,PIK3CA,AKT1S1,FGF19,FGF5,FGFR4,MA…	0.264745
REACTOME_POST_TRANSLATIONAL_PROTEIN_MODIFICATION	0.000999001	0.418131	1.29819	169	ALG14,B3GNT5,B4GALT1,B4GALT5,C1GALT1,DAD1,EDEM2,FURIN,GALNT10,GALNT12,GALNT2,GALNT3,GALNT7,GCNT1,GPAA1,MAN2A1,MCFD2,MGAT1,MGAT3,MGAT5,MLEC,PIGL,PIGU,RFT1,SEC24B,ST3GAL1,ST3GAL2,ARSG,FUT8,GALNT5,GALNT6,MAN1A1,MAN1C1,MUC2,MUC5AC,PIGC,PIGP,PROC,RPN2,ST3GAL3,ST8SIA6,SUMF1,ARSB,ARSI,B3GNT2,CANX,GALNT1,GALNTL6,MAN1A2,MPI,MUC15,PIGV,ST6GALNAC2,SUMF2,B3GNT7,B3GNTL1,GALNT11,MGAT4A,MGAT4B,MUC5B,MUC6,PMM2,S…	0.361783
REACTOME_L1CAM_INTERACTIONS	0.000999001	0.565349	1.67877	74	ANK3,AP2A2,CLTC,DLG1,EGFR,EZR,ITGA2,ITGA9,ITGB3,KIAA1598,LAMC1,MAP2K1,MAPK1,NRP1,NRP2,NUMB,PAK1,RDX,RPS6KA2,SPTB,SPTBN1,SPTBN2,SPTBN4,ANK1,CSNK2A1,DNM1,DNM2,DPYSL2,ITGB1,LAMB1,RANBP9,SCN4A,SRC,ALCAM,AP2B1,ITGA1,ITGAV,RPS6KA4,RPS6KA5,SCN8A,SDCBP,SPTBN5,STIP1,CNTNAP1,NRCAM,AP2A1,AP2S1,CLTA	0.552244
REACTOME_SIGNALING_BY_ILS	0.000999001	0.49974	1.51381	99	BTRC,CBL,CRKL,CUL1,FYN,GRB2,IL1R1,IL2RB,JAK1,LYN,MAP2K1,MAPK1,NOD2,PELI1,PELI2,PIK3CB,PIK3R1,PIK3R3,PTK2B,RAPGEF1,STAT3,TMEM189-UBE2V1,UBE2N,YES1,YWHAZ,BLNK,GAB2,IL1R2,IL1RAP,IL1RN,IL2RA,IL6R,JAK3,KRAS,MAP3K8,NOD1,PRKACB,TAB2,TEC,TNIP2,TOLLIP,CRK,IL1B,RAF1,SHC1,SOS1,STAT5B,SYK,YWHAB,IL6ST,IRAK3,MAP2K4,MYD88,SQSTM1,STAT1,CSF2,LCK,MAP2K6,MAP3K3,PIK3CD,SKP1,IRAK2,JAK2,MAP2K2,PTPN6	0.375729
REACTOME_NETRIN1_SIGNALING	0.000999001	0.580805	1.62807	37	ABLIM1,ABLIM3,CDC42,DOCK1,EZR,FYN,MYO10,NCK1,NTN4,PLCG1,PTK2,SIAH1,SIAH2,SLIT1,TRIO,WASL,PITPNA,SRC,TRPC6,UNC5A,SLIT3,UNC5B	0.405591
REACTOME_FATTY_ACID_TRIACYLGLYCEROL_AND_KETONE_BODY_METABOLISM	0.000999001	0.504854	1.56419	161	ACACA,ACSL3,AGPAT2,AGPAT6,AGT,ARNTL,CD36,CPT1A,DGAT2,ELOVL6,FDFT1,FHL2,GPD2,GRHL1,HMGCL,HMGCS2,LPIN1,LPIN2,MED15,MED24,MED26,MED27,NCOA2,NCOA3,NCOA6,NCOR2,NPAS2,NRF1,PPARGC1B,PRKAG2,RORA,RXRA,SREBF1,SREBF2,TBL1XR1,TEAD1,TIAM2,TNFRSF21,TRIB3,TXNRD1,WWTR1,YAP1,ABCA1,AGPAT3,ALAS1,APOA1,BDH1,CDK19,CREBBP,ELOVL5,GPD1L,HSD17B12,LPCAT4,MED13L,NCOA1,PCCA,PLIN2,PPARA,PPARG,SIN3A,TECR,UGT1A9,ACLY,ACOX1,ACS…	0.41507
REACTOME_IL_3_5_AND_GM_CSF_SIGNALING	0.000999001	0.58121	1.64192	40	CBL,CRKL,FYN,GRB2,IL2RB,JAK1,LYN,PIK3CB,PIK3R1,PIK3R3,RAPGEF1,YES1,YWHAZ,BLNK,GAB2,IL2RA,JAK3,PRKACB,TEC,CRK,SHC1,SOS1,STAT5B,SYK	0.319504
REACTOME_CIRCADIAN_CLOCK	0.000999001	0.549841	1.58411	50	ARNTL,BTRC,CPT1A,CSNK1D,CUL1,MEF2D,NCOA2,NCOA3,NCOA6,NPAS2,NR3C1,PER2,RORA,RXRA,SREBF1,TBL1XR1,CREBBP,CRY1,NCOA1,PPARA,ARNTL2,ATF2,CLOCK,CSNK1E,HIF1A,NCOR1,BHLHE41,FBXL3,DBP,EP300,PPARGC1A,SKP1,MEF2C,CCRN4L,HDAC3,RPS27A,SERPINE1,CRY2,F7,MED1,NAMPT,NR1D1	0.3784
REACTOME_FACTORS_INVOLVED_IN_MEGAKARYOCYTE_DEVELOPMENT_AND_PLATELET_PRODUCTION	0.000999001	0.47181	1.44015	118	ABL1,AKAP1,CABLES1,CBX5,CDC42,DOCK1,DOCK3,DOCK5,DOCK9,EHD1,HDAC1,IRF2,ITPK1,JMJD1C,KIF3B,KLC1,RAD51B,RCOR1,CAPZA2,CREBBP,KIF22,KIF5B,KIFAP3,MAFF,PRKACB,PRKAR1B,SH2B2,SH2B3,SIN3A,ZFPM1,DOCK10,DOCK4,H3F3A,HBG2,HDAC2,KIF3C,KIF5A,NFE2,ZFPM2,CABLES2,DOCK8,IRF1,KIF9,CAPZA1,CDK2,EP300,GATA6,IRF7,KIF18A,KIF2A,PRKAR1A,RAB5A,RAC1,AKAP10,JAK2,KIFC1,MAFK,MFN2,RAD51C,DOCK6,EHD2,GATA4,HMG20B,KLC3,PRKAR2B	0.330987
REACTOME_ION_TRANSPORT_BY_P_TYPE_ATPASES	0.000999001	0.60844	1.66727	30	ATP11A,ATP11B,ATP1A1,ATP1B1,ATP2A2,ATP2C2,ATP8A2,ATP8B1,FXYD2,ATP2C1,ATP7B,ATP9A,ATP10B,ATP1A2,ATP2B2,ATP8A1,ATP10D,ATP8B3,ATP8B4	0.230123
REACTOME_SIGNALING_BY_NOTCH	0.000999001	0.483205	1.45481	91	ARRB1,ATP2A2,B4GALT1,CUL1,DTX4,FBXW7,FURIN,HDAC1,HDAC4,HDAC9,KAT2B,MAML1,MAML2,MAML3,NCOR2,NOTCH2,NUMB,PSEN2,RBPJ,TBL1XR1,TLE3,TNRC6A,TNRC6B,ADAM10,CREBBP,E2F3,HDAC5,JAG1,MFNG,NOTCH3,POFUT1,ST3GAL3,DLL4,HDAC2,HDAC7,HIF1A,JAG2,LFNG,NCOR1,ST3GAL6,TLE1,APH1B,CDK8,DTX1,MIB1,DLK1,DTX2,EP300,HDAC11,HES1,MOV10,SKP1,ADAM17,JUN,RAB6A,TLE4,HDAC10,HDAC3,HES5,MYC,PSENEN	0.44906
REACTOME_SIGNALING_BY_INSULIN_RECEPTOR	0.000999001	0.436874	1.32813	105	ATP6V0D1,ATP6V1C2,ATP6V1H,CAB39,EIF4B,EIF4E,FGF1,FGF3,FGFR3,GAB1,GRB10,GRB2,IRS1,MAP2K1,MAPK1,PIK3CB,PIK3R1,PRKAG2,RPTOR,TRIB3,ATP6V0D2,FRS2,INSR,KRAS,PDPK1,RHEB,STRADB,ATP6V1A,CAB39L,CRK,DOK1,IRS2,RAF1,SHC1,SOS1,YWHAB,AKT2,ATP6V1G3,FGFR2,PIK3R4,PRKAA1,TSC2,ATP6V0A4,ATP6V1B1,ATP6V1D,ATP6V1E2,FGF18,FGF2,PDE3B,PRKAA2,STK11,THEM4,ATP6V0C,ATP6V1G1,EEF2K,MAP2K2,PPM1A,PRKAG1,ATP6V0E1,FGF17,FGF9,HRAS,PI…	0.316862
REACTOME_INNATE_IMMUNE_SYSTEM	0.000999001	0.399922	1.25949	243	APP,CD180,CD46,CD55,IKBKE,IRF2,LGMN,MAP2K1,MAPK1,MAPK8,MAPKAPK2,MAPKAPK3,MEF2A,NOD2,PANX1,PCBP2,PELI1,PELI2,RPS6KA2,TMEM189-UBE2V1,TRAF3,UBE2D2,UBE2D3,UBE2N,UNC93B2,C2,C9,CAPZA2,CFB,CREBBP,DNM1,DNM2,HMGB1,MAP2K3,MAP3K1,MAPK10,MAPK13,MAPK14,NOD1,PLCG2,PPP2R1B,RIPK3,TAB2,TRIM25,TXN,ATF1,ATF2,BCL2,C1S,C6,CASP2,LGALS3,PSTPIP1,RIPK1,RPS6KA5,TANK,TAX1BP1,TLR5,UNC93B1,UNC93B6,C4BPA,C4BPB,CASP10,CASP8,CD…	0.408343
REACTOME_CYTOKINE_SIGNALING_IN_IMMUNE_SYSTEM	0.000999001	0.430461	1.35777	251	BTRC,CAMK2D,CBL,CD44,CRKL,CUL1,EIF4E,EIF4G3,FLNB,FYN,GRB2,IL1R1,IL2RB,IRF2,IRS1,JAK1,KPNA1,KPNA3,LYN,MAP2K1,MAPK1,NOD2,PELI1,PELI2,PIK3CB,PIK3R1,PIK3R3,PLCG1,PRKCD,PTK2B,PTPN1,PTPN2,RANBP2,RAPGEF1,STAT3,TMEM189-UBE2V1,UBE2N,YES1,YWHAZ,BLNK,CIITA,CISH,EIF2AK2,GAB2,IFI35,IFIT1,IL1R2,IL1RAP,IL1RN,IL2RA,IL6R,IP6K2,IRF6,JAK3,KRAS,MAP3K8,NOD1,NUP88,NUP93,PIAS1,PPM1B,PRKACB,SP100,TAB2,TEC,TNIP2,TOLLIP,T…	0.41856
REACTOME_PLATELET_ACTIVATION_SIGNALING_AND_AGGREGATION	0.000999001	0.461231	1.43809	188	ACTN1,APP,ARRB1,BCAR1,CALM2,CD36,CDC42,CSK,DGKD,F5,FYN,GNA12,GNA13,GNAQ,GNB1,GNG12,GNG7,GRB2,ITGB3,ITPR2,ITPR3,LYN,MAPK1,MGLL,PDGFB,PIK3CB,PIK3R1,PIK3R3,PRKCA,PRKCD,PRKCE,PRKCH,PSAP,PTK2,PTPN1,RAP1A,RAP1B,RAPGEF4,RHOA,VCL,VEGFA,VWF,YWHAZ,ABCC4,APOA1,CAP1,CD9,CLU,DAGLA,DGKG,DGKH,GNA14,GNB5,GNG4,MAPK14,MPL,PDPK1,PLCG2,RAC2,RAPGEF3,RHOG,SRC,TGFB2,TLN1,TRPC6,VAV3,WDR1,AKT1,COL1A1,CRK,DAGLB,DGKA,GNA11…	0.57082
REACTOME_SIGNALING_BY_FGFR	0.000999001	0.439468	1.33789	107	ADCY4,ADCY6,ADCY7,ADCY9,CALM2,CBL,FGF1,FGF3,FGFR3,FOXO1,FOXO3,GAB1,GRB2,ITPR2,ITPR3,MAP2K1,MAPK1,MAPKAP1,NR4A1,PIK3R1,PLCG1,PRKCA,PRKCD,PRKCE,TRIB3,CDKN1A,FRS2,KRAS,PDPK1,PHLPP1,PRKACB,PRKAR1B,SRC,ADCY3,ADRBK1,AKT1,MKNK1,PTEN,RAF1,RPS6KB2,SHC1,SOS1,YWHAB,AKT2,BRAF,CALM1,FGFR2,MDM2,PPP2CB,RICTOR,TSC2,ADCY5,FGF18,FGF2,IL17RD,PPP2CA,PRKAR1A,THEM4,AKT3,MAP2K2,PDE1A,FGF17,FGF9,FRS3,HRAS,PRKAR2B,RPS27A…	0.317932
KEGG_GLYCEROPHOSPHOLIPID_METABOLISM	0.000999001	0.509969	1.51432	74	AGPAT2,AGPAT6,CHKA,DGKD,DGKZ,GNPAT,GPD2,LPCAT2,MBOAT1,MBOAT2,PGS1,PLA2G4E,PLA2G6,PLD1,PPAP2B,AGPAT3,DGKG,DGKH,GPD1L,LPCAT4,MBOAT7,PEMT,PHOSPHO1,PISD,PLA2G15,PLA2G2D,PLA2G2F,PPAP2A,PTDSS2,AGPAT9,CDS2,DGKA,LPCAT3,PCYT1A,CDS1,CHPT1,DGKQ,ETNK2,LCLAT1,PLA2G4A,DGKB,DGKE,ETNK1,LPCAT1,PLA2G5,JMJD7-PLA2G4B,LCAT,PLA2G4B,PTDSS1,LPGAT1,PCYT2,CHKB,GPD1,PLA2G2A,PLA2G2C,PLA2G2E,PPAP2C	0.166031
REACTOME_PHOSPHOLIPID_METABOLISM	0.000999001	0.475744	1.48302	186	ACER3,AGPAT2,AGPAT6,CERS6,CHKA,DGAT2,EPT1,GNPAT,HEXB,INPP4B,LPCAT2,LPIN1,LPIN2,MBOAT1,MBOAT2,MGLL,MTMR3,MTMR7,PGS1,PI4K2B,PI4KA,PIK3C2A,PIK3C2B,PIK3CB,PIK3R1,PIK3R3,PIP4K2A,PLA2G4D,PLA2G4F,PLA2G6,PLD1,PPAP2B,PSAP,SGMS1,SGMS2,SGPL1,SGPP2,SLC44A1,SMPD3,SPHK1,SYNJ2,VAPA,AGPAT3,ARSG,CERK,COL4A3BP,GPD1L,LPCAT4,MBOAT7,PEMT,PHOSPHO1,PLA2G2D,PLA2G2F,PPAP2A,PTDSS2,SLC44A2,SPTLC2,SUMF1,UGCG,VAC14,VAPB,AGPA…	0.35171
REACTOME_GLYCEROPHOSPHOLIPID_BIOSYNTHESIS	0.000999001	0.509994	1.52196	80	AGPAT2,AGPAT6,CHKA,DGAT2,EPT1,GNPAT,LPCAT2,LPIN1,LPIN2,MBOAT1,MBOAT2,MGLL,PGS1,PLA2G4D,PLA2G4F,PLA2G6,PLD1,SLC44A1,AGPAT3,GPD1L,LPCAT4,MBOAT7,PEMT,PHOSPHO1,PLA2G2D,PLA2G2F,PTDSS2,SLC44A2,AGPAT9,CDS2,HADHB,LPCAT3,PCYT1A,PITPNB,PLA2G16,PLA2G4C,PNPLA3,SLC44A3,CDS1,CHPT1,ETNK2,GPCPD1,LCLAT1,LPIN3,PLA2G4A,PLBD1,AGPAT5,ETNK1,LPCAT1,PLA2G5	0.446971
PID_SMAD2_3NUCLEAR_PATHWAY	0.000999001	0.475164	1.41376	77	CBFB,ESR1,FOXO1,FOXO3,HDAC1,HNF4A,ITGB5,KAT2B,LAMC1,MAX,MED15,NCOA2,NR3C1,RUNX1,RUNX2,SKI,SMAD3,SP3,TGIF1,VDR,CDKN1A,CREBBP,NCOA1,SIN3A,SMAD7,AKT1,ATF2,CTBP1,E2F4,HDAC2,NCOR1,SMAD2,HSPA8,CDK2,CEBPB,EP300,IRF7,DCP1A,JUN,MEF2C,PIAS3,SIN3B,SP1,FOXH1,MYC,RUNX3,SERPINE1,SMAD4,TCF3	0.516439
PID_FCER1_PATHWAY	0.000999001	0.507737	1.48232	59	CBL,FYN,GRB2,INPP5D,LYN,MAP2K1,MAPK1,MAPK8,NFATC2,PAK2,PIK3R1,PLCG1,PTK2,PXN,RASA1,SPHK1,CBLB,GAB2,LAT2,MAP3K1,PPAP2A,AKT1,DOK1,NFKB1,RAF1,SHC1,SOS1,SYK,DUSP1,FER,MAP2K4,PLA2G4A	0.36026
PID_ENDOTHELIN_PATHWAY	0.000999001	0.539001	1.57617	61	ADCY4,ADCY6,ADCY7,ADCY9,BCAR1,CDC42,GNA12,GNAQ,MAP2K1,MAPK1,MAPK8,PRKCA,PRKCD,PRKCE,PRKCH,PTK2B,RHOA,SLC9A1,EDN2,GNA14,GNAZ,MAPK14,SRC,TRPC6,ADCY3,AKT1,CRK,GNA11,GNAI1,GNAI2,GNAI3,GNAL,PLCB1,PLCB2,RAF1,PLA2G4A,SLC9A3,ADCY5,RAC1,JAK2,JUN,MAP2K2,MMP1,EDN3,GNAO1,HRAS	0.377615
PID_BCR_5PATHWAY	0.000999001	0.515674	1.51054	62	CAMK2G,CSK,ETS1,GRB2,INPP5D,LYN,MAP2K1,MAPK1,MAPK8,PAG1,PIK3R1,PPP3CA,RASA1,SH3BP5,VAV2,BLNK,CD79A,CSNK2A1,DAPP1,MAP3K1,MAPK14,PDPK1,PIK3AP1,PLCG2,POU2F2,PPP3CC,AKT1,BCL10,DOK1,NFKB1,PTEN,RAF1,SHC1,SOS1,SYK,PTPRC,IBTK,NFATC1,RAC1,JUN,NFKBIA,PTPN6,CARD11,HRAS,IKBKB,MALT1	0.438713
PID_RHOA_PATHWAY	0.000999001	0.598986	1.70263	43	CDC42,DIAPH1,EZR,MAPK8,MKL1,PLD1,RDX,RHOA,SLC9A1,VCL,ITGB1,LIMK2,MAP2K3,PPP1R12A,ROCK1,ROCK2,TLN1,ATF2,PIP5K1B,PIP5K1C,PTEN,CIT,MAP2K4,PKN2,PRKCZ,SLC9A3,CFL1,MAP2K6,MAPK12,PARD6A	0.773419
PID_ERBB4_PATHWAY	0.000999001	0.560839	1.5757	38	FYN,GRB2,ITCH,MAPK1,NRG2,PIK3CB,PIK3R1,PIK3R3,WWOX,YAP1,ERBB2,GRIN2B,TAB2,WWP1,HBEGF,LRIG1,NCOR1,SHC1,STAT5B,CBFA2T3,MDM2,NEDD4,PIK3CD,PRLR,ADAM17,BTC,JAK2,NRG1	0.118617
PID_LYSOPHOSPHOLIPID_PATHWAY	0.000999001	0.582772	1.7166	65	ADCY4,ADCY6,ADCY7,ADCY9,ADRA1B,ARHGEF1,BCAR1,EGFR,GAB1,GNA12,GNA13,GNAQ,GNB1,GSK3B,LYN,MAGI3,PIK3CB,PIK3R1,PLCG1,PRKCD,PRKCE,PTK2,PTK2B,PXN,RHOA,GNA14,GNAZ,MMP2,SRC,ADCY3,AKT1,CRK,GNA11,GNAI1,GNAI2,GNAI3,GNG2,HBEGF,LPAR1,NFKB1	0.441819
PID_INSULIN_PATHWAY	0.000999001	0.577044	1.64543	44	CBL,EXOC4,FOXO3,GRB10,GRB2,INPP5D,IRS1,NCK1,NCK2,PIK3R1,PTPN1,RAPGEF1,RASA1,SORBS1,EXOC6,INSR,PDPK1,PRKCI,PTPRA,SH2B2,AKT1,CRK,DOK1,EXOC3,EXOC7,GRB14,SGK1,SHC1,SOS1,AKT2	0.431884
PID_NOTCH_PATHWAY	0.000999001	0.560409	1.63082	57	CBL,CUL1,FBXW7,FURIN,HDAC1,ITCH,LNX1,MAML1,MAML2,MARK2,NCOR2,NOTCH1,NOTCH2,NUMB,RAB11A,RBPJ,SPEN,YY1,ADAM10,CDKN1A,DNM1,IL4,JAG1,NOTCH3,RBBP8,CTBP1,DLL4,ENO1,EPS15,JAG2,NCOR1,ADAM12,APH1B,DTX1,MIB1	0.470066
PID_P73PATHWAY	0.000999001	0.472466	1.40574	77	ABL1,BCL2L11,BIN1,CDK6,FOXO3,GRAMD4,ITCH,JAK1,KAT5,NDUFS2,NEDD4L,PLK3,RNF43,WWOX,YAP1,CDKN1A,FLOT2,GNB2L1,IL1RAP,MAPK14,PPAP2A,PRKACB,TP63,CASP2,JAG2,PML,RB1,BAK1,BBC3,MDM2,S100A2,AEN,BUB3,CDK2,CLCA2,EP300,FASN,SFN,ADA,DCP1B,MAPK11,RAD51,SERPINA1,SP1,CCNE2,HAGH,MYC,NTRK1,SERPINE1,TP73,AFP,IL4R,PEA15	0.481188
PID_TCR_PATHWAY	0.000999001	0.516511	1.5161	63	CBL,CD3E,CDC42,CSK,FYB,FYN,GRB2,INPP5D,MAP3K14,NCK1,PAG1,PLCG1,PRKCA,PRKCE,RAP1A,RASSF5,SLA2,STIM1,STK39,DBNL,GAB2,KRAS,MAP3K8,PDPK1,AKT1,BCL10,CD28,CD86,PTEN,SHC1,SOS1,TRPV6,ZAP70,CD247,CD4	0.13168
PID_ER_NONGENOMIC_PATHWAY	0.000999001	0.635667	1.79576	40	BCAR1,ESR1,GNA13,GNAQ,GNB1,GRB2,IGF1R,PIK3R1,RHOA,GNA14,GNAZ,KRAS,MMP2,ROCK2,SRC,STRN,AKT1,GNA11,GNAI1,GNAI2,GNAI3,GNAL,GNG2,HBEGF,NOS3,PLCB1,PLCB2,SHC1,SOS1,ESR2	0.290551
PID_INTEGRIN_CS_PATHWAY	0.000999001	0.621244	1.67703	26	ITGA11,ITGA2,ITGA9,ITGB3,ITGB5,ITGB7,ITGB8,ITGA6,ITGB1,ITGB6,ITGA1,ITGA7,ITGAE,ITGAL,ITGAV,ITGB2	0.228644
PID_MET_PATHWAY	0.000999001	0.601327	1.78914	77	BCAR1,CBL,CDC42,CDH1,CRKL,CTNNA1,DEPTOR,EIF4E,ETS1,GAB1,GRB2,INPP5D,MAP2K1,MAPK1,MAPK8,MET,NCK1,NCK2,NUMB,PAK1,PAK2,PAK4,PIK3R1,PLCG1,PTK2,PTPN1,PTPN2,PTPRJ,PXN,RAP1A,RAP1B,RAPGEF1,RHOA,RPTOR,SNAI1,WASL,ARHGEF4,GAB2,MAP3K1,PDPK1,PRKCI,RANBP9,RIN2,SRC,AKT1,CRK,CTNNB1,EPS15,RAF1,RANBP10,SHC1,SOS1,AKT2,MAP2K4,PRKCZ,APC,MUC20,PARD6A,RAB5A,RAC1	0.746696
PID_PTP1B_PATHWAY	0.000999001	0.555027	1.60192	51	BCAR1,CSF1,CSK,EGFR,FYN,GRB2,IRS1,ITGB3,LYN,PDGFB,PIK3R1,PTPN1,RHOA,STAT3,YES1,INSR,SRC,TXN,AKT1,CRK,DOK1,LEPR,SHC1,STAT5B,TRPV6,EGF,FER,PDGFRB,YBX1,BLK,CAPN1,LCK,PRLR,CSF1R,FCGR2A,ITGA2B,JAK2	0.307756
PID_S1P_S1P3_PATHWAY	0.000999001	0.595204	1.62661	29	GNA12,GNA13,GNAQ,ITGB3,MAPK1,PDGFB,RHOA,VEGFA,GNA14,GNAZ,SRC,AKT1,GNA11,GNAI1,GNAI2,GNAI3,ITGAV,PDGFRB,RAC1,AKT3,JAK2,FLT1,GNAO1	0.429196
PID_AR_PATHWAY	0.000999001	0.511508	1.49333	59	CDK6,FHL2,HNRNPA1,LATS2,NCOA2,NCOA6,PAWR,PRDX1,PTK2B,SVIL,TGIF1,ZMIZ1,GSN,HIP1,KDM4C,NRIP1,PIAS1,RANBP9,TGFB1I1,VAV3,AKT1,CCND3,CTNNB1,NCOA4,TMPRSS2,UBE3A,CARM1,CASP8,CTDSP1,UBE2I,CMTM2,CTDSP2,KDM3A,PELP1,PIAS3,PRKDC,UBA3,BRCA1,PATZ1,XRCC5,ZNF318,CCND1,MED1,PIAS4	0.707519
PID_EPHB_FWD_PATHWAY	0.000999001	0.604737	1.70216	39	CDC42,EFNA5,EPHB2,GRB2,KALRN,MAP2K1,MAP4K4,MAPK1,NCK1,PAK1,PIK3R1,PTK2,PXN,RAP1A,RAP1B,RASA1,WASL,DNM1,EFNB2,ITSN1,KRAS,ROCK1,SRC,CRK,SHC1,EPHB1	0.71035
PID_ARF6_TRAFFICKING_PATHWAY	0.000999001	0.574779	1.64857	47	ASAP2,BIN1,CDH1,CLTC,CTNNA1,EXOC4,ITGA11,ITGA2,ITGA9,KLC1,PLD1,SCAMP2,SPAG9,CTNND1,DNM2,EXOC6,IL2RA,ITGA6,ITGB1,RALA,CTNNB1,EXOC3,EXOC7,ITGA1,ITGA7,ITGAV,NME1,PIP5K1C	0.823218
PID_RHOA_REG_PATHWAY	0.000999001	0.603021	1.70763	41	ABR,AKAP13,ARAP1,ARHGAP35,ARHGAP8,ARHGEF1,ARHGEF10L,ARHGEF11,ARHGEF12,ARHGEF3,BCR,FARP1,MCF2L,NGEF,OBSCN,RHOA,SRGAP1,TRIO,VAV2,ARAP3,ARHGAP5,ARHGEF17,ARHGEF18,ARHGEF2,MYO9B,VAV3	0.545493
PID_REELIN_PATHWAY	0.000999001	0.565356	1.54504	29	CBL,CRKL,FYN,GSK3B,MAPK8,NCK2,PAFAH1B1,PIK3R1,RAP1A,RAPGEF1,ARHGEF2,GRIN2A,GRIN2B,ITGB1,AKT1,RELN,ITGA3,LRP8,DAB1,MAPK8IP1,MAP3K11,MAP1B,MAPT	0.229637
PID_ILK_PATHWAY	0.000999001	0.589362	1.68055	44	ACTN1,CDC42,DIAPH1,GSK3B,LIMS1,NCK2,PPP1R14A,PPP1R14C,PXN,SNAI1,ARHGEF7,ELMO2,HSP90AA1,IQGAP1,PARVA,PPP1R12A,RHOG,AKT1,CTNNB1,ILKAP,LIMS2,NACA,TNS1,ZEB1,ZYX,CKAP5,RICTOR,TACC3,CDC37,PARP1,PARVB,RAC1,RUVBL1	0.814673
PID_NECTIN_PATHWAY	0.000999001	0.742204	2.03382	30	CDC42,CDH1,CTNNA1,F11R,ITGB3,PDGFB,PIK3R1,PTK2,PVRL1,PVRL2,RAP1A,RAP1B,RAPGEF1,VAV2,FARP2,IQGAP1,MLLT4,SRC,TLN1,CLDN1,CRK,CTNNB1,ITGAV,PIP5K1C,PTPRM,PDGFRB,PVR,PVRL3	0.886471
PID_P38_ALPHA_BETA_PATHWAY	0.000999001	0.627447	1.71936	30	CCM2,CDC42,DUSP8,FYN,LYN,PAK1,PAK2,PRKG1,RALB,YES1,DUSP10,DUSP16,MAP2K3,MAPK14,RALA,SRC,RIPK1,DUSP1,MAP2K4,MAP3K12,BLK,LCK,MAP2K6,MAP3K3,RAC1	0.479001
PID_CDC42_PATHWAY	0.000999001	0.583277	1.72338	68	ARPC5,BAIAP2,BCAR1,CBL,CDC42,CDC42BPA,CDH1,CTNNA1,DLG1,EPS8,GSK3B,MAPK1,MAPK8,PAK1,PAK2,PAK4,PIK3R1,PLD1,PRKCE,SEPT2,TNK2,VAV2,WASL,YES1,ACTR2,ACTR3,ARHGEF7,ENAH,IQGAP1,LIMK2,MAP2K3,MAP3K1,MAPK14,RASGRF1,SRC,ARPC1B,ARPC2,ATF2,CTNNB1,EXOC7,RAF1,BRAF,DIAPH3,MAP2K4,PRKCZ,APC,CFL1,IQGAP3,MAP2K6,PARD6A,RAC1	0.892695
PID_RET_PATHWAY	0.000999001	0.548614	1.54419	39	BCAR1,GAB1,GRB10,GRB2,IRS1,MAPK1,MAPK8,NCK1,PIK3R1,PRKCA,PTK2,PXN,RAP1A,RASA1,RHOA,FRS2,SHANK3,SRC,CRK,DOK1,IRS2,SHC1,SOS1	0.612533
PID_CDC42_REG_PATHWAY	0.000999001	0.644756	1.73228	25	ARHGAP17,BCAR3,CDC42,DNMBP,DOCK9,ITSN2,MCF2L,NGEF,PLCG1,RALBP1,SPATA13,VAV2,ARHGEF7,FARP2,ITSN1,VAV3,DOCK10,NME1	0.400452
PID_ARF6_PATHWAY	0.000999001	0.557677	1.54908	34	ACAP2,ADAP1,ARRB1,EGFR,GNAQ,IQSEC1,ITGB3,KIF13B,MET,NCK1,PXN,ARAP2,CYTH3,EFNA1,GNA14,GULP1,SRC,GNA11,EGF,GIT1,IPCEF1	0.41099
PID_TCPTP_PATHWAY	0.000999001	0.617129	1.75029	42	CSF1,EGFR,GAB1,GRB2,JAK1,MET,PDGFB,PIK3CB,PIK3R1,PIK3R3,PTPN1,PTPN2,RAB4A,STAT3,VEGFA,CREBBP,EIF2AK2,INSR,ITGB1,JAK3,PIAS1,SRC,ITGA1,SHC1,SOS1,STAT5B,STAT6,EGF,PDGFRB,STAT1,PIK3CD,ATR,CSF1R,EIF2A,KPNB1	0.484051
PID_ANGIOPOIETIN_RECEPTOR_PATHWAY	0.000999001	0.587385	1.68473	47	DOK2,ELF1,ETS1,FOXO1,FYN,GRB2,MAPK1,MAPK8,NCK1,PAK1,PIK3R1,PTK2,PXN,RASA1,CDKN1A,ELF2,FES,ITGB1,MAPK14,MMP2,TNIP2,AKT1,ANGPT4,CRK,GRB14,NFKB1,NOS3,SHC1,STAT5B	0.491784
PID_TXA2PATHWAY	0.000999001	0.577496	1.67905	56	ARHGEF1,EGFR,FYN,GNA12,GNA13,GNAQ,GNB1,LYN,PRKCA,PRKCD,PRKCE,PRKCH,PRKG1,RAB11A,RHOA,SLC9A3R1,YES1,DNM1,GNA14,GNB5,MAPK14,ROCK1,SRC,TGM2,ADRBK1,AKT1,GNA11,GNAI2,GNG2,NOS3,PLCB2,SYK,ADRBK2,EGF,ICAM1,PRKCZ,SELE,BLK,LCK,RAC1	0.439313
PID_SHP2_PATHWAY	0.000999001	0.532176	1.54729	56	ARHGAP35,EGFR,GAB1,GRB2,IGF1R,IL2RB,IRS1,JAK1,MAP2K1,PAG1,PDGFB,PIK3R1,RHOA,VEGFA,FRS2,GAB2,IL2RA,IL6R,JAK3,KRAS,MLLT4,NTRK2,GNAI1,GNAI3,NGF,NOS3,RAF1,SHC1,SOS1,EGF,IL6ST,PDGFRB,STAT1,TEK,IFNGR1,LCK	0.169688
PID_NETRIN_PATHWAY	0.000999001	0.601788	1.65814	32	BCAR1,CDC42,DAPK1,DOCK1,FYN,MAP2K1,MAPK1,MYO10,NCK1,PAK1,PIK3R1,PLCG1,PTK2,RHOA,TRIO,WASL,YES1,PITPNA,SRC,UNC5A,UNC5B,CAMK2A,ELMO1	0.562048
PID_NFAT_3PATHWAY	0.000999001	0.531022	1.53715	53	CABIN1,FKBP1A,GSK3B,MAPK8,MEF2D,NFATC2,NR4A1,PPP3CA,PPP3R1,PRKCA,PRKCD,PRKCE,PRKCH,YWHAE,YWHAG,YWHAQ,YWHAZ,CREBBP,CSNK1A1,CSNK2A1,MAP3K1,MAP3K8,MAPK14,NFATC3,RCAN1,YWHAH,BCL2,RCAN2,YWHAB,PIM1,PRKCZ,BCL2L1,EP300,NFATC1,SFN	0.731762
PID_REG_GR_PATHWAY	0.000999001	0.487335	1.45271	79	FKBP5,GSK3B,HDAC1,MAPK1,MAPK8,NCOA2,NR3C1,NR4A1,PBX1,PPP5C,SMARCA4,SUV420H1,VIPR1,BGLAP,CDKN1A,CREBBP,HSP90AA1,IL4,MAPK10,MAPK14,NCOA1,PCK2,PRKACB,YWHAH,AKT1,HDAC2,KRT17,NFKB1,POU2F1,SGK1,SMARCD1,STAT5B,ICAM1,IRF1,KRT14,MDM2,SELE,STAT1,TSG101,CSF2,EP300,KRT5,NFATC1,SFN,JUN,MAPK11,MMP1	0.459899
PID_MTOR_4PATHWAY	0.000999001	0.522509	1.54383	68	ATG13,DEPTOR,EIF4B,EIF4E,FBXW11,IRS1,MAP2K1,MAPK1,MAPKAP1,PLD1,PRKCA,PXN,RB1CC1,RHOA,RPTOR,SREBF1,YWHAE,YWHAG,YWHAQ,YWHAZ,YY1,KRAS,PDPK1,PRR5,RHEB,YWHAH,AKT1,PDCD4,PML,POLDIP3,RAF1,SGK1,ULK1,YWHAB,BRAF,CLIP1,RICTOR,TSC2,CDK2,EIF4A1,PPARGC1A,RAC1,SFN,EEF2K,MAP2K2,BNIP3,HRAS,IKBKB,RRAGD,SSPO	0.782758
PID_IL2_1PATHWAY	0.000999001	0.52222	1.51167	53	DOK2,FYN,GRB2,IL2RB,IRS1,JAK1,MAP2K1,MAPK1,MAPK8,MAPKAPK2,PIK3R1,PRKCE,PTK2B,RASA1,RHOA,STAT3,CISH,GAB2,IKZF3,IL2RA,JAK3,KRAS,MAPK14,BCL2,IRS2,RAF1,SHC1,SOS1,STAT5B,SYK,PPP2R5D,STAM2,STAT1,CDK2,LCK,JUN,MAP2K2,MAPK11,HRAS,MYC,SOCS1,STAM,PIK3CA,PTPN11	0.342772
PID_CXCR4_PATHWAY	0.000999001	0.54196	1.64354	101	BCAR1,CD3E,CDC42,CSK,FOXO1,FYN,GNA13,GNB1,INPP5D,ITCH,ITGA11,ITGA2,ITGA9,LYN,MAPKAP1,PAG1,PAK1,PIK3CB,PIK3R1,PIK3R3,PTK2,PTK2B,PXN,RALB,RAP1B,RHOA,STAT3,YES1,DNM1,GNAZ,GNB2L1,ITGA6,ITGB1,PDPK1,SRC,ADRBK1,AKT1,CRK,GNAI1,GNAI2,GNAI3,GNG2,ITGA1,ITGA7,ITGAV,PLCB1,PLCB2,PTEN,RHOB,STAT5B,CD247,CD4,GRK6,ITGA3,PRKCZ,PTPRC,RGS1,RICTOR,STAT1,BLK,CFL1,CXCL12,LCK,PIK3CD,RAC1,SSH1,VPS4A,VPS4B,CD3D,JAK2,MMP9,P…	0.513348
PID_IGF1_PATHWAY	0.000999001	0.643878	1.76438	30	BCAR1,CRKL,GRB10,GRB2,IGF1R,IRS1,NCK2,PIK3R1,PRKCD,PTK2,PTPN1,PXN,YWHAE,YWHAZ,GNB2L1,PDPK1,AKT1,CRK,IRS2,RAF1,SHC1,SOS1	0.993591
PID_ERBB1_RECEPTOR_PROXIMAL_PATHWAY	0.000999001	0.611821	1.70606	35	EGFR,GAB1,GRB2,MAPK1,NCK1,NCK2,PAK1,PIK3CB,PIK3R1,PIK3R3,PLCG1,PTK2,PTPN1,RASA1,STAT3,WASL,GSN,KRAS,SRC,TLN1,GNAI1,GNAI3,PIP5K1C,SHC1,SOS1,EGF	0.678204
PID_PI3KCI_PATHWAY	0.000999001	0.553636	1.59073	48	ADAP1,CYTH1,FOXO3,FYN,INPP5D,LYN,PIK3CB,PIK3R1,PIK3R3,PLCG1,RAP1A,RHOA,YES1,ARAP3,BLNK,CYTH3,DAPP1,HSP90AA1,KRAS,PDPK1,PLCG2,PLEKHA2,SRC,PTEN,SGK1,SYK,ZAP70,ARF1,BLK,LCK,PIK3CD,PLEKHA1,RAC1	0.548737
PID_ECADHERIN_NASCENT_AJ_PATHWAY	0.000999001	0.642061	1.80721	39	CDC42,CDH1,CTNNA1,DLG1,ITGB7,JUP,PIK3R1,RAP1A,RAP1B,RAPGEF1,RHOA,TJP1,VAV2,WASF2,CSNK2A1,CTNND1,ENAH,IQGAP1,MLLT4,SRC,AKT1,CRK,CTNNB1,ITGAE,NCKAP1,NME1,PIP5K1C,ABI1,CYFIP2	1.01194
PID_AVB3_INTEGRIN_PATHWAY	0.000999001	0.50598	1.497	71	BCAR1,CBL,COL13A1,COL16A1,CSF1,F11R,IGF1R,IRS1,ITGB3,MAPK1,MFGE8,PI4KA,PIK3C2A,PIK3R1,PTK2,PTK2B,PXN,RHOA,VCL,VEGFA,COL14A1,COL4A1,COL4A3,COL9A3,GPR124,HSP90AA1,ROCK1,SRC,TLN1,VAV3,VTN,AKT1,COL10A1,COL17A1,COL1A1,ITGAV,TGFBR2,CASP8,COL9A1,PI4KB,COL2A1,FGF2,RAC1,COL12A1,COL4A4,CSF1R	0.293858
PID_IFNG_PATHWAY	0.000999001	0.561974	1.58179	39	CAMK2D,CAMK2G,CBL,CRKL,DAPK1,JAK1,MAP2K1,MAPK1,PIK3R1,PRKCD,PTPN2,RAP1A,RAP1B,RAPGEF1,STAT3,CREBBP,MAP3K1,PIAS1,SMAD7,AKT1,IL1B,CAMK2A,IRF1,STAT1,CEBPB,EP300,IFNGR1,JAK2,MAP3K11,CAMK2B,SOCS1,CASP1,PIAS4,PIK3CA,PTGES2,PTPN11	0.474485
PID_RXR_VDR_PATHWAY	0.000999001	0.606263	1.62886	25	FAM120B,NCOR2,NR4A1,PPARD,RARA,RARG,RXRA,SREBF1,THRB,VDR,ABCA1,NCOA1,PPARA,PPARG,THRA,BCL2,NR1H3	0.294098
PID_ERBB1_DOWNSTREAM_PATHWAY	0.000999001	0.567885	1.72304	102	ARPC5,BAIAP2,CDC42,CHN2,EGFR,EPS8,GAB1,GRB2,KSR1,MAP2K1,MAP3K2,MAPK1,MAPK8,MAPKAP1,PIK3CB,PIK3R1,PIK3R3,PLD1,PPP2R2A,PPP5C,PRKCA,PRKCD,SLC9A1,STAT3,USP6NL,VAV2,WASF2,WASL,YWHAE,YWHAG,YWHAQ,YWHAZ,ACTR2,ACTR3,ARF4,CAPN2,IQGAP1,KRAS,MAP3K1,PDPK1,RALA,RALGDS,SRC,YWHAH,AKT1,ARPC1B,ARPC2,ATF1,ATF2,NCKAP1,RAF1,RPS6KA4,RPS6KA5,SMAD1,SOS1,YWHAB,ABI1,BRAF,CYFIP2,DIAPH3,DUSP1,EGF,MAP2K4,PRKCZ,RICTOR,STAT1,B…	0.866149
PID_EPHA_FWDPATHWAY	0.000999001	0.613418	1.69891	33	CBL,CRKL,EFNA3,EFNA5,FYN,LYN,NGEF,PLCG1,RHOA,VAV2,YES1,EFNA1,ROCK1,SRC,VAV3,CRK,EPHA1,EPHA4	0.56716
PID_IL3_PATHWAY	0.000999001	0.576126	1.55524	26	GRB2,HDAC1,INPP5D,PIK3R1,SRP9,YWHAG,YWHAZ,CISH,GAB2,OSM,PRKACB,SHC1,STAT5B,PIM1,BCL2L1,CEBPB	0.833393
PID_PDGFRB_PATHWAY	0.000999001	0.593566	1.81767	127	ABL1,ARAP1,ARHGAP35,ARPC5,BAIAP2,BCAR1,CBL,CSK,EPS8,FYN,GAB1,GRB10,GRB2,ITGB3,KSR1,LYN,MAP2K1,MAPK1,MAPK8,NCK1,NCK2,PAG1,PAK1,PDGFB,PIK3CB,PIK3R1,PIK3R3,PLCG1,PRKCA,PRKCD,PRKCE,PTPN1,PTPN2,PTPRJ,RAB4A,RAP1A,RAP1B,RAPGEF1,RASA1,RHOA,SLC9A3R1,SPHK1,STAT3,USP6NL,VAV2,WASF2,WASL,YES1,YWHAE,YWHAG,YWHAQ,YWHAZ,ACTR2,ACTR3,DNM2,EIF2AK2,IQGAP1,KRAS,LRP1,MAPK10,MLLT4,SRC,TAGLN,YWHAH,ARPC1B,ARPC2,CRK,DOCK4,…	0.746519
PID_TRKR_PATHWAY	0.000999001	0.555463	1.62431	61	ABL1,ARHGAP32,CDC42,CRKL,DOCK1,EHD4,GAB1,GRB2,MAP2K1,MAPK1,MCF2L,NEDD4L,PIK3R1,PLCG1,RAP1A,RAP1B,RAPGEF1,RASA1,RHOA,STAT3,DNM1,DYNLT1,FRS2,GAB2,KRAS,NTRK2,PRKCI,RASGRF1,RHOG,CRK,NGF,SHC1,SOS1,DNAJA3,ELMO1,GIPC1,PRKCZ,SQSTM1	0.596274
PID_RETINOIC_ACID_PATHWAY	0.000999001	0.600468	1.64543	30	HDAC1,KAT2B,MAPK1,MAPK8,MNAT1,NCOA2,NCOA3,NCOR2,PRKCA,RARA,RARG,RXRA,VDR,CREBBP,MAPK14,NCOA1,NRIP1,AKT1,CDK7	0.581344
PID_ERBB1_INTERNALIZATION_PATHWAY	0.000999001	0.584274	1.65057	40	CBL,CDC42,CHMP3,EGFR,GRB2,PIK3CB,PIK3R1,PIK3R3,PTK2,UBE2D2,UBE2D3,ZFYVE28,ARHGEF7,CBLB,DNM1,ITSN1,KRAS,SRC,EPN1,EPS15,LRIG1,RAF1,SHC1,SOS1,EGF,TSG101,PIK3CD,RAB5A,SYNJ1	0.494542
PID_HEDGEHOG_GLI_PATHWAY	0.000999001	0.516823	1.48234	47	CSNK1D,CSNK1G1,FBXW11,GLI2,GNB1,GSK3B,HDAC1,MAP2K1,PRKCD,SUFU,CREBBP,CSNK1A1,GNAZ,MTSS1,PIAS1,SIN3A,AKT1,CSNK1E,GNAI1,GNAI2,GNAI3,GNG2,HDAC2,LGALS3,SHH	0.650431
PID_VEGFR1_PATHWAY	0.000999001	0.610649	1.64843	26	CBL,CD2AP,MAPK1,NCK1,NRP1,NRP2,PIK3R1,PLCG1,PRKCA,RASA1,VEGFA,HSP90AA1,PDPK1,PGF,AKT1,HIF1A,NOS3	0.595607
PID_KIT_PATHWAY	0.000999001	0.524755	1.51671	52	CBL,CRKL,FOXO3,GAB1,GRB10,GRB2,GSK3B,LYN,MAP2K1,MAPK8,PIK3C2B,PIK3R1,SPRED2,STAT3,CREBBP,MITF,PDPK1,SH2B2,SH2B3,TEC,AKT1,BCL2,DOK1,KITLG,PTEN,PTPRO,RAF1,SHC1,SOS1,FER,STAT1,EPOR,SPRED1,JAK2,MAP2K2,PTPN6	0.300549
PID_ECADHERIN_STABILIZATION_PATHWAY	0.000999001	0.708563	2.00651	41	ACTN1,AQP5,CDH1,CTNNA1,DIAPH1,EGFR,EXOC4,IGF1R,KIFC3,LIMA1,LPP,MET,MGAT3,NCK1,PLEKHA7,PVRL2,RHOA,VCL,CAMSAP3,CTNND1,EFNA1,ENAH,MLLT4,ROCK1,VASP,CTNNB1,EXOC3,NCKAP1,PIP5K1C,ZYX,ABI1,CYFIP2,EGF,GIT1,MYO6	0.928337
PID_EPO_PATHWAY	0.000999001	0.626546	1.73527	33	CBL,CRKL,GAB1,GRB2,INPP5D,LYN,MAPK8,PIK3R1,PLCG1,RAP1A,RAPGEF1,VAV2,MAPK14,PLCG2,SH2B3,TEC,TRPC6,BCL2,IRS2,NFKB1,SHC1,SOS1,STAT5B,STAT1,BCL2L1,EPOR	0.295322
PID_IL2_STAT5_PATHWAY	0.000999001	0.585446	1.58039	26	CDK6,ELF1,GRB2,IL2RB,JAK1,PIK3R1,GAB2,IL2RA,IL4,JAK3,BCL2,CCND3,SHC1,SOS1,STAT5B,BCL2L1,LCK,SP1,MYC,FASLG,PIK3CA,PTPN11	0.231073
PID_DELTA_NP63_PATHWAY	0.000999001	0.528335	1.51536	47	FBXW7,GSK3B,ITCH,NOTCH1,RUNX1,VDR,YAP1,BDKRB2,FOSL2,GNB2L1,POU2F2,TP63,WWP1,HBP1,MRE11A,TCF7L1,ITGA3,KRT14,MDM2,PPP2R5A,ATM,FASN,GPX2,HES1,KRT5,RRAD,SFN,ADA,NRG1,RAB38	0.477221
PID_VEGFR1_2_PATHWAY	0.000999001	0.577444	1.70644	69	AKAP1,CBL,CDC42,CTNNA1,FBXW11,FYN,GAB1,GRB10,GRB2,ITGB3,MAP2K1,MAPK1,MAPKAPK2,NCK1,NCK2,PAK2,PIK3R1,PLCG1,PRKCA,PRKCD,PTK2,PTK2B,PTPN2,PTPRJ,PXN,RHOA,SHB,VCL,VEGFA,CDH5,DNM2,FES,HSP90AA1,IQGAP1,MAP2K3,MAPK14,PDPK1,ROCK1,SRC,VTN,AKT1,CTNNB1,ITGAV,NOS3,RAF1,ARF1,BRAF,NEDD4,PRKAA1	0.786687
PID_THROMBIN_PAR1_PATHWAY	0.000999001	0.624333	1.77073	42	AKAP13,ARHGEF1,ARRB1,GNA12,GNA13,GNAQ,GNB1,PIK3R1,PRKCA,PRKCD,RHOA,DNM1,DNM2,GNA14,GNAZ,ROCK1,ROCK2,TRPC6,VASP,GNA11,GNAI1,GNAI2,GNAI3,GNG2,NOS3,PLCB1,PLCB2,ZYX,ADRBK2	0.443919
PID_A6B1_A6B4_INTEGRIN_PATHWAY	0.000999001	0.539527	1.54524	46	CDH1,EGFR,GRB2,LAMA3,LAMC1,MET,PIK3R1,PRKCA,RXRA,YWHAE,YWHAG,YWHAQ,YWHAZ,CD9,ERBB2,ITGA6,ITGB1,LAMB1,YWHAH,AKT1,COL17A1,LAMA5,SHC1,YWHAB,EGF,LAMA2,MST1R,LAMC2,RAC1,SFN,CASP7,LAMB3,ERBB3,HRAS,LAMA4,RXRG,IL1A,PIK3CA	1.20432
PID_RAC1_REG_PATHWAY	0.000999001	0.564008	1.57692	36	ABR,ARHGAP17,BCR,CHN2,DOCK1,EPS8,KALRN,NGEF,RALBP1,SPATA13,TIAM2,TRIO,VAV2,ARHGEF2,ARHGEF7,PREX1,RASGRF1,VAV3,RASGRF2,SOS1,ABI1,CHN1,ELMO1	0.115577
PID_IL8_CXCR1_PATHWAY	0.000999001	0.56075	1.52631	28	ARRB1,CBL,GNB1,LYN,PLD1,PRKCA,PRKCE,DNM1,GNA14,PDPK1,ADRBK1,AKT1,GNAI2,GNG2,PLCB1,PLCB2	0.27848
PID_P53_REGULATION_PATHWAY	0.000999001	0.550274	1.60349	58	ABL1,CSNK1D,CSNK1G1,GSK3B,HIPK2,KAT2B,KAT5,MAPK8,PRKCD,RASSF1,SETD7,USP7,YY1,CREBBP,CSNK1A1,DYRK2,FBXO11,MAPK14,NEDD8,PPP2R4,RPL11,AKT1,CSNK1E,RFWD2,CSE1L,DAXX,MDM2,RPL5,ATM,CCNG1,CDK2,CSNK1G2,EP300,MDM4,PPM1D,PPP2CA,ATR,CSNK1G3,KAT8	0.821477
PID_NCADHERIN_PATHWAY	0.000999001	0.614806	1.70276	33	CAMK2G,CDC42,CTNNA1,DCTN1,JUP,LRP5,MAPK8,PIK3R1,PLCG1,PTPN1,RHOA,CTNND1,DAGLA,GSN,KIF5B,ROCK1,CTNNB1,DAGLB,PIP5K1C,AXIN1,FER,GAP43,MAPRE1,RAC1	0.951103
PID_PI3K_PLC_TRK_PATHWAY	0.000999001	0.593482	1.65492	35	EPB41L1,FOXO3,GAB1,GRB2,GSK3B,PIK3R1,PLCG1,PRKCD,YWHAE,YWHAG,YWHAQ,YWHAZ,KRAS,PDPK1,SRC,YWHAH,AKT1,NGF,SHC1,SOS1,YWHAB,CAMK2A	0.916884
PID_RAC1_PATHWAY	0.000999001	0.562406	1.62554	52	ARPC5,BAIAP2,BCAR1,CDH1,CTNNA1,MAPK8,NCF2,PAK1,PAK2,STAT3,WASF2,ACTR2,ACTR3,ARHGAP5,IQGAP1,MAP2K3,MAP3K1,MAPK14,ABI2,ARPC1B,ARPC2,ATF2,CRK,CTNNB1,NCKAP1,PIP5K1B,PIP5K1C,PLCB2,ABI1,CYFIP2,MAP2K4,CFL1,IQGAP3,MAP2K6,NOXA1,RAC1	1.01485
PID_RB_1PATHWAY	0.000999001	0.50774	1.4873	62	AATF,ABL1,CDK6,ELF1,HDAC1,MET,RUNX2,SMARCA4,ATF7,BGLAP,CDKN1A,CREBBP,E2F2,E2F3,MAPK14,MITF,PPARG,SMARCB1,TGFB2,UBTF,ATF2,BRD2,CCND3,CTBP1,E2F4,RAF1,RB1,RBP2,MDM2,SFTPD,CDK2,CEBPB,CSF2,EP300,PPP2CA,JUN,MAPK11,MEF2C,HDAC3,CCND1,CDKN1B,CKM,E2F1	0.494872
PID_FAK_PATHWAY	0.000999001	0.66955	1.9467	56	ACTN1,ARHGAP26,ARHGAP35,ARHGEF11,ASAP1,BCAR1,DOCK1,ETS1,FYN,GRB2,ITGB5,MAP2K1,MAPK1,MAPK8,NCK1,NCK2,PAK1,PIK3R1,PLCG1,PTK2,PXN,RAP1A,RAP1B,RAPGEF1,RASA1,RHOA,VCL,WASL,YES1,ARHGEF7,CAPN2,ITGB1,ROCK2,SH3GL1,SRC,TLN1,CRK,ITGAV,RAF1,SOS1,BRAF,ELMO1,MAP2K4,PTPN21	0.810229
PID_TGFBR_PATHWAY	0.000999001	0.571715	1.65832	54	DYNLRB1,FKBP1A,GRB2,ITCH,NEDD4L,OCLN,PPP1CA,PPP2R2A,RHOA,RNF111,SMAD3,SMURF1,SMURF2,SPTBN1,TGFBR3,YAP1,YWHAE,DAB2,PDPK1,SMAD7,TAB2,TGFB2,WWP1,ZFYVE9,CTNNB1,PML,SHC1,SMAD2,SOS1,STRAP,TGFBR2,AXIN1,CAMK2A,DACT2,DAXX,PPP2CB,TGFB1,TGFB3,PARD6A,PPP2CA	0.693457
KEGG_PURINE_METABOLISM	0.000999001	0.467185	1.44236	150	ADCY4,ADCY6,ADCY7,ADCY9,AK2,AK4,AMPD3,FHIT,GDA,GUCY2C,NME7,NT5C2,PDE4C,PDE4D,PDE6A,PDE8A,PDE9A,POLR1C,POLR1D,POLR2F,POLR2H,POLR3B,ADK,ADSSL1,AK7,CANT1,ENTPD4,ENTPD6,NME1-NME2,NME2,PAPSS1,PAPSS2,PDE1C,PDE8B,PNP,POLA2,POLR2A,PRUNE,ADCY3,ADSL,AK1,DGUOK,ENTPD5,GMPR,NME1,NT5E,NUDT9,PDE11A,PDE7A,PDE7B,POLD3,POLE,XDH,ADCY10,ADSS,AK5,AMPD2,ENPP3,ENTPD1,ENTPD2,ENTPD8,GMPR2,GMPS,POLR1A,POLR3A,PRIM2,ADCY5,E…	0.15921
KEGG_GLYCEROPHOSPHOLIPID_METABOLISM	0.000999001	0.509969	1.51432	74	AGPAT2,AGPAT6,CHKA,DGKD,DGKZ,GNPAT,GPD2,LPCAT2,MBOAT1,MBOAT2,PGS1,PLA2G4E,PLA2G6,PLD1,PPAP2B,AGPAT3,DGKG,DGKH,GPD1L,LPCAT4,MBOAT7,PEMT,PHOSPHO1,PISD,PLA2G15,PLA2G2D,PLA2G2F,PPAP2A,PTDSS2,AGPAT9,CDS2,DGKA,LPCAT3,PCYT1A,CDS1,CHPT1,DGKQ,ETNK2,LCLAT1,PLA2G4A,DGKB,DGKE,ETNK1,LPCAT1,PLA2G5,JMJD7-PLA2G4B,LCAT,PLA2G4B,PTDSS1,LPGAT1,PCYT2,CHKB,GPD1,PLA2G2A,PLA2G2C,PLA2G2E,PPAP2C	0.166031
KEGG_MAPK_SIGNALING_PATHWAY	0.000999001	0.461596	1.45607	254	ARRB1,CACNA1D,CACNA1G,CACNA1I,CACNA2D2,CACNB3,CACNG2,CDC42,CRKL,DUSP8,EGFR,FGF1,FGF3,FGFR3,FLNB,GNA12,GNG12,GRB2,IL1R1,MAP2K1,MAP3K14,MAP3K2,MAP3K5,MAP4K3,MAP4K4,MAPK1,MAPK8,MAPKAPK2,MAPKAPK3,MAX,MECOM,NFATC2,NLK,NR4A1,PAK1,PAK2,PDGFB,PLA2G4E,PLA2G6,PPP3CA,PPP3R1,PPP5C,PRKCA,RAP1A,RAP1B,RASA1,RPS6KA2,STK3,STK4,TNFRSF1A,CACNA1C,CACNA1E,CACNA1S,CACNA2D4,CACNB1,DUSP10,DUSP16,IL1R2,KRAS,MAP2K3,MAP3K1…	0.120806
KEGG_ERBB_SIGNALING_PATHWAY	0.000999001	0.53914	1.61399	84	ABL1,CAMK2D,CAMK2G,CBL,CRKL,EGFR,GAB1,GRB2,GSK3B,MAP2K1,MAPK1,MAPK8,NCK1,NCK2,NRG2,PAK1,PAK2,PAK4,PIK3CB,PIK3R1,PIK3R3,PLCG1,PRKCA,PTK2,SHC4,TGFA,CBLB,CDKN1A,ERBB2,KRAS,MAPK10,PLCG2,SRC,AKT1,CBLC,CRK,HBEGF,PAK6,RAF1,RPS6KB2,SHC1,SOS1,SOS2,STAT5B,ABL2,AKT2,BRAF,CAMK2A,EGF,MAP2K4,PAK7	0.405383
KEGG_CALCIUM_SIGNALING_PATHWAY	0.000999001	0.451363	1.39964	163	ADCY4,ADCY7,ADCY9,ADORA2A,ADRA1B,ATP2A2,ATP2B4,CACNA1D,CACNA1G,CACNA1I,CALM2,CAMK2D,CAMK2G,EGFR,GNAQ,ITPR1,ITPR2,ITPR3,MYLK,PLCG1,PPP3CA,PPP3R1,PRKCA,PTK2B,SLC8A1,SPHK1,VDAC2,ATP2B1,BDKRB2,CACNA1C,CACNA1E,CACNA1S,CALML3,CALML5,ERBB2,GNA14,GRIN2A,HRH1,ITPKB,PDE1C,PLCE1,PLCG2,PPP3CC,PRKACB,VDAC1,ADCY3,BDKRB1,CACNA1A,GNA11,GNAL,GNAS,HTR4,LTB4R2,NOS3,NTSR1,PDGFRA,PHKB,PLCB1,PLCB2,PLCB4,PLCD1,RYR1,TAC…	-0.317295
KEGG_CYTOKINE_CYTOKINE_RECEPTOR_INTERACTION	0.000999001	0.38343	1.20546	230	ACVR1,ACVR1B,AMHR2,BMPR2,CCL28,CSF1,CXCL13,EDAR,EGFR,GDF5,IL15,IL1R1,IL2RB,LIFR,MET,PDGFB,TNFRSF1A,TNFRSF1B,TNFRSF21,TNFRSF8,TNFSF8,VEGFA,BMPR1B,CCL17,CX3CL1,IL10RA,IL1R2,IL1RAP,IL20RA,IL2RA,IL4,IL6R,MPL,OSM,PDGFC,TGFB2,TNFRSF10B,TNFSF15,ACVR2A,ACVR2B,ACVRL1,BMPR1A,CLCF1,IL12B,IL15RA,IL18R1,IL1B,IL20RB,IL22RA1,KITLG,LEPR,LTBR,PDGFA,PDGFRA,TGFBR2,TNFRSF10C,TNFRSF25,TNFSF11,CCL20,EGF,IL12A,IL6ST,PD…	-0.349261
KEGG_CHEMOKINE_SIGNALING_PATHWAY	0.000999001	0.424894	1.32203	177	ADCY4,ADCY6,ADCY7,ADCY9,ARRB1,BCAR1,CCL28,CDC42,CRKL,CSK,CXCL13,FOXO3,GNB1,GNG12,GNG7,GRB2,GRK5,GSK3B,LYN,MAP2K1,MAPK1,PAK1,PARD3,PIK3CB,PIK3R1,PIK3R3,PRKCD,PTK2,PTK2B,PXN,RAP1A,RAP1B,RHOA,SHC4,STAT3,TIAM2,VAV2,WASL,CCL17,CX3CL1,GNB5,GNG4,GRK4,JAK3,KRAS,PREX1,PRKACB,RAC2,ROCK1,ROCK2,VAV3,ADCY3,ADRBK1,AKT1,CRK,GNAI1,GNAI2,GNAI3,GNG2,NFKB1,PLCB1,PLCB2,PLCB4,RAF1,SHC1,SOS1,SOS2,STAT5B,ADRBK2,AKT2,BR…	0.0628665
KEGG_PHOSPHATIDYLINOSITOL_SIGNALING_SYSTEM	0.000999001	0.55554	1.65028	75	CALM2,DGKD,DGKZ,INPP4A,INPP4B,INPP5A,INPP5B,INPP5D,ITPK1,ITPR1,ITPR2,ITPR3,PI4KA,PIK3C2A,PIK3C2B,PIK3CB,PIK3R1,PIK3R3,PIP4K2A,PIP4K2C,PLCG1,PRKCA,SYNJ2,CALML3,CALML5,DGKG,DGKH,IMPA2,ITPKB,PLCE1,PLCG2,CDS2,DGKA,INPP5J,PIP5K1B,PIP5K1C,PLCB1,PLCB2,PLCB4,PLCD1,PTEN,CALM1,CDS1,DGKQ,INPP1,PI4KB,PLCZ1,DGKB,DGKE,ITPKA,PIK3C2G,PIK3CD,SYNJ1,CALML6,INPP5K	0.114885
KEGG_CELL_CYCLE	0.000999001	0.444286	1.35799	120	ABL1,BUB1B,CDK6,CUL1,GSK3B,HDAC1,MAD1L1,SMAD3,STAG1,TFDP2,YWHAE,YWHAG,YWHAQ,YWHAZ,CDC14A,CDC14B,CDC20,CDKN1A,CREBBP,E2F2,E2F3,ORC2,TGFB2,WEE2,YWHAH,ANAPC2,CCND3,CDK7,E2F4,HDAC2,ORC6,RAD21,RB1,SMAD2,YWHAB,CDC25A,CDC25B,CDC27,GADD45A,MDM2,RBL2,TGFB1,TGFB3,ANAPC5,ATM,BUB3,CDK2,EP300,ESPL1,PKMYT1,SFN,SKP1,SMC3,ANAPC1,ANAPC11,ATR,CDKN1C,FZR1,MAD2L2,MCM4,ORC5,PRKDC,CCNE2,CDKN2C,MCM2,MCM3,MCM5,MYC,SMAD4…	0.678124
KEGG_OOCYTE_MEIOSIS	0.000999001	0.485377	1.47481	104	ADCY4,ADCY6,ADCY7,ADCY9,BTRC,CALM2,CAMK2D,CAMK2G,CUL1,FBXW11,IGF1R,ITPR1,ITPR2,ITPR3,MAP2K1,MAPK1,PPP1CA,PPP1CB,PPP2R5C,PPP2R5E,PPP3CA,PPP3R1,RPS6KA2,SLK,YWHAE,YWHAG,YWHAQ,YWHAZ,CALML3,CALML5,CDC20,PPP2R1B,PPP3CC,PRKACB,STAG3,YWHAH,ADCY3,ANAPC2,PPP1CC,YWHAB,CALM1,CAMK2A,CDC27,PLCZ1,PPP2CB,PPP2R5A,PPP2R5D,SPDYA,ADCY5,ANAPC5,CDK2,ESPL1,MAPK12,PKMYT1,PPP2CA,SKP1,SMC3,ANAPC1,ANAPC11,CALML6	0.617768
KEGG_UBIQUITIN_MEDIATED_PROTEOLYSIS	0.000999001	0.455252	1.39365	126	BTRC,CBL,CUL1,CUL3,CUL4A,FBXW11,FBXW7,ITCH,NEDD4L,SAE1,SIAH1,SMURF1,SMURF2,UBE2D2,UBE2D3,UBE2H,UBE2L3,UBE2N,UBE2O,UBR5,WWP2,CBLB,CDC20,FBXW8,HERC3,MAP3K1,MGRN1,PARK2,PIAS1,RHOBTB2,SYVN1,UBE2E1,UBE2G2,UBE2R2,WWP1,ANAPC2,BIRC6,CBLC,DDB2,HERC4,PML,RFWD2,TCEB1,UBA6,UBE2E3,UBE2G1,UBE2J2,UBE3A,UBE3C,CDC27,CUL5,FANCL,HERC1,MDM2,NEDD4,TRIM32,TRIM37,TRIP12,UBE2I,UBE2Q2,UBE3B,ANAPC5,KEAP1,SKP1,UBE2C,UBE2F,…	0.612882
KEGG_LYSOSOME	0.000999001	0.457963	1.39695	114	ABCB9,AP1B1,AP1S3,AP4S1,ATP6V0D1,ATP6V1H,CLTC,CTSD,CTSE,CTSH,GGA2,GNS,HEXB,IGF2R,LAPTM4A,LGMN,LIPA,MANBA,NPC1,PSAP,SCARB2,SLC11A2,AP3D1,ARSG,ATP6V0A1,ATP6V0D2,ENTPD4,LAPTM4B,PLA2G15,SUMF1,ACP2,AP3B1,AP3S1,AP3S2,ARSB,CD164,CTSZ,PSAPL1,CLTCL1,CTSB,DNASE2B,GGA3,IDUA,NAGLU,ABCA2,AP1G1,ATP6V0A4,CD68,CLTA,CTSC,GNPTG,SLC11A1,SLC17A5,AP1M2,ATP6V0C,CTSA,GALNS,NAGA,ACP5,AP1S1,ASAH1,CLN3,CLN5,GALC,GLB1,NAGP…	0.6813
KEGG_ENDOCYTOSIS	0.000999001	0.466525	1.45079	176	ACAP2,AGAP1,AP2A2,ARAP1,ARRB1,ASAP1,ASAP2,ASAP3,CBL,CDC42,CHMP3,CHMP4B,CHMP4C,CLTC,DNM3,EGFR,EHD1,EHD4,EPN2,EPN3,FGFR3,GRK5,IGF1R,IL2RB,IQSEC1,IQSEC3,ITCH,LDLRAP1,MET,NEDD4L,PARD3,PLD1,PSD3,PSD4,RAB11A,RAB11FIP3,RAB11FIP4,RAB22A,RAB31,RAB4A,SMURF1,SMURF2,VPS37C,ARAP2,ARAP3,ARFGAP3,CBLB,DAB2,DNM1,DNM2,GRK4,IL2RA,PRKCI,RAB5B,RAB5C,SH3GL1,SMAP1,SMAP2,SRC,WWP1,ACAP3,ADRBK1,AP2B1,CBLC,CHMP2B,EPN1,EPS1…	0.503387
KEGG_VASCULAR_SMOOTH_MUSCLE_CONTRACTION	0.000999001	0.493901	1.50593	112	ADCY4,ADCY6,ADCY7,ADCY9,ADORA2A,ADRA1B,ARHGEF1,ARHGEF11,ARHGEF12,CACNA1D,CALM2,GNA12,GNA13,GNAQ,ITPR1,ITPR2,ITPR3,KCNMB2,MAP2K1,MAPK1,MYLK,PLA2G4E,PLA2G6,PPP1CA,PPP1CB,PPP1R12B,PPP1R14A,PRKCA,PRKCD,PRKCE,PRKCH,PRKG1,RAMP1,RHOA,CACNA1C,CACNA1S,CALML3,CALML5,KCNMA1,PLA2G2D,PLA2G2F,PPP1R12A,PRKACB,ROCK1,ROCK2,ADCY3,GNA11,GNAS,MRVI1,PLCB1,PLCB2,PLCB4,PPP1CC,RAF1,ADORA2B,ADRA1D,BRAF,CALD1,CALM1,MYL6,M…	0.0641623
KEGG_WNT_SIGNALING_PATHWAY	0.000999001	0.450225	1.38597	141	BTRC,CAMK2D,CAMK2G,CTBP2,CTNNBIP1,CUL1,DAAM1,FBXW11,GSK3B,LRP5,MAPK8,NFATC2,NLK,PPARD,PPP2R5C,PPP2R5E,PPP3CA,PPP3R1,PRKCA,RHOA,SENP2,SIAH1,SMAD3,TBL1XR1,TCF7,TCF7L2,VANGL1,WNT5B,AXIN2,CREBBP,CSNK1A1,CSNK2A1,FZD5,LRP6,MAPK10,NFATC3,PPP2R1B,PPP3CC,PRICKLE2,PRKACB,RAC2,ROCK1,ROCK2,WNT3,WNT7B,CCND3,CSNK1E,CTBP1,CTNNB1,NFATC4,PLCB1,PLCB2,PLCB4,PRICKLE1,SFRP4,SMAD2,TCF7L1,WNT2B,WNT4,APC2,AXIN1,CAMK2A,D…	0.286998
KEGG_TGF_BETA_SIGNALING_PATHWAY	0.000999001	0.512053	1.53168	83	ACVR1,AMHR2,BMPR2,CUL1,GDF5,LTBP1,MAPK1,RHOA,SMAD3,SMAD6,SMURF1,SMURF2,BMPR1B,CREBBP,PPP2R1B,ROCK1,ROCK2,SMAD5,SMAD7,TGFB2,ZFYVE9,ACVR2A,ACVR2B,ACVRL1,BMP8A,BMPR1A,E2F4,GDF7,RPS6KB2,SMAD1,SMAD2,TGFBR2,BMP5,PPP2CB,RBL2,TGFB1,TGFB3,BMP7,CHRD,EP300,PITX2,PPP2CA,SKP1,SMAD9,AMH,BMP8B,LEFTY1,SP1,BMP4,ID3,MYC,SMAD4,BMP2,COMP,ID2,INHBE,LEFTY2	0.0610574
KEGG_AXON_GUIDANCE	0.000999001	0.540563	1.65316	122	ABL1,ABLIM1,ABLIM2,ABLIM3,ARHGEF12,CDC42,EFNA3,EFNA4,EFNA5,EPHB2,FYN,GSK3B,MAPK1,MET,NCK1,NCK2,NFATC2,NGEF,NRP1,NTN4,PAK1,PAK2,PAK4,PLXNA1,PLXNA2,PPP3CA,PPP3R1,PTK2,RASA1,RGS3,RHOA,SEMA4D,SEMA7A,SLIT1,SRGAP1,SRGAP2,SRGAP3,DPYSL2,EFNA1,EFNB2,FES,ITGB1,KRAS,LIMK2,NFATC3,PLXNB2,PPP3CC,RAC2,RND1,ROCK1,ROCK2,SEMA3A,SEMA3C,SEMA4B,SEMA4C,SEMA5B,UNC5A,EPHA1,EPHA4,GNAI1,GNAI2,GNAI3,NFATC4,PAK6,PLXNB1,SEMA…	0.382091
KEGG_VEGF_SIGNALING_PATHWAY	0.000999001	0.479776	1.42522	75	CDC42,MAP2K1,MAPK1,MAPKAPK2,MAPKAPK3,NFATC2,PIK3CB,PIK3R1,PIK3R3,PLA2G4E,PLA2G6,PLCG1,PPP3CA,PPP3R1,PRKCA,PTK2,PXN,SPHK1,VEGFA,KRAS,MAPK13,MAPK14,NFATC3,PLA2G2D,PLA2G2F,PLCG2,PPP3CC,RAC2,SRC,AKT1,NFATC4,NOS3,RAF1,AKT2,NFAT5,PLA2G4A,MAPK12,NFATC1,PIK3CD,PLA2G5,RAC1,AKT3,JMJD7-PLA2G4B,MAP2K2,MAPK11,PLA2G4B,HRAS,PIK3R2,RAC3,PIK3CA,PLA2G2A,PLA2G2C,PLA2G2E	0.241574
KEGG_FOCAL_ADHESION	0.000999001	0.516715	1.61176	190	ACTN1,ARHGAP35,BCAR1,CDC42,CRKL,DIAPH1,DOCK1,EGFR,FLNB,FYN,GRB2,GSK3B,IGF1R,ITGA11,ITGA2,ITGA9,ITGB3,ITGB5,ITGB7,ITGB8,LAMA3,LAMC1,MAP2K1,MAPK1,MAPK8,MET,MYL12B,MYLK,PAK1,PAK2,PAK4,PDGFB,PIK3CB,PIK3R1,PIK3R3,PPP1CA,PPP1CB,PRKCA,PTK2,PXN,RAP1A,RAP1B,RAPGEF1,RHOA,SHC4,TLN2,VAV2,VCL,VEGFA,VWF,ARHGAP5,CAPN2,COL4A1,COL4A2,ERBB2,ITGA6,ITGB1,ITGB6,LAMB1,MAPK10,PARVA,PDGFC,PDPK1,PGF,PPP1R12A,RAC2,RASGRF1…	0.540167
KEGG_ECM_RECEPTOR_INTERACTION	0.000999001	0.484624	1.44625	80	CD36,CD44,HSPG2,ITGA11,ITGA2,ITGA9,ITGB3,ITGB5,ITGB7,ITGB8,LAMA3,LAMC1,SDC3,VWF,AGRN,COL4A1,COL4A2,DAG1,ITGA6,ITGB1,ITGB6,LAMB1,VTN,CHAD,COL1A1,GP9,ITGA1,ITGA7,ITGAV,LAMA5,RELN,SDC4,SV2C,TNXB,ITGA3,LAMA2,COL2A1,LAMB4,LAMC2,COL4A4,GP1BA,GP5,ITGA2B,LAMB3,TNN,CD47,FN1,ITGA4,LAMA4,COL5A3,COL6A3,COMP	0.0841324
KEGG_CELL_ADHESION_MOLECULES_CAMS	0.000999001	0.475337	1.45091	118	CD276,CD58,CD6,CDH1,CDH3,CLDN10,CLDN14,CLDN16,F11R,GLG1,ITGA9,ITGB7,ITGB8,OCLN,PTPRF,PVRL1,PVRL2,SDC3,SELPLG,CDH5,CLDN11,CLDN6,HLA-DMA,ITGA6,ITGB1,MPZL1,VCAN,ALCAM,CD28,CD86,CLDN1,CLDN19,ESAM,ICAM2,ITGAL,ITGAV,ITGB2,NFASC,NLGN1,PTPRM,SDC4,CD4,CLDN22,CNTNAP1,CNTNAP2,ICAM1,NRCAM,NRXN2,PTPRC,PVR,PVRL3,SELE,CLDN3,CLDN4,CLDN9,NEO1,CDH15,CLDN7,ICOSLG,ITGA4,ITGAM,JAM3,VCAM1,CD22,CD34,CD8B,CDH2,SDC1,SELP…	-0.0346044
KEGG_ADHERENS_JUNCTION	0.000999001	0.610363	1.80949	72	ACTN1,BAIAP2,CDC42,CDH1,CTNNA1,EGFR,FYN,IGF1R,LMO7,MAPK1,MET,NLK,PARD3,PTPN1,PTPRF,PTPRJ,PVRL1,PVRL2,RHOA,SMAD3,SNAI1,SORBS1,TCF7,TCF7L2,TJP1,VCL,WASF2,WASL,YES1,CREBBP,CSNK2A1,CTNND1,ERBB2,FARP2,INSR,IQGAP1,MLLT4,PTPRB,RAC2,SRC,CTNNB1,PTPRM,SMAD2,SSX2IP,TCF7L1,TGFBR2,ACP1,ACTG1,CTNNA3,FER,PVRL3,PVRL4,WASF3,ACTN4,EP300,RAC1	0.78211
KEGG_TIGHT_JUNCTION	0.000999001	0.513405	1.56926	120	ACTN1,AMOTL1,CDC42,CLDN10,CLDN14,CLDN16,CTNNA1,EPB41,EPB41L1,EXOC4,F11R,LLGL2,MAGI1,MAGI2,MAGI3,MYH14,MYH9,MYL12B,OCLN,PARD3,PPP2R2A,PPP2R2C,PRKCA,PRKCD,PRKCE,PRKCH,RHOA,TJAP1,TJP1,TJP2,VAPA,YES1,CGN,CLDN11,CLDN6,CSNK2A1,KRAS,MLLT4,PPP2R1B,PRKCI,SRC,AKT1,ASH1L,CLDN1,CLDN19,CTNNB1,EXOC3,GNAI1,GNAI2,GNAI3,MPP5,PTEN,RRAS2,SYMPK,ACTG1,AKT2,CLDN22,CTNNA3,EPB41L2,INADL,MYH15,MYL12A,PARD6B,PPP2CB,PPP2R2…	0.699815
KEGG_GAP_JUNCTION	0.000999001	0.509549	1.5268	85	ADCY4,ADCY6,ADCY7,ADCY9,CSNK1D,EGFR,GNAQ,GRB2,ITPR1,ITPR2,ITPR3,MAP2K1,MAP3K2,MAPK1,PDGFB,PRKCA,PRKG1,TJP1,TUBB8,KRAS,PDGFC,PRKACB,SRC,ADCY3,GNA11,GNAI1,GNAI2,GNAI3,GNAS,LPAR1,PDGFA,PDGFRA,PLCB1,PLCB2,PLCB4,RAF1,SOS1,SOS2,TUBA4A,TUBB1,TUBB6,EGF,HTR2B,PDGFRB,PRKG2,TUBA1C,TUBB4B,ADCY5,ADRB1,GRM5,TUBB,GUCY1A3,GUCY1B3,MAP2K2,MAP2K5,MAPK7	0.268766
KEGG_JAK_STAT_SIGNALING_PATHWAY	0.000999001	0.445032	1.36669	135	CBL,GRB2,IL15,IL2RB,JAK1,LIFR,PIK3CB,PIK3R1,PIK3R3,SOCS5,SPRED2,STAT3,CBLB,CISH,CREBBP,IL10RA,IL20RA,IL2RA,IL4,IL6R,JAK3,MPL,OSM,PIAS1,STAT4,AKT1,CBLC,CCND3,CLCF1,IL12B,IL15RA,IL20RB,IL22RA1,LEPR,SOCS4,SOCS7,SOS1,SOS2,STAT5B,STAT6,AKT2,IL12A,IL6ST,PIM1,STAM2,STAT1,BCL2L1,CSF2,EP300,EPOR,IFNGR1,IFNGR2,IL11,IL12RB2,PIK3CD,PRLR,SPRED1,AKT3,CNTF,CNTFR,IFNAR2,IL10RB,IL11RA,IL26,JAK2,OSMR,PIAS3,PTPN6,C…	0.0462234
KEGG_T_CELL_RECEPTOR_SIGNALING_PATHWAY	0.000999001	0.487436	1.47895	102	CBL,CD3E,CDC42,DLG1,FYN,GRB2,GSK3B,MAP2K1,MAP3K14,MAPK1,NCK1,NCK2,NFATC2,PAK1,PAK2,PAK4,PIK3CB,PIK3R1,PIK3R3,PLCG1,PPP3CA,PPP3R1,RHOA,VAV2,CBLB,IL4,KRAS,MAP3K8,MAPK13,MAPK14,NFATC3,PPP3CC,TEC,VAV3,AKT1,BCL10,CBLC,CD28,NFATC4,NFKB1,PAK6,PDK1,RAF1,SOS1,SOS2,ZAP70,AKT2,CD247,CD4,NFAT5,PAK7,PTPRC,CSF2,LCK,MAPK12,NFATC1,PIK3CD,AKT3,CD3D,JUN,MAP2K2,MAPK11,NFKBIA,PTPN6,CARD11,HRAS,IKBKB,MALT1,PIK3R2	0.261809
KEGG_B_CELL_RECEPTOR_SIGNALING_PATHWAY	0.000999001	0.480846	1.42552	72	GRB2,GSK3B,INPP5D,LYN,MAP2K1,MAPK1,NFATC2,PIK3CB,PIK3R1,PIK3R3,PPP3CA,PPP3R1,VAV2,BLNK,CD79A,DAPP1,KRAS,NFATC3,PIK3AP1,PLCG2,PPP3CC,RAC2,VAV3,AKT1,BCL10,CD81,NFATC4,NFKB1,RAF1,SOS1,SOS2,SYK,AKT2,NFAT5,NFATC1,PIK3CD,RAC1,RASGRP3,AKT3,JUN,MAP2K2,NFKBIA,PTPN6,CARD11,HRAS,IKBKB,MALT1,PIK3R2,RAC3	0.39005
KEGG_FC_EPSILON_RI_SIGNALING_PATHWAY	0.000999001	0.516387	1.53487	76	FYN,GRB2,INPP5D,LYN,MAP2K1,MAPK1,MAPK8,PIK3CB,PIK3R1,PIK3R3,PLA2G4E,PLA2G6,PLCG1,PRKCA,PRKCD,PRKCE,VAV2,GAB2,IL4,KRAS,MAP2K3,MAPK10,MAPK13,MAPK14,PLA2G2D,PLA2G2F,PLCG2,RAC2,VAV3,AKT1,PDK1,RAF1,SOS1,SOS2,SYK,AKT2,MAP2K4,PLA2G4A,CSF2,FCER1G,MAP2K6,MAPK12,PIK3CD,PLA2G5,RAC1,AKT3,JMJD7-PLA2G4B,MAP2K2,MAPK11,PLA2G4B,HRAS,PIK3R2,RAC3,PIK3CA,PLA2G2A,PLA2G2C,PLA2G2E	0.0608215
KEGG_FC_GAMMA_R_MEDIATED_PHAGOCYTOSIS	0.000999001	0.511133	1.54304	95	ARPC5,ASAP1,ASAP2,ASAP3,CDC42,CRKL,DNM3,INPP5D,LYN,MAP2K1,MAPK1,MARCKSL1,MYO10,PAK1,PIK3CB,PIK3R1,PIK3R3,PLA2G4D,PLA2G4E,PLA2G4F,PLA2G6,PLCG1,PLD1,PPAP2B,PRKCA,PRKCD,PRKCE,SPHK1,VAV2,WASF2,WASL,ARPC1A,DNM1,DNM2,GAB2,GSN,LIMK2,PLCG2,PPAP2A,RAC2,SCIN,VASP,VAV3,AKT1,ARPC1B,ARPC2,CRK,PIP5K1B,PIP5K1C,RAF1,RPS6KB2,SYK,AKT2	0.601701
KEGG_LEUKOCYTE_TRANSENDOTHELIAL_MIGRATION	0.000999001	0.517677	1.57598	107	ACTN1,ARHGAP35,BCAR1,CDC42,CLDN10,CLDN14,CLDN16,CTNNA1,EZR,F11R,MYL12B,NCF2,OCLN,PIK3CB,PIK3R1,PIK3R3,PLCG1,PRKCA,PTK2,PTK2B,PXN,RAP1A,RAP1B,RAPGEF4,RASSF5,RHOA,TXK,VAV2,VCL,ARHGAP5,CDH5,CLDN11,CLDN6,CTNND1,ITGB1,MAPK13,MAPK14,MLLT4,MMP2,PLCG2,RAC2,RAPGEF3,RHOH,ROCK1,ROCK2,VASP,VAV3,CLDN1,CLDN19,CTNNB1,ESAM,GNAI1,GNAI2,GNAI3,ITGAL,ITGB2,ACTG1,CLDN22,CTNNA3,ICAM1,MYL12A,SIPA1,ACTN4,CLDN3,CXCL12,MA…	0.537311
KEGG_LONG_TERM_POTENTIATION	0.000999001	0.529302	1.5591	65	CALM2,CAMK2D,CAMK2G,GNAQ,ITPR1,ITPR2,ITPR3,MAP2K1,MAPK1,PPP1CA,PPP1CB,PPP3CA,PPP3R1,PRKCA,RAP1A,RAP1B,RPS6KA2,CACNA1C,CALML3,CALML5,CREBBP,GRIN2A,GRIN2B,KRAS,PPP1R12A,PPP3CC,PRKACB,RAPGEF3,PLCB1,PLCB2,PLCB4,PPP1CC,RAF1,BRAF,CALM1,CAMK2A	0.382671
KEGG_NEUROTROPHIN_SIGNALING_PATHWAY	0.000999001	0.489662	1.49669	120	ABL1,CALM2,CAMK2D,CAMK2G,CDC42,CRKL,CSK,FOXO3,GAB1,GRB2,GSK3B,IRS1,MAP2K1,MAP3K5,MAPK1,MAPK8,MAPKAPK2,PIK3CB,PIK3R1,PIK3R3,PLCG1,PRKCD,RAP1A,RAP1B,RAPGEF1,RHOA,RPS6KA2,SHC4,YWHAE,YWHAG,YWHAQ,YWHAZ,CALML3,CALML5,FRS2,KRAS,MAP3K1,MAPK10,MAPK13,MAPK14,NTRK2,PLCG2,SH2B2,SH2B3,YWHAH,AKT1,BCL2,CRK,IRS2,NFKB1,NGF,PDK1,RAF1,RPS6KA4,RPS6KA5,SHC1,SOS1,SOS2,YWHAB,AKT2,BRAF,CALM1,CAMK2A,IRAK3,KIDINS220,MAP3K…	0.437432
KEGG_REGULATION_OF_ACTIN_CYTOSKELETON	0.000999001	0.514174	1.60652	200	ACTN1,ARHGAP35,ARHGEF1,ARHGEF12,ARPC5,BAIAP2,BCAR1,CDC42,CRKL,CSK,CYFIP1,DIAPH1,DOCK1,EGFR,EZR,FGF1,FGF3,FGFR3,GNA12,GNA13,GNG12,IQGAP2,ITGA11,ITGA2,ITGA9,ITGB3,ITGB5,ITGB7,ITGB8,MAP2K1,MAPK1,MYH14,MYH9,MYL12B,MYLK,PAK1,PAK2,PAK4,PDGFB,PIK3CB,PIK3R1,PIK3R3,PIP4K2A,PIP4K2C,PPP1CA,PPP1CB,PTK2,PXN,RDX,RHOA,SLC9A1,SSH2,TIAM2,VAV2,VCL,WASF2,WASL,ARHGEF4,ARHGEF7,ARPC1A,BDKRB2,ENAH,GSN,IQGAP1,ITGA6,ITGB…	0.603917
KEGG_INSULIN_SIGNALING_PATHWAY	0.000999001	0.459782	1.40976	131	ACACA,CALM2,CBL,CRKL,EIF4E,FOXO1,GRB2,GSK3B,HK1,INPP5D,IRS1,LIPE,MAP2K1,MAPK1,MAPK8,PIK3CB,PIK3R1,PIK3R3,PPP1CA,PPP1CB,PRKAG2,PTPN1,PTPRF,RAPGEF1,RPTOR,SHC4,SORBS1,SREBF1,CALML3,CALML5,CBLB,FBP1,FLOT2,HK2,INSR,KRAS,MAPK10,PCK2,PDPK1,PRKACB,PRKAR1B,PRKCI,PYGL,RHEB,SH2B2,AKT1,CBLC,CRK,EIF4E2,EXOC7,IRS2,MKNK1,PHKB,PPP1CC,RAF1,RPS6KB2,SHC1,SOCS4,SOS1,SOS2,ACACB,AKT2,BRAF,CALM1,MKNK2,PRKAA1,PRKCZ,TSC2…	0.428666
KEGG_GNRH_SIGNALING_PATHWAY	0.000999001	0.527088	1.59331	97	ADCY4,ADCY6,ADCY7,ADCY9,CACNA1D,CALM2,CAMK2D,CAMK2G,CDC42,EGFR,GNAQ,GRB2,ITPR1,ITPR2,ITPR3,MAP2K1,MAP3K2,MAPK1,MAPK8,PLA2G4E,PLA2G6,PLD1,PRKCA,PRKCD,PTK2B,CACNA1C,CACNA1S,CALML3,CALML5,KRAS,MAP2K3,MAP3K1,MAPK10,MAPK13,MAPK14,MMP2,PLA2G2D,PLA2G2F,PRKACB,SRC,ADCY3,GNA11,GNAS,HBEGF,PLCB1,PLCB2,PLCB4,RAF1,SOS1,SOS2,CALM1,CAMK2A,MAP2K4,PLA2G4A,ADCY5,MAP2K6,MAP3K3,MAPK12,PLA2G5,CALML6,JMJD7-PLA2G4B,JUN…	0.154525
KEGG_PROGESTERONE_MEDIATED_OOCYTE_MATURATION	0.000999001	0.458409	1.36648	79	ADCY4,ADCY6,ADCY7,ADCY9,IGF1R,MAP2K1,MAPK1,MAPK8,PIK3CB,PIK3R1,PIK3R3,RPS6KA2,HSP90AA1,KRAS,MAPK10,MAPK13,MAPK14,PRKACB,ADCY3,AKT1,ANAPC2,GNAI1,GNAI2,GNAI3,RAF1,AKT2,BRAF,CDC25A,CDC25B,CDC27,SPDYA,ADCY5,ANAPC5,CDK2,MAPK12,PDE3B,PIK3CD,PKMYT1,AKT3,ANAPC1,ANAPC11,FZR1,HSP90AB1,MAD2L2,MAPK11	0.404607
KEGG_MELANOGENESIS	0.000999001	0.454477	1.373	96	ADCY4,ADCY6,ADCY7,ADCY9,CALM2,CAMK2D,CAMK2G,CREB3L1,CREB3L2,GNAQ,GSK3B,MAP2K1,MAPK1,PRKCA,TCF7,TCF7L2,WNT5B,ASIP,CALML3,CALML5,CREB3,CREBBP,FZD5,KRAS,MITF,PRKACB,WNT3,WNT7B,ADCY3,CREB3L3,CTNNB1,GNAI1,GNAI2,GNAI3,GNAS,KITLG,PLCB1,PLCB2,PLCB4,RAF1,TCF7L1,WNT2B,WNT4,CALM1,CAMK2A,DVL1,ADCY5,EP300,CALML6,FZD2,FZD6,MAP2K2,WNT1,WNT10B,CAMK2B,CREB3L4,GNAO1,HRAS,MC1R	0.167761
KEGG_VIBRIO_CHOLERAE_INFECTION	0.000999001	0.516462	1.49274	52	ADCY9,ATP6V0D1,ATP6V1C2,ATP6V1H,KCNQ1,PLCG1,PRKCA,SLC12A2,TJP1,TJP2,ATP6V0A1,ATP6V0D2,MUC2,PLCG2,PRKACB,ADCY3,ATP6V1A,GNAS,KDELR2,ACTG1,ARF1,ATP6V1G3,ERO1L,ATP6V0A4,ATP6V0E2,ATP6V1B1,ATP6V1D,ATP6V1E2,CFTR,ATP6V0C,ATP6V1G1	0.580167
KEGG_EPITHELIAL_CELL_SIGNALING_IN_HELICOBACTER_PYLORI_INFECTION	0.000999001	0.538446	1.5867	66	ATP6V0D1,ATP6V1C2,ATP6V1H,CDC42,CSK,EGFR,F11R,LYN,MAP3K14,MAPK8,MET,PAK1,PLCG1,TJP1,ADAM10,ATP6V0A1,ATP6V0D2,MAPK10,MAPK13,MAPK14,NOD1,PLCG2,SRC,ATP6V1A,HBEGF,NFKB1,PTPRZ1,ATP6V1G3,GIT1,MAP2K4,ATP6V0A4,ATP6V0E2,ATP6V1B1,ATP6V1D,ATP6V1E2,CXCR1,MAPK12,RAC1,ADAM17,ATP6V0C,ATP6V1G1,CCL5,JUN,MAPK11,NFKBIA,ATP6V0E1,IKBKB,JAM3	0.454741
KEGG_PATHOGENIC_ESCHERICHIA_COLI_INFECTION	0.000999001	0.531563	1.53639	52	ABL1,ARPC5,CDC42,CDH1,EZR,FYN,NCK1,NCK2,OCLN,PRKCA,RHOA,TUBB8,WASL,YWHAQ,YWHAZ,ARHGEF2,ARPC1A,ITGB1,ROCK1,ROCK2,ARPC1B,ARPC2,CLDN1,CTNNB1,TLR5,TUBA4A,TUBB1,TUBB6,ACTG1	1.32033
KEGG_RENAL_CELL_CARCINOMA	0.000999001	0.55309	1.62985	66	CDC42,CRKL,EGLN3,EPAS1,ETS1,GAB1,GRB2,MAP2K1,MAPK1,MET,PAK1,PAK2,PAK4,PDGFB,PIK3CB,PIK3R1,PIK3R3,RAP1A,RAP1B,RAPGEF1,TGFA,VEGFA,ARNT2,CREBBP,KRAS,PGF,TGFB2,AKT1,CRK,EGLN1,HIF1A,PAK6,RAF1,SOS1,SOS2,TCEB1,AKT2,BRAF,EGLN2,PAK7,TGFB1,TGFB3,EP300,PIK3CD,RAC1,AKT3,JUN,MAP2K2,TCEB2,ARNT,FLCN,HRAS,PIK3R2	0.556783
KEGG_PANCREATIC_CANCER	0.000999001	0.509702	1.50199	66	CDC42,CDK6,EGFR,JAK1,MAP2K1,MAPK1,MAPK8,PIK3CB,PIK3R1,PIK3R3,PLD1,RALB,RALBP1,SMAD3,STAT3,TGFA,VEGFA,E2F2,E2F3,ERBB2,KRAS,MAPK10,PGF,RAC2,RALA,RALGDS,TGFB2,AKT1,NFKB1,RAF1,RB1,SMAD2,TGFBR2,AKT2,BRAF,EGF,STAT1,TGFB1,TGFB3,BCL2L1,PIK3CD,RAC1	0.586419
KEGG_ENDOMETRIAL_CANCER	0.000999001	0.526539	1.51697	50	CDH1,CTNNA1,EGFR,FOXO3,GRB2,GSK3B,MAP2K1,MAPK1,PIK3CB,PIK3R1,PIK3R3,TCF7,TCF7L2,AXIN2,ERBB2,KRAS,PDPK1,AKT1,CTNNB1,PTEN,RAF1,SOS1,SOS2,TCF7L1,AKT2,APC2,AXIN1,BRAF,CTNNA3,EGF	0.478016
KEGG_GLIOMA	0.000999001	0.54639	1.60602	64	CALM2,CAMK2D,CAMK2G,CDK6,EGFR,GRB2,IGF1R,MAP2K1,MAPK1,PDGFB,PIK3CB,PIK3R1,PIK3R3,PLCG1,PRKCA,SHC4,TGFA,CALML3,CALML5,CDKN1A,E2F2,E2F3,KRAS,PLCG2,AKT1,PDGFA,PDGFRA,PTEN,RAF1,RB1,SHC1,SOS1,SOS2,AKT2,BRAF,CALM1,CAMK2A,EGF,MDM2,PDGFRB	0.320219
KEGG_PROSTATE_CANCER	0.000999001	0.493976	1.48173	86	CREB3L1,CREB3L2,CREB5,EGFR,FOXO1,GRB2,GSK3B,IGF1R,MAP2K1,MAPK1,PDGFB,PIK3CB,PIK3R1,PIK3R3,TCF7,TCF7L2,TGFA,CDKN1A,CREB3,CREBBP,E2F2,E2F3,ERBB2,GSTP1,HSP90AA1,KRAS,PDGFC,PDPK1,AKT1,BCL2,CREB3L3,CTNNB1,NFKB1,PDGFA,PDGFRA,PTEN,RAF1,RB1,SOS1,SOS2,TCF7L1,AKT2,BRAF,EGF,FGFR2,MDM2,PDGFRB,CDK2,EP300,PIK3CD,AKT3,HSP90AB1,MAP2K2,NFKBIA,SRD5A2,CCNE2,CREB3L4,HRAS,IKBKB,PIK3R2,CCND1,CDKN1B,E2F1,INS,PDGFD,PIK3…	0.418392
KEGG_CHRONIC_MYELOID_LEUKEMIA	0.000999001	0.538787	1.59406	71	ABL1,BCR,CBL,CDK6,CRKL,CTBP2,GRB2,HDAC1,MAP2K1,MAPK1,MECOM,PIK3CB,PIK3R1,PIK3R3,RUNX1,SHC4,SMAD3,CBLB,CDKN1A,E2F2,E2F3,GAB2,KRAS,TGFB2,AKT1,CBLC,CRK,CTBP1,HDAC2,NFKB1,RAF1,RB1,SHC1,SOS1,SOS2,STAT5B,TGFBR2,AKT2,BRAF,MDM2,TGFB1,TGFB3,BCL2L1,PIK3CD,AKT3,MAP2K2,NFKBIA,HRAS,IKBKB,MYC,PIK3R2,SMAD4,CCND1,CDKN1B,E2F1,PIK3CA,PTPN11	0.570722
KEGG_SMALL_CELL_LUNG_CANCER	0.000999001	0.476043	1.42183	81	CDK6,FHIT,ITGA2,LAMA3,LAMC1,MAX,PIK3CB,PIK3R1,PIK3R3,PTK2,RXRA,TRAF3,TRAF5,COL4A1,COL4A2,E2F2,E2F3,ITGA6,ITGB1,LAMB1,PIAS1,AKT1,BCL2,ITGAV,LAMA5,NFKB1,PTEN,RB1,AKT2,ITGA3,LAMA2,TRAF1,BCL2L1,CDK2,LAMB4,LAMC2,PIK3CD,AKT3,COL4A4,ITGA2B,LAMB3,NFKBIA,PIAS3,RARB,CCNE2,FN1,IKBKB,LAMA4,MYC,NOS2,PIK3R2,RXRG,TRAF4,CCND1,CDKN1B,E2F1,PIAS4,PIK3CA	0.430475
KEGG_HYPERTROPHIC_CARDIOMYOPATHY_HCM	0.000999001	0.504104	1.50269	79	ACE,ATP2A2,CACNA1D,CACNA2D2,CACNB3,CACNG2,ITGA11,ITGA2,ITGA9,ITGB3,ITGB5,ITGB7,ITGB8,PRKAG2,SLC8A1,TNNT2,TPM3,CACNA1C,CACNA1S,CACNA2D4,CACNB1,DAG1,ITGA6,ITGB1,ITGB6,LMNA,TGFB2,CACNB4,CACNG4,DES,ITGA1,ITGA7,ITGAV,TPM4,ACTG1,CACNG1,ITGA3,LAMA2,MYBPC3,PRKAA1,SGCA,TGFB1,TGFB3,CACNA2D1,PRKAA2,SGCB,CACNA2D3,ITGA2B,MYL3,PRKAG1,TPM1,ITGA4,RYR2,TNNC1,TPM2	0.10633
KEGG_ARRHYTHMOGENIC_RIGHT_VENTRICULAR_CARDIOMYOPATHY_ARVC	0.000999001	0.561176	1.6603	71	ACTN1,ATP2A2,CACNA1D,CACNA2D2,CACNB3,CACNG2,CTNNA1,ITGA11,ITGA2,ITGA9,ITGB3,ITGB5,ITGB7,ITGB8,JUP,PKP2,SLC8A1,TCF7,TCF7L2,CACNA1C,CACNA1S,CACNA2D4,CACNB1,DAG1,DSG2,ITGA6,ITGB1,ITGB6,LMNA,CACNB4,CACNG4,CTNNB1,DES,ITGA1,ITGA7,ITGAV,TCF7L1,ACTG1,CACNG1,CTNNA3,ITGA3,LAMA2,SGCA,ACTN4,CACNA2D1	0.355937
KEGG_DILATED_CARDIOMYOPATHY	0.000999001	0.524863	1.57124	84	ADCY4,ADCY6,ADCY7,ADCY9,ATP2A2,CACNA1D,CACNA2D2,CACNB3,CACNG2,ITGA11,ITGA2,ITGA9,ITGB3,ITGB5,ITGB7,ITGB8,SLC8A1,TNNT2,TPM3,CACNA1C,CACNA1S,CACNA2D4,CACNB1,DAG1,ITGA6,ITGB1,ITGB6,LMNA,PRKACB,TGFB2,ADCY3,CACNB4,CACNG4,DES,GNAS,ITGA1,ITGA7,ITGAV,TPM4,ACTG1,CACNG1,ITGA3,LAMA2,MYBPC3,SGCA,TGFB1,TGFB3,ADCY5,ADRB1,CACNA2D1	0.145154
BIOCARTA_AGR_PATHWAY	0.000999001	0.592492	1.64579	34	CDC42,EGFR,LAMA3,MAPK1,MAPK8,NRG2,PAK1,PAK2,PAK4,PTK2,PXN,UTRN,DAG1,ITGB1,SRC,ITGA1,PAK6,DVL1,LAMA2,MUSK,PAK7,RAC1,JUN,NRG1,SP1,CHRM1,LAMA4	0.511623
BIOCARTA_AT1R_PATHWAY	0.000999001	0.561468	1.55503	33	AGT,CALM2,EGFR,GNAQ,GRB2,MAP2K1,MAPK1,MAPK8,MEF2A,MEF2D,PAK1,PRKCA,PTK2,PTK2B,MAP3K1,SRC,ATF2,RAF1,SHC1,SOS1,CALM1,MAP2K4,RAC1,JUN,MAP2K2,MEF2C	0.783702
BIOCARTA_BCR_PATHWAY	0.000999001	0.564247	1.56273	33	CALM2,GRB2,LYN,MAP2K1,MAPK8,NFATC2,PLCG1,PPP3CA,PRKCA,BLNK,CD79A,MAP3K1,MAPK14,NFATC3,PPP3CC,NFATC4,RAF1,SHC1,SOS1,SYK,CALM1	0.548241
BIOCARTA_BIOPEPTIDES_PATHWAY	0.000999001	0.556509	1.57837	42	AGT,CALM2,CAMK2D,CAMK2G,FYN,GNB1,GRB2,MAP2K1,MAPK1,MAPK8,MYLK,PLCG1,PRKCA,PTK2B,STAT3,MAPK14,STAT4,GNA11,GNAI1,RAF1,SHC1,SOS1,STAT5B,STAT6,CALM1,CAMK2A	0.608449
BIOCARTA_EGF_PATHWAY	0.000999001	0.59361	1.62664	30	EGFR,GRB2,JAK1,MAP2K1,MAPK8,PIK3R1,PLCG1,PRKCA,RASA1,STAT3,CSNK2A1,MAP3K1,STAT4,RAF1,SHC1,SOS1,STAT5B,STAT6,EGF,MAP2K4,STAT1	0.557325
BIOCARTA_ERK_PATHWAY	0.000999001	0.564343	1.53107	27	EGFR,GNB1,GRB2,IGF1R,MAP2K1,MAPK1,STAT3,ITGB1,PTPRR,SRC,GNAS,MKNK1,NGF,PDGFRA,RAF1,RPS6KA5,SHC1,SOS1,MKNK2,PPP2CA,MAP2K2,HRAS,MYC,RPS6KA1,GNGT1,MAPK3	0.748744
BIOCARTA_FMLP_PATHWAY	0.000999001	0.567808	1.58755	36	CALM2,GNB1,MAP2K1,MAPK1,NCF2,NFATC2,PAK1,PPP3CA,MAP2K3,MAP3K1,MAPK14,NFATC3,PPP3CC,CAMK1G,NFATC4,NFKB1,PLCB1,RAF1,CALM1,MAP2K6,NFATC1,PIK3C2G,RAC1,MAP2K2,NFKBIA	0.57648
BIOCARTA_INTEGRIN_PATHWAY	0.000999001	0.634484	1.78261	38	ACTN1,BCAR1,BCR,CRKL,CSK,FYN,GRB2,MAP2K1,MAPK1,MAPK8,PPP1R12B,PTK2,PXN,RAP1A,RAPGEF1,RHOA,VCL,ITGB1,ROCK1,SRC,TLN1,ITGA1,RAF1,SHC1,SOS1,TNS1,ZYX	0.914963
BIOCARTA_PYK2_PATHWAY	0.000999001	0.59149	1.61646	29	BCAR1,CALM2,CRKL,GNAQ,GRB2,MAP2K1,MAPK1,MAPK8,PAK1,PLCG1,PRKCA,PTK2B,MAP2K3,MAP3K1,MAPK14,SRC,RAF1,SHC1,SOS1,CALM1,MAP2K4,RAC1,JUN,MAP2K2	0.984416
BIOCARTA_MAPK_PATHWAY	0.000999001	0.531788	1.59198	84	GRB2,MAP2K1,MAP3K14,MAP3K2,MAP3K5,MAP3K9,MAP4K3,MAP4K4,MAP4K5,MAPK1,MAPK6,MAPK8,MAPKAPK2,MAPKAPK3,MAX,MEF2A,MEF2D,PAK1,PAK2,RPS6KA2,MAP2K3,MAP3K1,MAP3K13,MAP3K8,MAPK10,MAPK13,MAPK14,RAPGEF2,TGFB2,ATF2,MAPKAPK5,MKNK1,NFKB1,RAF1,RIPK1,RPS6KA4,RPS6KA5,RPS6KB2,SHC1,BRAF,DAXX,MAP2K4,MAP3K12,MAP4K2,MKNK2,STAT1,TGFB1,TGFB3,MAP2K6,MAP3K3,MAPK12,RAC1,JUN,MAP2K2,MAP2K5,MAP3K11,MAPK11,MAPK7,MEF2C,NFKBIA,SP1…	0.4741
BIOCARTA_PDGF_PATHWAY	0.000999001	0.571767	1.572	31	GRB2,JAK1,MAP2K1,MAPK8,PIK3R1,PLCG1,PRKCA,RASA1,STAT3,CSNK2A1,MAP3K1,STAT4,PDGFA,PDGFRA,RAF1,SHC1,SOS1,STAT5B,STAT6,MAP2K4,STAT1	0.558152
BIOCARTA_MYOSIN_PATHWAY	0.000999001	0.631509	1.72582	29	ARHGEF1,ARHGEF11,ARHGEF12,ARHGEF3,GNA12,GNA13,GNAQ,GNB1,MYLK,PPP1R12B,PRKCA,ARHGAP5,ARHGEF17,ARHGEF18,ARHGEF2,ARHGEF4,ARHGEF7,ROCK1,PLCB1,ARHGEF10,ARHGEF16,ARHGEF5	0.406924
BIOCARTA_RHO_PATHWAY	0.000999001	0.646671	1.76726	29	ARHGEF1,ARHGEF11,ARPC5,BAIAP2,DIAPH1,MYLK,PPP1R12B,RHOA,VCL,ACTR2,ACTR3,ARHGAP5,ARPC1A,GSN,ROCK1,SRC,TLN1,ARPC1B,ARPC2,PIP5K1B	1.27748
BIOCARTA_MET_PATHWAY	0.000999001	0.623309	1.73809	35	CRKL,DOCK1,GAB1,GRB2,MAP2K1,MAPK1,MAPK8,MET,PAK1,PIK3R1,PTK2,PTK2B,PXN,RAP1A,RAP1B,RAPGEF1,RASA1,STAT3,ITGB1,SRC,CRK,ITGA1,PTEN,RAF1,SOS1	0.823693
BIOCARTA_PAR1_PATHWAY	0.000999001	0.558109	1.55628	35	ARHGEF1,ARHGEF11,ARHGEF12,ARHGEF3,GNA12,GNA13,GNAQ,GNB1,PIK3R1,PPP1R12B,PRKCA,PTK2B,RHOA,ARHGEF17,ARHGEF18,ARHGEF2,ARHGEF4,ARHGEF7,ROCK1,GNAI1,PLCB1,ARHGEF10,ARHGEF16,ARHGEF5	0.502886
REACTOME_YAP1_AND_WWTR1_TAZ_STIMULATED_GENE_EXPRESSION	0.001	0.650824	1.7242	22	KAT2B,NCOA2,NCOA3,NCOA6,RUNX2,RXRA,TBL1XR1,TEAD1,WWTR1,YAP1,CREBBP,NCOA1,PPARA	0.291805
REACTOME_CTLA4_INHIBITORY_SIGNALING	0.001	0.649738	1.7166	21	FYN,LYN,PPP2R5C,PPP2R5E,YES1,PDPK1,PPP2R1B,SRC,AKT1,CD86,AKT2,PPP2CB,PPP2R5A,PPP2R5D,LCK,PPP2CA,AKT3	0.57068
REACTOME_EFFECTS_OF_PIP2_HYDROLYSIS	0.001	0.651864	1.72696	22	DGKD,ITPR2,ITPR3,MGLL,PRKCD,PRKCE,PRKCH,DAGLA,DGKG,DGKH,TRPC6,DAGLB,DGKA,DGKQ,DGKB,DGKE	0.0521142
REACTOME_RECYCLING_PATHWAY_OF_L1	0.001	0.687768	1.82208	22	AP2A2,CLTC,EZR,KIAA1598,MAPK1,NUMB,RDX,RPS6KA2,DNM1,DNM2,DPYSL2,SRC,AP2B1,RPS6KA4,RPS6KA5,AP2A1,AP2S1,CLTA	0.991959
PID_S1P_S1P1_PATHWAY	0.001	0.633794	1.67448	21	ABCC1,ITGB3,MAPK1,PDGFB,PLCG1,RHOA,SPHK1,VEGFA,GNAZ,GNAI1,GNAI2,GNAI3,ITGAV,PLCB2,PDGFRB,RAC1	0.552867
PID_S1P_S1P2_PATHWAY	0.001	0.663483	1.76421	23	GNA12,GNA13,GNAQ,IRS1,MAPK1,MAPK8,PAK1,RHOA,CDH5,GNA14,GNAZ,MAPK14,GNA11,GNAI1,GNAI2,GNAI3	0.505793
KEGG_DORSO_VENTRAL_AXIS_FORMATION	0.001	0.710183	1.90024	24	EGFR,ETS1,ETV6,GRB2,MAP2K1,MAPK1,NOTCH1,NOTCH2,SPIRE1,SPIRE2,KRAS,NOTCH3,PIWIL4,ETS2,ETV7,PIWIL3,SOS1,SOS2	0.334221
BIOCARTA_ECM_PATHWAY	0.001	0.678615	1.81577	24	DIAPH1,FYN,MAP2K1,MAPK1,MYLK,PIK3R1,PTK2,PXN,RHOA,ARHGAP5,GSN,ITGB1,ROCK1,SRC,TLN1,ITGA1,RAF1,SHC1	0.974237
REACTOME_TERMINATION_OF_O_GLYCAN_BIOSYNTHESIS	0.001001	0.619504	1.62355	20	ST3GAL1,ST3GAL2,MUC2,MUC5AC,ST3GAL3,MUC15,ST6GALNAC2,MUC5B,MUC6,MUC4,ST6GALNAC4,MUC13,ST6GAL1,ST6GALNAC3,MUC21	-0.206361
REACTOME_SIGNALING_BY_BMP	0.001001	0.68514	1.79557	20	BMPR2,SKI,SMAD6,SMURF1,SMURF2,UBE2D3,BMPR1B,FSTL1,SMAD5,SMAD7,ACVR2A,ACVR2B,BMPR1A,SMAD1	0.159726
PID_ECADHERIN_KERATINOCYTE_PATHWAY	0.001001	0.668467	1.75187	20	CDH1,CTNNA1,EGFR,FMN1,FYN,JUP,PIK3R1,PLCG1,RHOA,CTNND1,SRC,VASP,AKT1,CTNNB1,ZYX,AKT2	1.17007
REACTOME_REGULATION_OF_SIGNALING_BY_CBL	0.00100301	0.642536	1.66133	18	CBL,CRKL,FYN,GRB2,LYN,PIK3CB,PIK3R1,PIK3R3,RAPGEF1,YES1,BLNK,CRK,SYK	0.381755
BIOCARTA_NDKDYNAMIN_PATHWAY	0.00100301	0.61369	1.59567	19	BIN1,CALM2,PPP3CA,SYNJ2,DNM1,NME2,PICALM,PPP3CC,EPN1,EPS15,NME1,CALM1,AP2A1,SYNJ1	0.90018
BIOCARTA_PTEN_PATHWAY	0.00100301	0.632765	1.63607	18	BCAR1,FOXO3,GRB2,MAPK1,PDK2,PIK3R1,PTK2,ITGB1,PDPK1,AKT1,PTEN,SHC1,SOS1	0.821162
REACTOME_CRMPS_IN_SEMA3A_SIGNALING	0.00100503	0.707633	1.74732	13	FYN,NRP1,PLXNA1,PLXNA2,DPYSL2,FES,SEMA3A,DPYSL4,DPYSL3	-0.121212
REACTOME_DCC_MEDIATED_ATTRACTIVE_SIGNALING	0.00100503	0.738051	1.82243	13	ABLIM1,ABLIM3,CDC42,DOCK1,FYN,NCK1,PTK2,TRIO,WASL,SRC	0.793724
REACTOME_SIGNAL_ATTENUATION	0.00100503	0.682251	1.68464	13	GRB10,GRB2,IRS1,INSR,CRK,DOK1,IRS2,SHC1,SOS1	0.427009
BIOCARTA_CELL2CELL_PATHWAY	0.00100503	0.733918	1.81222	13	ACTN1,BCAR1,CSK,CTNNA1,PTK2,PXN,VCL,SRC,CTNNB1,CTNNA3	1.17581
PID_THROMBIN_PAR4_PATHWAY	0.00100604	0.729982	1.82496	14	GNA13,GNAQ,GNB1,RHOA,GNA14,ROCK1,ROCK2,GNA11,GNG2,PLCB2	0.505688
REACTOME_SEMA3A_PLEXIN_REPULSION_SIGNALING_BY_INHIBITING_INTEGRIN_ADHESION	0.00101317	0.751625	1.82494	12	FYN,NRP1,PLXNA1,PLXNA2,FARP2,FES,RND1,SEMA3A,TLN1,PIP5K1C	0.162581
BIOCARTA_EGFR_SMRTE_PATHWAY	0.00101729	0.81078	1.94956	11	EGFR,MAP2K1,NCOR2,RARA,RXRA,THRB,MAP3K1,MAPK14,THRA,ZBTB16,EGF	0.178383
BIOCARTA_IL4_PATHWAY	0.00102354	0.74172	1.74267	10	GRB2,IRS1,JAK1,IL4,JAK3,AKT1,SHC1,STAT6	0.644806
REACTOME_TRANS_GOLGI_NETWORK_VESICLE_BUDDING	0.001998	0.507036	1.4655	52	AP1B1,ARRB1,CLTC,CPD,GBF1,GNS,IGF2R,PIK3C2A,SH3D19,SNX9,TPD52,BLOC1S3,DNM2,PICALM,PUM1,RAB5C,SNX5,AP3B1,AP3S1,CTSZ,DTNBP1,HIP1R,ARF1,FTH1,HSPA8,TPD52L1,AP1G1,CLTA,DNAJC6,GAK,AP1M2,BLOC1S1,SNAP23,TXNDC5,VAMP8,AP1S1,SNAPIN,SORT1	1.10602
REACTOME_NOTCH1_INTRACELLULAR_DOMAIN_REGULATES_TRANSCRIPTION	0.001998	0.529926	1.49704	40	CUL1,FBXW7,HDAC1,HDAC4,HDAC9,KAT2B,MAML1,MAML2,MAML3,NCOR2,RBPJ,TBL1XR1,TLE3,CREBBP,HDAC5,HDAC2,HDAC7,HIF1A,NCOR1,TLE1,CDK8,EP300,HDAC11,HES1,SKP1,TLE4,HDAC10,HDAC3,HES5,MYC,RPS27A	0.546351
REACTOME_TRIGLYCERIDE_BIOSYNTHESIS	0.001998	0.553084	1.54638	36	ACACA,ACSL3,AGPAT2,AGPAT6,DGAT2,ELOVL6,LPIN1,LPIN2,AGPAT3,ELOVL5,GPD1L,HSD17B12,LPCAT4,TECR,ACLY,ACSL5,AGPAT9,ACSL6,LCLAT1,LPIN3,SLC25A1,ACSL1,AGPAT5,FASN,LPCAT1	0.701167
REACTOME_GASTRIN_CREB_SIGNALLING_PATHWAY_VIA_PKC_AND_MAPK	0.001998	0.39541	1.23062	179	ADRA1B,AGT,APP,DGKD,EGFR,F2RL1,GNAQ,GNB1,GNG12,GNG7,GPR132,GRB2,GRK5,ITPR2,ITPR3,KALRN,KISS1,LTB4R,MAP2K1,MAPK1,MGLL,NPFFR1,PIK3R1,PIK3R3,PRKCA,PRKCD,PRKCE,PRKCH,RPS6KA2,TRIO,BDKRB2,DAGLA,DGKG,DGKH,EDN2,GNA14,GNB5,GNG4,HRH1,KRAS,NPSR1,TRPC6,ADRBK1,BDKRB1,DAGLB,DGKA,GNA11,GNG2,GPR17,HBEGF,LPAR1,LTB4R2,NTSR1,PLCB1,PLCB2,PLCB4,RAF1,SOS1,TAC3,TACR2,YWHAB,ADRA1D,DGKQ,HTR2B,LPAR6,NTSR2,OPN4,P2RY2,P2RY6…	-0.204708
REACTOME_PI_METABOLISM	0.001998	0.523362	1.49235	44	INPP4B,MTMR3,MTMR7,PI4K2B,PI4KA,PIK3C2A,PIK3C2B,PIK3CB,PIK3R1,PIK3R3,PIP4K2A,SYNJ2,VAC14,FIG4,INPP5J,PI4K2A,PIP5K1B,PIP5K1C,PITPNB,PTEN,ARF1,ARF3,MTMR2,PI4KB,PIK3R4,PIK3C2G,PIK3CD,SYNJ1,INPP5K,MTMR14,MTMR4	0.298872
REACTOME_NEURONAL_SYSTEM	0.001998	0.378481	1.19502	259	ADCY4,ADCY6,ADCY7,ADCY9,AP2A2,CACNB3,CACNG2,CALM2,CAMK2D,DLG1,EPB41L1,GABBR2,GLS,GNB1,GNG12,GNG7,GRIK5,KCNJ6,KCNK1,KCNMB2,KCNN3,KCNQ1,MAPK1,NCALD,PANX1,PRKCA,RPS6KA2,SLC1A2,SLC1A7,STX3,STX6,SYT2,ABAT,CACNB1,COMT,DNAJC5,GNB5,GNG4,GRIN2A,GRIN2B,GRIP2,KCNAB1,KCNH6,PDPK1,PRKACB,RASGRF1,SLC22A2,SLC38A1,SYN3,SYT1,UNC13B,ABCC8,ADCY3,AKAP9,AP2B1,CACNA1A,CACNB4,CACNG4,CHRNE,GNAI1,GNAI2,GNAI3,GNAL,GNG2,GRI…	-0.304024
REACTOME_NEUROTRANSMITTER_RECEPTOR_BINDING_AND_DOWNSTREAM_TRANSMISSION_IN_THE_POSTSYNAPTIC_CELL	0.001998	0.430403	1.31659	124	ADCY4,ADCY6,ADCY7,ADCY9,AP2A2,CACNG2,CALM2,CAMK2D,DLG1,EPB41L1,GABBR2,GNB1,GNG12,GNG7,GRIK5,KCNJ6,MAPK1,NCALD,PRKCA,RPS6KA2,GNB5,GNG4,GRIN2A,GRIN2B,GRIP2,PDPK1,PRKACB,RASGRF1,ADCY3,AKAP9,AP2B1,CACNG4,CHRNE,GNAI1,GNAI2,GNAI3,GNAL,GNG2,GRIK4,KCNJ5,PLCB1,PLCB2,RAF1,RASGRF2,BRAF,CALM1,CAMK2A,CAMKK1,GABRR2,KCNJ15,MDM2,MYO6,ADCY5,AP2A1,AP2S1,CHRNA2,CHRNA9,CHRNB4,KCNJ12,NSF	-0.087628
REACTOME_PLC_BETA_MEDIATED_EVENTS	0.001998	0.526277	1.49262	42	ADCY4,ADCY6,ADCY7,ADCY9,CALM2,ITPR2,ITPR3,MAPK1,PRKCA,PRKCD,GNAZ,PRKACB,PRKAR1B,ADCY3,ADRBK1,GNAI1,GNAI2,GNAI3,PLCB1,PLCB2,PLCB4,CALM1,GNAT1,GNAT2,PLA2G4A,ADCY5,PRKAR1A	0.354573
REACTOME_G_ALPHA_Z_SIGNALLING_EVENTS	0.001998	0.514161	1.46612	44	ADCY4,ADCY6,ADCY7,ADCY9,GNB1,GNG12,GNG7,PRKCA,PRKCD,PRKCE,PRKCH,GNAZ,GNB5,GNG4,RGS20,ADCY3,GNAI1,GNAI2,GNAI3,GNAS,GNG2	0.21128
REACTOME_GOLGI_ASSOCIATED_VESICLE_BIOGENESIS	0.001998	0.51129	1.46031	45	AP1B1,ARRB1,CLTC,CPD,IGF2R,PIK3C2A,SH3D19,SNX9,TPD52,BLOC1S3,DNM2,PICALM,PUM1,RAB5C,SNX5,AP3B1,AP3S1,DTNBP1,HIP1R,ARF1,FTH1,HSPA8,TPD52L1,AP1G1,CLTA,DNAJC6,GAK,AP1M2,BLOC1S1,TXNDC5,VAMP8,AP1S1,SNAPIN,SORT1	1.09468
REACTOME_IL_2_SIGNALING	0.001998	0.531219	1.49248	38	GRB2,IL2RB,JAK1,MAP2K1,MAPK1,PIK3CB,PIK3R1,PIK3R3,PTK2B,GAB2,IL2RA,JAK3,KRAS,RAF1,SHC1,SOS1,STAT5B,SYK,YWHAB,CSF2,LCK,PIK3CD,JAK2,MAP2K2,PTPN6,HRAS,PIK3R2	0.389252
REACTOME_SIGNALING_BY_TGF_BETA_RECEPTOR_COMPLEX	0.001998	0.485412	1.41714	59	F11R,FKBP1A,FURIN,HDAC1,NCOR2,PARD3,PPP1CA,PPP1CB,RHOA,SKI,SMAD3,SMURF1,SMURF2,TGIF1,TRIM33,UBE2D3,WWTR1,ARHGEF18,CGN,SMAD7,ZFYVE9,CCNT2,E2F4,NCOR1,PPP1CC,SMAD2,STRAP,TGFBR2,CDK8,PRKCZ,TGFB1,PARD6A,PARP1,MTMR4,PMEPA1,PPM1A,SP1,MYC,RPS27A,SERPINE1,SMAD4	0.916716
REACTOME_PHASE_II_CONJUGATION	0.001998	0.489162	1.44313	67	GCLC,GGT1,GGT7,GSTO2,MGST1,MGST2,OPLAH,UGT1A8,COMT,GGCT,GSTP1,MAT2A,PAPSS1,PAPSS2,SULT1A2,SULT1C4,SULT1E1,SULT2B1,UGDH,UGP2,UGT1A4,UGT1A5,UGT1A6,UGT1A7,UGT1A9,AHCY,GLYAT,GSTM4,GSTO1,MGST3,SLC35D1,SULT1A3,UGT1A3,GSTA2,GSTA3,GSTM5,NNMT,UGT1A1,ACSM1,GCLM,GSS	0.156106
PID_INTEGRIN1_PATHWAY	0.001998	0.465099	1.36519	63	COL18A1,ITGA11,ITGA2,ITGA9,LAMA3,LAMC1,TGFBI,VEGFA,COL4A1,COL4A3,ITGA6,ITGB1,LAMB1,TGM2,VTN,CD81,COL1A1,CSPG4,ITGA1,ITGA7,ITGAV,LAMA5,FBN1,ITGA3,LAMA2,NPNT,COL2A1,F13A1,LAMC2,MDK,PLAUR,COL4A4,IGSF8,LAMB3,FN1,ITGA4,LAMA4,NID1,VCAM1,COL6A3	0.274782
PID_IL4_2PATHWAY	0.001998	0.461586	1.34505	58	CBL,DOK2,ETS1,GRB2,INPP5D,IRS1,ITGB3,JAK1,PIK3R1,SOCS5,CCL17,FES,IL4,JAK3,MAPK14,AKT1,BCL6,COL1A1,IRS2,PIGR,SHC1,STAT5B,STAT6,BCL2L1,CEBPB,EGR2,JAK2,PTPN6,SP1,ALOX15,SOCS1,IL4R,PIK3CA,SELP,CCL26,OPRM1,GTF3A,HMGA1,MTOR,PARP14	0.199246
PID_CD40_PATHWAY	0.001998	0.536955	1.47139	30	MAP3K14,MAPK8,TRAF3,CBLB,FCAMR,IL4,JAK3,MAP3K1,MAPK10,MAPK14,AKT1,NFKB1,C4BPA,MAP2K4,TNFAIP3,TRAF1,BCL2L1,TDP2,JUN,MAPK11,NFKBIA	0.144455
PID_FOXO_PATHWAY	0.001998	0.502052	1.44252	48	BCL2L11,CSNK1D,CSNK1G1,FBXO32,FOXO1,FOXO3,KAT2B,MAPK8,RALB,USP7,YWHAE,YWHAG,YWHAQ,YWHAZ,CREBBP,CSNK1A1,MAPK10,RALA,YWHAH,AKT1,BCL6,CSNK1E,CTNNB1,SGK1,YWHAB,GADD45A,RBL2,CDK2,CSNK1G2,EP300,SFN,CSNK1G3,ZFAND5,IKBKB,CDKN1B,FASLG,G6PC	0.806671
PID_CXCR3_PATHWAY	0.001998	0.547614	1.55314	42	ARRB1,CXCL13,GNB1,MAP2K1,MAPK1,MAPKAP1,PIK3CB,PIK3R1,PIK3R3,DNM1,GNAZ,KRAS,MAP2K3,MAPK14,PDPK1,SRC,AKT1,GNAI1,GNAI2,GNAI3,GNG2,ITGAL,ITGB2,RAF1,RICTOR,MAP2K6,PIK3CD,MAP2K2,MAPK11,CXCL9,GNAO1,HRAS,PIK3R2	0.272574
PID_BETA_CATENIN_NUC_PATHWAY	0.001998	0.459916	1.36569	74	ADCY7,CACNA1G,CDH1,CTNNBIP1,CUL1,HDAC1,NCOA2,SMARCA4,TBL1XR1,TCF7,TCF7L2,TNIK,YWHAE,YWHAG,YWHAQ,YWHAZ,AXIN2,BCL9,MITF,MMP2,VCAN,YWHAH,CTBP1,CTNNB1,HBP1,HDAC2,INCENP,TCF7L1,TLE1,YWHAB,MDFIC,APC,EP300,KLF4,PITX2,SFN,SKP1,CHD8,JUN,MMP9,TLE4,CDX1,IGF2BP1,MYC,SALL4,SSPO,CCND1,ID2	0.583109
PID_FGF_PATHWAY	0.001998	0.477589	1.3853	54	CBL,CDH1,FGF1,FGFR3,GAB1,GRB2,MAPK1,MET,PAK4,PIK3R1,PLCG1,PTK2B,RUNX2,BGLAP,CTNND1,FRS2,PDPK1,SRC,AKT1,SHC1,SOS1,STAT5B,CAMK2A,FGFR2,STAT1,FGF18,FGF2,IL17RD,PLAUR,SSH1,JUN,MMP9,FGF17,FGF9,CDH2,PIK3CA,PTPN11,RPS6KA1,FGF19,FGFR4,MAPK3,FGFR1,FOS,PLAU	0.251784
PID_HES_HEY_PATHWAY	0.001998	0.525213	1.50424	46	CAMK2D,HDAC1,MAML1,MAML2,NCOR2,NOTCH1,RBPJ,RUNX2,SPEN,STAT3,YY1,BGLAP,CREBBP,NCOA1,RBBP8,RCAN1,CTBP1,HIF1A,NCOR1,RB1,TLE1,CD4,EP300,GATA6,HES1,PARP1,JAK2,ARNT,GATA4,TCF3,CDKN1B,E2F1	0.472041
KEGG_STEROID_HORMONE_BIOSYNTHESIS	0.001998	0.492851	1.41992	50	AKR1C3,UGT1A10,UGT1A8,AKR1C1,COMT,CYP3A7,HSD17B12,SULT1E1,SULT2B1,UGT1A4,UGT1A5,UGT1A6,UGT1A7,UGT1A9,CYP3A4,HSD17B2,UGT1A3,AKR1C2,CYP19A1,CYP1B1,CYP3A43,CYP3A5,HSD11B1,HSD11B2,HSD17B1,SRD5A3,CYP11A1	-0.23759
KEGG_INOSITOL_PHOSPHATE_METABOLISM	0.001998	0.512291	1.48292	53	INPP4A,INPP4B,INPP5A,INPP5B,ITPK1,PI4KA,PIK3C2A,PIK3C2B,PIK3CB,PIP4K2A,PIP4K2C,PLCG1,SYNJ2,IMPA2,ITPKB,PLCE1,PLCG2,INPP5J,PIP5K1B,PIP5K1C,PLCB1,PLCB2,PLCB4,PLCD1,PTEN,INPP1,IPMK,ISYNA1,PI4KB,PLCZ1,ITPKA,PIK3C2G,PIK3CD,SYNJ1,INPP5K,MIOX	0.0703791
KEGG_PPAR_SIGNALING_PATHWAY	0.001998	0.472766	1.39257	65	ACAA1,ACOX2,ACOX3,ACSL3,CD36,CPT1A,FABP3,HMGCS2,PPARD,RXRA,SCD,SLC27A2,SORBS1,APOA1,CYP27A1,FABP6,PCK2,PDPK1,PPARA,PPARG,ACOX1,ACSL5,AQP7,CPT2,EHHADH,FABP5,FADS2,NR1H3,SCD5,ACSL6,APOC3,CYP8B1,SCP2,SLC27A1,ACSL1,APOA5,ANGPTL4,CPT1C,CYP4A11,FABP1,MMP1,FABP7,ME1,RXRG,SLC27A4,SLC27A5,ACADM,PLIN1,DBI,FABP4,SLC27A6,APOA2,CPT1B,CYP4A22,PLTP	-0.0294419
KEGG_PEROXISOME	0.001998	0.459774	1.3666	76	ACAA1,ACOX2,ACOX3,ACSL3,FAR2,GNPAT,HMGCL,PEX26,PRDX1,SLC27A2,ABCD3,ACOT8,AGPS,PEX14,PIPOX,ACOX1,ACSL5,AGXT,CRAT,EHHADH,FAR1,IDH2,NUDT19,PAOX,PECR,XDH,ACSL6,DHRS4,GSTK1,MVK,PEX6,PMVK,PXMP4,SCP2,ABCD2,ACSL1,HAO2,HSD17B4,MPV17L,PEX11G,PEX16,BAAT,ECH1,IDH1,PEX13	0.403515
KEGG_NATURAL_KILLER_CELL_MEDIATED_CYTOTOXICITY	0.001998	0.412635	1.2592	115	BID,FYN,GRB2,MAP2K1,MAPK1,NFATC2,PAK1,PIK3CB,PIK3R1,PIK3R3,PLCG1,PPP3CA,PPP3R1,PRKCA,PTK2B,SHC4,VAV2,KRAS,NFATC3,PLCG2,PPP3CC,RAC2,RAET1E,TNFRSF10B,VAV3,ICAM2,ITGAL,ITGB2,NFATC4,RAF1,SH2D1B,SHC1,SOS1,SOS2,SYK,TNFRSF10C,ULBP3,ZAP70,BRAF,CD244,CD247,ICAM1,MICA,NFAT5,CSF2,FCER1G,IFNGR1,IFNGR2,LCK,NFATC1,PIK3CD,RAC1,TNFRSF10D,IFNAR2,MAP2K2,PTPN6,SH3BP2,CD48,HRAS,PIK3R2,RAC3	0.171279
KEGG_LONG_TERM_DEPRESSION	0.001998	0.488218	1.44251	68	GNA12,GNA13,GNAQ,IGF1R,ITPR1,ITPR2,ITPR3,LYN,MAP2K1,MAPK1,PLA2G4E,PLA2G6,PRKCA,PRKG1,GNAZ,KRAS,PLA2G2D,PLA2G2F,PPP2R1B,CACNA1A,CRHR1,GNA11,GNAI1,GNAI2,GNAI3,GNAS,PLCB1,PLCB2,PLCB4,RAF1,RYR1,BRAF,PLA2G4A,PPP2CB,PRKG2,GRM5,PLA2G5,PPP2CA,GUCY1A3,GUCY1B3,JMJD7-PLA2G4B,MAP2K2,PLA2G4B	0.00723646
[truncated: 387 more rows]

## Sheet: E8
Supplementary Data File 1: GSEA enriched pathways for each chromatin state (E8)
[truncated: 215 more rows]

[truncated: 7 more sheets: E9, E10, E11, E12, E13, E14, E15]
