# Supplementary material for: Distinct epigenetic landscapes underlie the pathobiology of pancreatic cancer subtypes
Source: Nat Commun. 2018 May 17;9:1978. doi: 10.1038/s41467-018-04383-6 (PMC5958058; doi:10.1038/s41467-018-04383-6)
Supplement: Supplementary file 5 — Supplementary Data 2 [file 41467_2018_4383_MOESM5_ESM.xlsx]

## Sheet: SUPP_Data File 2
Supplementary Data File 2: GSEA enriched pathways for siMET condition
	pathway	pval	ES	leadingEdge
1	REACTOME_SLC_MEDIATED_TRANSMEMBRANE_TRANSPORT	0.00160514	0.42863	SLC3A1;SLC43A1;SLC17A5;SLC36A1;NUP50;SEH1L;SLC39A10;SLC2A8;SLC9A5;SLC18A1;SLC1A1;SLC2A12;SLC30A7;SLC34A3;SLC6A12;SLC24A3;SLC44A1;SLC30A1;SLC22A18;SLC2A1;SLC12A7;NUPL2;SLC2A6;SLC7A11;SLC6A9;SLC2A5;SLC35B4;SLC26A6;SLC39A8;HK2;SLCO4A1;SLC30A3;SLC12A4;SLC15A4;SLC3A2;SLC22A5;SLC1A4;SLCO1A2;SLC7A10;SLC35D1
2	KEGG_CYTOKINE_CYTOKINE_RECEPTOR_INTERACTION	0.00164745	0.43827	MET;IL11RA;TNFRSF21;RELT;CXCL16;EPOR;IL1R2;CCL28;EGF;TNFRSF8;IL12RB1;AMH;IL1B;TNFRSF18;CCL5;LIFR;TNFSF12;CCL27;IL10RB;IL6ST;IL3RA;LTB;CCL22;IL18R1;ACVRL1;TNFRSF25;BMPR1A;TNFRSF10C;TGFB3;CXCL11;PDGFRB;CCR10;CCL20;CSF2;TNFRSF10D;IFNAR2;IL2RG;IL23A;CXCL3;IL7;TNFSF15;IL12A;IL4R;PDGFA;TSLP;CLCF1;ACVR2A
3	REACTOME_INTERFERON_ALPHA_BETA_SIGNALING	0.00172414	0.647867	IRF9;HLA-F;HLA-B;ISG15;XAF1;IRF5;OASL;IFIT3;HLA-G;TYK2;STAT2;MX1;IRF7;IFITM1;IFITM2;STAT1;IFIT2;ISG20;IFI6;PTPN6;IFNAR2;IFI27
4	REACTOME_HS_GAG_DEGRADATION	0.00184162	0.777293	SGSH;HPSE;IDS;AGRN;GPC2;NAGLU;GPC4;GUSB
5	REACTOME_GENERIC_TRANSCRIPTION_PATHWAY	0.00287356	-0.529639	ZNF460;YAP1;ZNF565;MED6;ZNF708;ZNF431;ZNF546;NR1H2;ZNF561;ZNF226;ZNF587;MED7;ZNF300;ZNF100;SKI;ZNF564;ZNF585B;ZNF606;THRA;ZNF343;ZNF317;RARG;ZNF254;ZNF589;MYC;ZNF202;TBL1X;ZNF468;ZNF567;NCOR2;TEAD4;ZNF514;MED20;ZNF311;ZNF33A;ZNF25;TFDP1;CDK8;ESR2;CCNT2;ZNF552;ZNF101;ZNF138;ZNF416;RBL1;ZNF611;ZFP90;ZNF426;ZNF37A;ZKSCAN5;PPARG;ZNF285;ZNF484;ZNF559;ZNF273;ZNF200;HDAC1;PPARA;ZNF141;ZNF140;ZNF92;ZNF65…
6	PID_BMP_PATHWAY	0.0034662	0.675727	RGMB;CTDSP2;XIAP;CHRD;BMP4;SMURF1
7	PID_P53_DOWNSTREAM_PATHWAY	0.00489396	0.442858	MET;PRKAB1;TP53INP1;TP53I3;GDF15;MDM2;PIDD;PYCARD;IRF5;EPHA2;E2F2;AIFM2
8	REACTOME_ASPARAGINE_N_LINKED_GLYCOSYLATION	0.00697674	-0.524618	ALG12;MPI;EDEM3;ALG6;ALG10B;B4GALT2;ALG10;GANAB
9	HALLMARK_IL6_JAK_STAT3_SIGNALING	0.0087108	0.514969	TNFRSF21;STAM2;IRF9;IL1R2;IL12RB1;IL1B;TYK2;IL10RB;IL6ST;IL3RA;MYD88;STAT2;BAK1;LTB;IL18R1;ACVRL1;PLA2G2A;CXCL11;STAT1;CSF2
10	BIOCARTA_TCRA_PATHWAY	0.00912409	0.901134	HLA-DRB1;HLA-DRA
11	REACTOME_FACILITATIVE_NA_INDEPENDENT_GLUCOSE_TRANSPORTERS	0.00917431	0.788911	SLC2A8;SLC2A12;SLC2A1;SLC2A6;SLC2A5
12	KEGG_N_GLYCAN_BIOSYNTHESIS	0.00945626	-0.571045	ALG6;ALG10B;B4GALT2;ALG10;GANAB
13	HALLMARK_MYC_TARGETS_V1	0.00952381	-0.511752	PSMD7;CDC45;C1QBP;MYC;NAP1L1;TFDP1;CCT5;RNPS1;NOLC1;EIF4A1;PRDX4
14	REACTOME_AMINO_ACID_TRANSPORT_ACROSS_THE_PLASMA_MEMBRANE	0.0107527	0.667647	SLC3A1;SLC43A1;SLC36A1;SLC6A12;SLC7A11;SLC3A2;SLC1A4;SLC7A10
15	REACTOME_SYNTHESIS_OF_PE	0.0111111	0.779745	CHKB;LPIN3;PHOSPHO1;ETNK1;PCYT2;CHKA
16	BIOCARTA_TALL1_PATHWAY	0.0111359	-0.834763	TRAF6;TRAF2;TRAF3
17	REACTOME_BIOLOGICAL_OXIDATIONS	0.0114943	0.481802	CYP27B1;SULT1A2;SULT1A4;CYP2E1;UGDH;GCLM;SULT1A3;MGST3;MAT1A;CYP4F2;GGT7;OPLAH;CYP4F3;CYP51A1;NAT1;CYP2U1;CYP4F12;CYP7B1;CYP2S1;SULT1C2;GSTM4;CYP27A1
18	REACTOME_TRANSPORT_OF_INORGANIC_CATIONS_ANIONS_AND_AMINO_ACIDS_OLIGOPEPTIDES	0.0118243	0.515656	SLC3A1;SLC43A1;SLC17A5;SLC36A1;SLC9A5;SLC1A1;SLC34A3;SLC6A12;SLC24A3;SLC12A7;SLC7A11;SLC26A6;SLC12A4;SLC15A4;SLC3A2;SLC1A4;SLC7A10;SLC9A3;SLC9A1;SLC15A1;SLC15A3;SLC38A3;SLC4A5
19	REACTOME_IMMUNOREGULATORY_INTERACTIONS_BETWEEN_A_LYMPHOID_AND_A_NON_LYMPHOID_CELL	0.0123239	0.599223	ITGB7;HLA-F;HLA-B;HLA-G;KLRK1;ICAM4;ICAM3;IFITM1;ULBP3;PVR;CDH1;ULBP1;ICAM1;ICAM2
20	NABA_SECRETED_FACTORS	0.0124224	0.37376	GDF9;PIK3IP1;GDF15;S100P;MST1;IL37;CCL28;S100A16;PGF;PDGFD;CHRD;S100A13;MST1L;BMP4;EGF;WNT8B;AREG;AMH;IL1B;CCL5;WFIKKN1;EGFL7;TNFSF12;CCL27;WNT3;S100A6;LTB;CCL22;NRG4;TGFB3;CXCL11;FSTL3;CCL20;WNT7A;NTF4;CSF2;EGFL8;HBEGF;MEGF6;IL16;WNT5A;ARTN;FGF9;IL23A;CXCL3;BMP8A;INHA;WNT4;IL7;TNFSF15;ISM2;IL12A;BMP6;PDGFA;S100A3;IL36RN;BMP8B;CLCF1;CCBE1;ANGPTL4;FGF11;WNT11;IL24;FSTL1;ANGPT2;FRZB;WNT7B;ISM1;SCUB…
21	REACTOME_AMINO_ACID_AND_OLIGOPEPTIDE_SLC_TRANSPORTERS	0.0125224	0.616354	SLC3A1;SLC43A1;SLC17A5;SLC36A1;SLC1A1;SLC6A12;SLC7A11;SLC15A4;SLC3A2;SLC1A4;SLC7A10
22	HALLMARK_E2F_TARGETS	0.0127551	-0.4818	MRE11A;UNG;E2F8;NUP107;RANBP1;SSRP1;NUP205;IPO7;ASF1B;PLK4;RAD51AP1;GINS1;POLA2;SPC25;TP53;BUB1B;TCF19;HMGB3;CCP110;MCM3;NCAPD2;LUC7L3;AURKB;RFC2;GINS3;NUDT21;CHEK2;WEE1;RPA3;SMC4;CTCF;RNASEH2A;CDCA3;PRIM2;WDR90;CDKN3;BRCA1;MYBL2;MYC;SMC6;NAA38;NAP1L1;TIPIN;TIMELESS;HMMR;RRM2;DEPDC1;CENPE;PHF5A;CDC25A;SPC24;NOLC1;ZW10;DLGAP5;PRDX4
23	REACTOME_CALNEXIN_CALRETICULIN_CYCLE	0.0130435	-0.876253	EDEM3;GANAB
24	REACTOME_N_GLYCAN_TRIMMING_IN_THE_ER_AND_CALNEXIN_CALRETICULIN_CYCLE	0.0130435	-0.876253	EDEM3;GANAB
25	REACTOME_METABOLISM_OF_CARBOHYDRATES	0.0144231	0.38841	SGSH;ALDOC;PGLS;HPSE;IDS;NUP50;SLC25A1;AGRN;SEH1L;GPC2;GALT;PPP2CB;HS6ST2;PFKFB4;B3GAT3;B3GALT6;AMY2B;B3GNT1;NDST2;ST3GAL2;B3GAT1;NAGLU;FMOD;B3GNT2;CHST11;ARSB;PYGL;TREH;TPI1P1;PHKG2;PHKA2;SLC2A1;NUPL2;G6PD;SLC2A5;GLCE;B4GALT7;GPC4;HK2;GUSB;KHK
26	PID_E2F_PATHWAY	0.0145278	-0.506365	SMARCA2;BRCA1;MYBL2;ORC1;ATM;MYC;TFDP1;RRM2;RBL1;HDAC1;CDC25A;HIC1;RBBP8;CASP7
27	REACTOME_CELL_CYCLE_MITOTIC	0.0165746	-0.387974	CEP290;PLK4;POLA1;GINS1;POLA2;DHFR;CDK6;SPC25;TUBGCP3;BUB1B;SGOL1;PRKACA;CCNB1;CEP57;MCM3;DYNC1I2;GINS2;RPA4;ERCC6L;FGFR1OP;PSMA5;AURKB;RFC2;PSMB1;WEE1;MAD1L1;SGOL2;RPA3;ANAPC1;CEP164;ZWINT;AZI1;PRIM2;ALMS1;TUBGCP5;CASC5;PPP1CC;ANAPC7;PSMD7;CDC45;PSME1;PPP2R5C;CENPI;MYBL2;KIF20A;PSME4;ORC1;MYC;CENPL;CEP135;CLIP1;CENPN;TFDP1;GMNN;LIN54;RRM2;NUDC;RBL1;PRIM1;KIF2A;HDAC1;PSMC3;PPP2R2A;CEP41;CDC25A;SP…
28	BIOCARTA_EPHA4_PATHWAY	0.0166052	0.864782	LYN;ITGA1
29	REACTOME_IRAK1_RECRUITS_IKK_COMPLEX	0.0178174	-0.815264	PELI3;TRAF6;PELI2
30	HALLMARK_MITOTIC_SPINDLE	0.0178571	-0.40737	RASAL2;RALBP1;CEP57;SORBS2;ABL1;WASF1;SUN2;SSH2;KIF11;SMC4;DLG1;ARFGEF1;ABI1;AZI1;ALMS1;TUBGCP5;BCL2L11;NCK2;ARHGEF3;ARF6;PREX1;STK38L;SASS6;CLIP1;NUSAP1;AKAP13;FGD4;DYNLL2;KIF15;PALLD;MAP1S;NCK1;PKD2;TUBD1;MYO9B;CENPE;EPB41;ARHGEF7;CENPF;RAB3GAP1;NIN;DLGAP5;CNTRL;RASA2
31	HALLMARK_FATTY_ACID_METABOLISM	0.0179487	-0.435254	D2HGDH;ADSL;XIST;GCDH;ACSL1;SUCLG2;MAOA;VNN1;YWHAH;HADHB;ERP29;HSD17B11;ACSM3;ETFDH;CEL;HPGD;PSME1;ECH1;ACSL4;ACO2;OSTC;CPT2;RDH11;MLYCD;ACSL5;ECI1;PPARA;GSTZ1;MGLL;ME1;HSDL2
32	PID_SYNDECAN_1_PATHWAY	0.0189003	0.546546	MET;HPSE;LAMA5;COL11A2;MMP1;CCL5
33	REACTOME_ACTIVATION_OF_THE_MRNA_UPON_BINDING_OF_THE_CAP_BINDING_COMPLEX_AND_EIFS_AND_SUBSEQUENT_BINDING_TO_43S	0.0196078	-0.699648	EIF3FP3;EIF3F;EIF4A1
34	REACTOME_HEPARAN_SULFATE_HEPARIN_HS_GAG_METABOLISM	0.0206897	0.549351	SGSH;HPSE;IDS;AGRN;GPC2;HS6ST2;B3GAT3;B3GALT6;NDST2;B3GAT1;NAGLU;GLCE;B4GALT7;GPC4;GUSB
35	PID_RXR_VDR_PATHWAY	0.0206897	-0.645028	TGFB1;RARA;RARB;NR1H2;ABCA1;THRA;RARG;NCOR2;PPARG;PPARA;BCL2;THRB
36	REACTOME_DNA_REPLICATION	0.0207254	-0.428486	POLA1;GINS1;POLA2;SPC25;BUB1B;SGOL1;MCM3;GINS2;RPA4;ERCC6L;PSMA5;AURKB;RFC2;PSMB1;MAD1L1;SGOL2;RPA3;ZWINT;PRIM2;CASC5;PPP1CC;PSMD7;CDC45;PSME1;PPP2R5C;CENPI;KIF20A;PSME4;ORC1;CENPL;CLIP1;CENPN;GMNN;NUDC;PRIM1;KIF2A;PSMC3;SPC24;SKA2;ZW10;DBF4
37	REACTOME_REVERSIBLE_HYDRATION_OF_CARBON_DIOXIDE	0.0219378	0.821408	CA5B;CA13;CA14
38	REACTOME_MITOTIC_M_M_G1_PHASES	0.0227848	-0.445264	POLA1;POLA2;SPC25;BUB1B;SGOL1;MCM3;RPA4;ERCC6L;PSMA5;AURKB;PSMB1;MAD1L1;SGOL2;RPA3;ZWINT;PRIM2;CASC5;PPP1CC;PSMD7;CDC45;PSME1;PPP2R5C;CENPI;KIF20A;PSME4;ORC1;CENPL;CLIP1;CENPN;GMNN;NUDC;PRIM1;KIF2A;PSMC3;SPC24;SKA2;ZW10;DBF4
39	KEGG_GLYCOSAMINOGLYCAN_DEGRADATION	0.023766	0.687446	SGSH;HPSE;IDS;NAGLU;ARSB;GUSB;HGSNAT;IDUA
40	REACTOME_REGULATION_OF_INSULIN_SECRETION_BY_ACETYLCHOLINE	0.0244989	-0.78952	PLCB2;GNA11
41	REACTOME_PHASE_II_CONJUGATION	0.0255973	0.519194	SULT1A2;SULT1A4;UGDH;GCLM;SULT1A3;MGST3;MAT1A;GGT7;OPLAH;NAT1;SULT1C2;GSTM4
42	BIOCARTA_CBL_PATHWAY	0.0259259	0.727509	MET;EGF;SRC
43	REACTOME_STRIATED_MUSCLE_CONTRACTION	0.0263736	-0.669031	TPM4
44	REACTOME_EXTRINSIC_PATHWAY_FOR_APOPTOSIS	0.0267261	-0.780027	FADD;TRAF2
45	PID_TCPTP_PATHWAY	0.0286225	0.562006	MET;ITGA1;EGF;SRC;PIK3CD;PDGFRB;STAT1;PIK3CB;STAT5A
46	REACTOME_TRANSMEMBRANE_TRANSPORT_OF_SMALL_MOLECULES	0.0292308	0.337957	SLC3A1;SLC43A1;GNG13;SLC17A5;SLC36A1;NUP50;SEH1L;ATP2A1;SLC39A10;ABCA2;MIP;ADCY1;SLC2A8;SLC9A5;SLC18A1;SLC1A1;SLC2A12;FLVCR1;SLC30A7;SLC34A3;SLC6A12;ADCY4;AVPR2;ABCG4;SLC24A3;ABCA7;SLC44A1;ADCY5;SLC30A1;HTR3A;TF;SLC46A1;SLC22A18;FTL;SLC2A1;SLC12A7;NUPL2;SLC2A6;GNB5;GABRB3;ATP1B1;SLC7A11;SLC6A9;ABCC8;FTH1;SLC2A5;SLC35B4;SLC26A6;SLC39A8;HK2;ATP2A3;SLCO4A1;SLC30A3;SLC12A4;STEAP3;PRKACB;SLC15A4;SLC3A…
47	PID_PLK1_PATHWAY	0.0314607	-0.596871	PAK1;BUB1B;SGOL1;CCNB1;ERCC6L;BORA;WEE1;KIF20A;NUDC;KIF2A;CENPE;GOLGA2;CDC14B;SPC24
48	REACTOME_ENDOSOMAL_VACUOLAR_PATHWAY	0.0325497	0.761926	HLA-F;HLA-B;CTSS;HLA-G
49	KEGG_SYSTEMIC_LUPUS_ERYTHEMATOSUS	0.032646	0.459712	HIST1H4E;C9;HIST2H3D;HIST1H2BF;TROVE2;H3F3C;HIST1H2AK;HLA-DRB1;HLA-DRA;ACTN4;H2AFV;HIST1H2AI;FCGR1A;C8G;HIST1H4K;HIST2H2BF;HIST1H2BN;HIST1H2BC;ELANE;HIST1H2AE;HIST1H2AM;HLA-DOA;C2;HIST2H2AA4;HLA-DPB1;C5;HIST1H3J
50	REACTOME_PLATELET_SENSITIZATION_BY_LDL	0.0330275	0.727638	FGR;PPP2R5B;PPP2CB;LRP8;PTPN6
51	BIOCARTA_EIF_PATHWAY	0.0330396	-0.860619	EEF2K;EIF4A1
52	KEGG_JAK_STAT_SIGNALING_PATHWAY	0.0330579	0.430411	IL11RA;STAM2;IRF9;CISH;SPRY4;EPOR;SPRED2;IL12RB1;LIFR;TYK2;IL10RB;CCND1;PIK3CD;IL6ST;IL3RA;STAT2;STAT1;JAK2;CSF2;PIK3CB;PTPN6;IFNAR2;STAT5A;IL2RG;SOS2;IL23A;IL7;STAM;IL12A;IL4R;TSLP;CLCF1
53	REACTOME_SMOOTH_MUSCLE_CONTRACTION	0.0334076	-0.659261	CALM1;ACTA2;TPM4
54	REACTOME_CTLA4_INHIBITORY_SIGNALING	0.0335821	0.699191	LYN;PPP2R5B;PPP2CB;PDPK1;SRC
55	PID_RB_1PATHWAY	0.0339559	0.501603	MET;MAPK11;MDM2;TAF1;ATF2;E2F2;E2F4;CCND1;SFTPD;SIRT1;BRD2
56	REACTOME_REGULATION_OF_RHEB_GTPASE_ACTIVITY_BY_AMPK	0.0365631	0.795481	PRKAB1;PRKAG1
57	REACTOME_DNA_STRAND_ELONGATION	0.0367816	-0.593962	MCM8;POLD4;GINS4;POLA1;GINS1;POLA2;MCM3;GINS2;RFC2;RPA3;PRIM2;CDC45;PRIM1
58	REACTOME_SIGNALING_BY_FGFR1_FUSION_MUTANTS	0.0382166	-0.686584	MYO18A;CUX1;CNTRL
59	REACTOME_G1_S_TRANSITION	0.0385542	-0.447932	CDC7;TK2;TYMS;SKP2;POLE2;ORC3;POLA1;POLA2;DHFR;CCNB1;MCM3;RPA4;PSMA5;PSMB1;WEE1;RPA3;PRIM2;PSMD7;CDC45;PSME1;ORC1;MYC;TFDP1;RRM2;PRIM1;PSMC3;CDC25A;DBF4
60	PID_PS1_PATHWAY	0.039261	-0.532099	TAB1;FZD1;LRP6;NLK;GSK3B;APH1B;MYC;ADAM10;HDAC1;NEDD4;AES;AXIN1
61	REACTOME_CASPASE_MEDIATED_CLEAVAGE_OF_CYTOSKELETAL_PROTEINS	0.0395604	-0.788485	DBNL;CASP7
62	REACTOME_ENERGY_DEPENDENT_REGULATION_OF_MTOR_BY_LKB1_AMPK	0.0407407	0.696708	PRKAB1;PRKAG1
63	REACTOME_DEADENYLATION_OF_MRNA	0.0415755	-0.730616	TNKS1BP1;EIF4A1
64	REACTOME_CELL_CYCLE	0.0422535	-0.316096	CEP290;PLK4;POLA1;GINS1;POLA2;DHFR;CDK6;SPC25;TP53;TUBGCP3;BUB1B;SGOL1;PRKACA;TERT;CCNB1;CEP57;MCM3;DYNC1I2;GINS2;RPA4;ERCC6L;FGFR1OP;PSMA5;AURKB;RFC2;PSMB1;CHEK2;SUN2;WEE1;MAD1L1;SGOL2;RPA3;ANAPC1;HIST1H2BJ;CEP164;ZWINT;AZI1;HIST1H4I;PRIM2;OIP5;ALMS1;TUBGCP5;CASC5;PPP1CC;ANAPC7;PSMD7;CDC45;PSME1;PPP2R5C;CENPI;BRCA1;MYBL2;KIF20A;PSME4;ORC1;ATM;MYC;CENPL;CEP135;CLIP1;CENPN;TFDP1;GMNN;LIN54;RRM2;NU…
65	PID_INSULIN_PATHWAY	0.0437788	-0.515619	NCK2;PTPN11;EXOC2;NCK1;RAPGEF1;EXOC5;GRB10
66	BIOCARTA_PARKIN_PATHWAY	0.0440367	0.716667	UBE2G1;GPR37;UBE2F
67	SA_G2_AND_M_PHASES	0.0478261	-0.79657	CDC25A;NEK1
68	KEGG_CELL_ADHESION_MOLECULES_CAMS	0.0478548	0.41447	CLDN9;ITGB7;HLA-F;HLA-B;ICOSLG;HLA-DRB1;CLDN6;CLDN4;HLA-DRA;HLA-G;CNTNAP1;ICAM3;NLGN3;CLDN23;CNTN1;ESAM;PVR;ITGAM;CDH1;CLDN22;HLA-DOA;HLA-DPB1;ICAM1;ICAM2;ITGA8;CLDN11;MPZ;F11R
69	REACTOME_ABORTIVE_ELONGATION_OF_HIV1_TRANSCRIPT_IN_THE_ABSENCE_OF_TAT	0.04814	-0.72383	GTF2F2;CTDP1;POLR2D
70	REACTOME_ACTIVATION_OF_THE_PRE_REPLICATIVE_COMPLEX	0.0482759	-0.563141	MCM8;MCM10;CDC7;POLE2;ORC3;POLA1;POLA2;MCM3;RPA4;RPA3;PRIM2;CDC45;ORC1;PRIM1;DBF4
71	REACTOME_G1_S_SPECIFIC_TRANSCRIPTION	0.0483516	-0.660856	TK2;TYMS;POLA1;DHFR;CDC45;ORC1;TFDP1;RRM2;CDC25A
72	PID_CASPASE_PATHWAY	0.0496454	-0.494936	GAS2;ARHGDIB;LMNB2;CRADD;PTK2;BCL2;TRAF2;CASP7;LIMK1
73	REACTOME_SIGNALLING_TO_RAS	0.0497238	0.648054	MAPK11;NTRK1;SRC;MAPK12;RALGDS;SHC2;MAPK13;MAPKAPK2;MAPK3
	Metabolism
